# Supplementary material for: Mutant p53R270H drives altered metabolism and increased invasion in pancreatic ductal adenocarcinoma
Source: JCI Insight. 2018 Jan 25;3(2):e97422. doi: 10.1172/jci.insight.97422 (PMC5821189; doi:10.1172/jci.insight.97422)
Supplement: Supplemental Table 1 [file jciinsight-3-97422-s002.xlsx]

## Sheet: NoDox_Dox_isDE
chr	start	end	name	strand	meanRPKM	log2FoldChange	pValue	pAdjusted	isDE
chr1	3204562	3661579	Xkr4	-	0.103371	-0.00922973	0.969989	0.987811	0
chr1	4280926	4399322	Rp1	-	0.0201851	0.0773051	0.687877	0.863163	0
chr1	4481008	4486494	Sox17	-	0.711001	-0.35273	0.151492	0.482115	0
chr1	4763278	4775807	Mrpl15	-	11.65	0.210217	0.0658722	0.362624	0
chr1	4797973	4836816	Lypla1	+	37.359	0.274831	0.00677648	0.169674	0
chr1	4847774	4887990	Tcea1	+	65.8819	0.1973	0.0670228	0.364657	0
chr1	4899656	5060366	Rgs20	-	0.418766	-0.344624	0.103178	0.420921	0
chr1	5073253	5152630	Atp6v1h	+	36.0245	0.245426	0.0529646	0.333086	0
chr1	5578573	5596214	Oprk1	+	0				0
chr1	5903787	5907479	Npbwr1	-	0				0
chr1	6204742	6266185	Rb1cc1	+	8.57289	-0.0902935	0.274519	0.599531	0
chr1	6349411	6384812	Fam150a	+	0.00396248	-0.0151734	0.818564		0
chr1	6477311	6851021	St18	+	0.120036	-0.230437	0.35021	0.65811	0
chr1	7079000	7163709	Pcmtd1	+	11.9864	-0.112588	0.367864	0.671297	0
chr1	8352741	9289811	Sntg1	-	0.0204631	-0.238302	0.204493		0
chr1	9535488	9537536	Rrs1	+	14.195	0.189325	0.0237646	0.251847	0
chr1	9538126	9568049	Adhfe1	+	0.734125	0.129935	0.607945	0.820958	0
chr1	9550913	9621173	2610203C22Rik	-	1.09664	0.0790926	0.720633	0.879697	0
chr1	9591347	9617223	3110035E14Rik	+	0.274067	-0.34105	0.177359	0.51158	0
chr1	9658915	9690290	Mybl1	-	1.361	-0.0403508	0.8415	0.937052	0
chr1	9713277	9737728	Vcpip1	-	10.8264	-0.0365968	0.754518	0.896313	0
chr1	9738463	9761337	1700034P13Rik	+	0.16498	-0.122568	0.568984		0
chr1	9788210	9892649	Sgk3	+	3.22573	-0.174368	0.231633	0.565834	0
chr1	9898718	9931035	6030422M02Rik	+	2.23738	-0.104117	0.576497	0.802807	0
chr1	9932105	9934199	Snhg6	-	63.6249	-0.165737	0.296382	0.616927	0
chr1	9932550	9932624	Snord87	-	1.85068	-0.114475	0.606703		0
chr1	9958706	9999211	Ppp1r42	-	0.103704	0.0335629	0.879544		0
chr1	10014911	10027979	Cops5	-	82.8833	0.157961	0.162812	0.49659	0
chr1	10028298	10126849	Cspp1	+	4.62392	-0.232092	0.0538029	0.334549	0
chr1	10127587	10222751	Arfgef1	-	21.2174	0.13742	0.474566	0.741164	0
chr1	10314807	10710024	Cpa6	-	0.089625	-0.181819	0.342592	0.652724	0
chr1	10983545	11293763	Prex2	+	2.59203	-0.00183425	0.98918	0.995513	0
chr1	11404185	11965983	A830018L16Rik	+	0.0199168	0.00873306	0.968266		0
chr1	12657643	12663171	4932411L15	+	5.23087	-0.914757	8.19522e-07	0.00424075	1
chr1	12682510	12850453	Sulf1	+	11.6645	-0.535201	0.0289797	0.270884	0
chr1	12856630	12981216	Slco5a1	-	1.48294	-0.316565	0.0259108	0.259175	0
chr1	13103508	13117244	Prdm14	-	0.00167523	0.00982746	0.881891		0
chr1	13129239	13364164	Ncoa2	-	5.84321	-0.164762	0.21549	0.550208	0
chr1	13554782	13579945	Tram1	-	52.0969	0.146376	0.228972	0.563769	0
chr1	13615979	13650590	Lactb2	-	17.2688	0.279563	0.03212	0.280603	0
chr1	13658851	13691804	Xkr9	+	1.23891	0.334118	0.154111	0.485766	0
chr1	13775765	13777010	Gm5523	-	0.225509	0.00981193	0.969111	0.987392	0
chr1	14159038	14300280	Eya1	-	0.133724	-0.309402	0.21377	0.548774	0
chr1	14743428	14746047	Msc	-	0.299272	-0.0724843	0.766236	0.90306	0
chr1	14862728	14908943	Trpa1	-	0.4474	-0.253345			0
chr1	15302532	15704295	Kcnb2	+	0.0589289	0.272353	0.197121	0.533509	0
chr1	15795738	15833510	Terf1	+	8.99046	0.174572	0.179426	0.513953	0
chr1	15843942	15882803	Gm106	-	1.78893	0.19971	0.42843	0.712398	0
chr1	16056059	16083122	4930444P10Rik	-	0.0140431	-0.029706	0.678839		0
chr1	16091375	16094514	Rpl7	-	1535.12	0.219714	0.0410774	0.306875	0
chr1	16095962	16122631	Rdh10	+	38.2905	-0.0729111	0.694695	0.866016	0
chr1	16218890	16509383	Stau2	-	3.7937	0.0228236	0.864914	0.946358	0
chr1	16559486	16609367	Ube2w	-	21.8674	0.052324	0.711126	0.874878	0
chr1	16632845	16646946	Tceb1	-	66.7852	-0.00138303	0.99325	0.996709	0
chr1	16647632	16652359	D030040B21Rik	+	0.0915502	-0.121544	0.626852	0.831444	0
chr1	16655271	16668356	Tmem70	+	29.7623	0.0853158	0.511606	0.763686	0
chr1	16678536	16699686	Ly96	+	12.5018	0.190669	0.145826	0.477393	0
chr1	16985020	17087970	Jph1	-	0.61072	-0.750387	0.0022745	0.119611	0
chr1	17135453	17154351	Gdap1	+	0.0255535	0.101174	0.592136		0
chr1	17591981	17621020	Pi15	+	0.474751	-0.357508	0.122749	0.448895	0
chr1	17717497	17756288	Crispld1	+	0.118823	0.153986	0.543139	0.782077	0
chr1	18105271	18127132	Crisp4	-	0				0
chr1	18200133	18213645	Defb44-ps	-	0				0
chr1	18226553	18227524	Defb18	-	0				0
chr1	18241058	18255219	Defb41	-	0				0
chr1	18250604	18250747	Gm15386	-	0				0
chr1	19093102	19156413	Tfap2d	+	0.00475324	0.0223279	0.735699		0
chr1	19198994	19228815	Tfap2b	+	0.015681	0.19819	0.270641		0
chr1	20047859	20608138	Pkhd1	-	6.52717	0.0810469	0.726675	0.883099	0
chr1	20669090	20669163	Mir206	+	0				0
chr1	20672849	20672968	Mir133b	+	0				0
chr1	20720985	20724577	Il17a	+	0				0
chr1	20767229	20774351	Il17f	-	0.0134649	-0.0723836	0.508744		0
chr1	20793094	20810294	Mcm3	-	15.0724	0.183058	0.179907	0.514058	0
chr1	20878730	20880554	6720483E21Rik	-	0.208705	-0.104532	0.667732	0.851751	0
chr1	20880702	20928837	Paqr8	+	6.16477	0.311084	0.203842	0.53941	0
chr1	20941706	20980922	Efhc1	+	0.486295	-0.292994	0.191288	0.526718	0
chr1	20991458	21069306	Tram2	-	3.36041	-0.321619	0.0197814	0.237584	0
chr1	21208711	21220248	Tmem14a	+	5.12049	0.423395	0.0235701	0.251652	0
chr1	21230669	21255640	Gsta3	+	73.6497	0.293642	0.168412	0.501065	0
chr1	21275326	21288393	Gm4956	-	0				0
chr1	21339757	21342280	Khdc1a	+	0.0140205	0.0847521	0.427875		0
chr1	21358411	21359824	Khdc1c	+	0				0
chr1	21373636	21376465	Khdc1b	+	0.00538835	-0.0151734	0.818564		0
chr1	21388483	21952023	Kcnq5	-	0.760395	-0.328809	0.167505	0.500518	0
chr1	22278502	22812563	Rims1	-	0.00119353	0.00982746	0.881891		0
chr1	23107312	23109092	4933415F23Rik	-	0.00189436	0.0145215	0.863958		0
chr1	23279107	23279178	Mir30a	+	0				0
chr1	23298539	23298623	Mir30c-2	+	0.0267827				0
chr1	23373262	23390014	Ogfrl1	-	3.02972	-0.313958	0.0754067	0.380528	0
chr1	23768764	23854697	B3gat2	+	0.331772	-0.769436	0.00102625	0.0915241	1
chr1	23855102	23929128	Smap1	-	19.8286	-0.0268433	0.8363	0.934614	0
chr1	24002777	24012479	1110058L19Rik	-	29.8693	0.126371	0.314044	0.629711	0
chr1	24017596	24107180	Fam135a	-	12.2378	0.149314	0.39671	0.688719	0
chr1	24184448	24259577	Col9a1	+	0				0
chr1	24264521	24594276	Col19a1	-	0.00559088	-0.27172	0.0726363		0
chr1	24685382	24823146	Lmbrd1	+	11.6842	0.206944	0.00542346	0.160064	0
chr1	25124320	25886552	Bai3	-	0.000667472	0.00982746	0.881891		0
chr1	25333248	25334799	Gm20172	-	0.107301	-0.0698942	0.769619	0.90457	0
chr1	26738645	26744305	4931408C20Rik	-	0.00372436	0.0295104	0.697148		0
chr1	28832966	28837097	Gm597	-	0				0
chr1	30859186	30920101	Phf3	-	12.1481	-0.132004	0.261389	0.589084	0
chr1	30997147	31006600	Ptp4a1	-	23.2701	0.208409	0.127172	0.453538	0
chr1	31197922	31279501	4931428L18Rik	-	0.0458696	-0.0467952	0.746883		0
chr1	31233279	31261570	Lgsn	+	0	0	1		0
chr1	31279683	31281132	4930521A18Rik	+	0				0
chr1	31321691	31324906	Gm4850	+	0.00475258	0.00982746	0.881891		0
chr1	32229650	32714583	Khdrbs2	+	0.223165	-0.0269891	0.861976	0.94518	0
chr1	32576407	32577844	Gm9839	-	0.00512983	0.0223279	0.735699		0
chr1	32600390	32604138	Gm5415	-	0.0505127	0.0224643	0.927802	0.970566	0
chr1	33510655	33726603	Prim2	-	11.4646	0.0838897	0.650571	0.842184	0
chr1	33726668	33727557	1700001G17Rik	+	0.484375	0.366514	0.146983	0.477709	0
chr1	33776740	33799409	Rab23	+	4.53128	-0.00578812	0.943011	0.976996	0
chr1	33802328	33814595	Bag2	-	17.6194	0.144953	0.155332	0.487189	0
chr1	33818597	33871272	Zfp451	-	5.45862	-0.122005	0.259483	0.588489	0
chr1	33892743	33895759	Gm15455	-	0.00993738	0.120816	0.267926		0
chr1	33908896	33964466	Bend6	-	1.49578	-0.45692	0.0408799	0.306641	0
chr1	34068669	34365497	Dst	+	10.4194	-0.697815	0.00107938	0.0916337	1
chr1	34489965	34490044	Mir5103	-	0.0992664	-0.0574401	0.564029		0
chr1	34493514	34496517	Ccdc115	-	20.7992	0.329455	0.00760649	0.177921	0
chr1	34496673	34502592	Imp4	+	19.4385	0.0984965	0.347701	0.65642	0
chr1	34516590	34530624	Ptpn18	+	17.3384	0.124131	0.560853	0.792925	0
chr1	34555274	34559907	Prss39	+	0.0210211	-0.0738044	0.608665		0
chr1	34592492	34601156	Cfc1	+	0.00327534	-0.0151734	0.818564		0
chr1	34609176	34617788	Prss40	-	0				0
chr1	34636537	34647789	Fam123c	+	0.00354381	-0.0725988	0.377061		0
chr1	34690379	34693055	AA619741	-	0				0
chr1	34858566	34869599	Arhgef4	+	0.579693	-0.0642529	0.753581	0.89561	0
chr1	34870062	34899895	Fam168b	-	37.8501	0.0450956	0.50214	0.757847	0
chr1	34906803	34936430	Plekhb2	+	26.2828	0.125034	0.345654	0.655246	0
chr1	36125244	36163291	Hs6st1	+	14.7477	0.112808	0.527804	0.772262	0
chr1	36196872	36301147	Uggt1	-	13.686	-0.0259624	0.823203	0.928797	0
chr1	36321446	36330270	Neurl3	-	20.629	0.305923	0.0878051	0.40138	0
chr1	36364577	36380874	Arid5a	+	5.12204	-0.211027	0.145504	0.477393	0
chr1	36392574	36426026	4632411B12Rik	-	17.087	-0.186693	0.096648	0.414595	0
chr1	36480030	36502084	Lman2l	-	7.95321	-0.175225	0.10253	0.420523	0
chr1	36528441	36565621	Cnnm4	+	5.45272	-0.0126607	0.949702	0.979678	0
chr1	36568720	36585082	Cnnm3	+	4.30179	-0.0427085	0.715065	0.877038	0
chr1	36587378	36592574	Ankrd23	-	11.0855	-0.255805	0.247049	0.579876	0
chr1	36595017	36604046	Ankrd39	-	4.4657	-0.131671	0.378203	0.678911	0
chr1	36605486	36615226	Sema4c	-	8.89115	-0.190079	0.164572	0.498274	0
chr1	36619540	36740028	Fam178b	-	0.130324	-0.0364208	0.885692	0.954907	0
chr1	36748331	36750233	Cox5b	+	197.172	0.161155	0.23744	0.56962	0
chr1	36756046	36766770	Actr1b	-	47.6878	-0.0237308	0.824826	0.929216	0
chr1	36771382	36814805	4933424G06Rik	+	0.04288	0.128181	0.48804		0
chr1	36818705	36839661	Zap70	+	0.388697	-0.496794	0.0333926	0.285255	0
chr1	36849033	36996372	Tmem131	-	13.2536	-0.177656	0.241304	0.573794	0
chr1	37276105	37320229	Cnga3	+	0.0352897	-0.17976	0.425903		0
chr1	37356737	37467580	Inpp4a	+	2.99182	-0.296581	0.0456261	0.318051	0
chr1	37473929	37486948	6330578E17Rik	-	24.129	-0.0126779	0.891217	0.956994	0
chr1	37487016	37495969	Unc50	+	41.9858	0.144212	0.163951	0.497494	0
chr1	37496184	37593104	Mgat4a	-	12.5382	0.29491	0.149085	0.479377	0
chr1	37542695	37545450	4930594C11Rik	-	0.0954153	-0.696987	0.00548982	0.160148	0
chr1	37668520	37776656	2010300C02Rik	-	5.39422	0.18304	0.465337	0.735364	0
chr1	37811620	37921924	Tsga10	-	0.990251	-0.0731983	0.68363	0.860371	0
chr1	37929050	37933143	Lipt1	+	3.31952	0.156624	0.254367	0.584227	0
chr1	37935734	37947256	Mitd1	-	22.7732	0.205403	0.239992	0.572356	0
chr1	37947397	37955178	Mrpl30	+	73.5585	0.0217087	0.857329	0.943579	0
chr1	37962767	37973338	Lyg2	-	0.00131511	0.00982746	0.881891		0
chr1	38003582	38014604	Lyg1	-	0.0391937	-0.0273706	0.78901		0
chr1	38040711	38054053	Txndc9	-	17.6545	0.149488	0.133341	0.463408	0
chr1	38054854	38112424	Eif5b	+	16.9354	-0.167071	0.272483	0.59877	0
chr1	38113108	38186507	Rev1	-	4.95258	-0.213575	0.108198	0.428809	0
chr1	38234171	38721800	Aff3	-	0.351067	-0.103254	0.683585	0.860371	0
chr1	38851353	38878060	Lonrf2	-	0.0271728	-0.234272	0.2988		0
chr1	38920717	38955005	Chst10	-	0.63907	0.127989	0.50737	0.761006	0
chr1	38995993	39007121	Nms	+	0				0
chr1	39044658	39054081	Pdcl3	+	37.3709	0.190271	0.0478455	0.321465	0
chr1	39251116	39420085	Npas2	+	1.75074	0.0464216	0.843178	0.937912	0
chr1	39424695	39428341	Rpl31	+	872.165	0.013645	0.928969	0.971103	0
chr1	39428755	39535592	Tbc1d8	-	3.19543	-0.495646	0.000161014	0.0509247	0
chr1	39592646	39603722	D1Bwg0212e	+	9.08332	0.168611	0.0628029	0.356082	0
chr1	39605591	39605685	Snord89	-	1.18074	-0.283506	0.154804		0
chr1	39608143	39634192	Rnf149	-	34.5658	-0.185876	0.281081	0.604466	0
chr1	39675250	39708027	Creg2	-	0.198174	-0.301893	0.181367	0.516436	0
chr1	39722145	39777834	Rfx8	-	0.0380677	-0.0555388	0.762711		0
chr1	39860985	39862177	Gm3646	-	0.020894	-0.00267295	0.967766		0
chr1	39899272	39904175	1700066B17Rik	-	0				0
chr1	39957757	40083155	Map4k4	+	36.6342	-0.285996	0.0458602	0.318186	0
chr1	40133056	40142696	Gm16894	-	0.0891779	0.0772577	0.675391		0
chr1	40141612	40182070	Il1r2	+	6.64235	-0.147661	0.50907	0.761863	0
chr1	40281924	40373022	Il1r1	+	9.9738	-0.236798	0.160386	0.49255	0
chr1	40381471	40422316	Il1rl2	+	4.32553	-0.30599	0.122687	0.448895	0
chr1	40496493	40522259	Il1rl1	+	1.61324	0.0325395	0.888441	0.956062	0
chr1	40522396	40557699	Il18r1	+	2.67891	-0.014064	0.955074	0.982673	0
chr1	40572206	40606142	Il18rap	+	4.37642	0.122984	0.586702	0.808949	0
chr1	40637071	40687576	Slc9a4	+	5.18976	0.265363	0.215943	0.550449	0
chr1	40738556	40825730	Slc9a2	+	5.98875	-0.158368	0.527086	0.772018	0
chr1	40828884	40847502	Mfsd9	-	3.06152	0.296216	0.0519409	0.329922	0
chr1	40862445	40912112	Tmem182	+	0.676567	-0.052621	0.809437	0.923357	0
chr1	41224404	41238097	4930448I06Rik	-	0				0
chr1	42705044	42751670	2610017I09Rik	-	0				0
chr1	42753990	42757054	Pou3f3	+	0.0164585	0.269057	0.0338723		0
chr1	42757180	42760021	2900092D14Rik	+	0.0100557	0.0387865	0.698675		0
chr1	42908077	42962528	Mrps9	+	26.9281	0.20372	0.0569086	0.341811	0
chr1	43009716	43092294	Gpr45	+	0.00969295	-0.10666	0.472781		0
chr1	43104113	43155467	Tgfbrap1	-	6.71903	-0.199546	0.0430906	0.31063	0
chr1	43155554	43172791	AI597479	+	8.84262	-0.0437829	0.551518	0.786481	0
chr1	43179918	43220806	Fhl2	-	37.6405	-0.00697396	0.971762	0.988508	0
chr1	43502595	43627363	Nck2	+	29.9257	0.26192	0.0634526	0.357261	0
chr1	43787446	43799409	1500015O10Rik	+	57.8998	-0.305901	0.227322	0.562381	0
chr1	43807075	43884553	Uxs1	-	44.2284	0.217657	0.179103	0.513662	0
chr1	43990851	44059816	Tpp2	+	17.3435	-0.119981	0.335351	0.647431	0
chr1	44066252	44076851	A530098C11Rik	-	0.0382793	-0.0632417	0.696521		0
chr1	44143461	44159233	1700029F09Rik	-	17.5763	-0.0249355	0.897441	0.959057	0
chr1	44163390	44175618	Kdelc1	-	18.7489	0.198742	0.0730692	0.375356	0
chr1	44176812	44201616	Bivm	+	9.15901	0.235409	0.0151366	0.215334	0
chr1	44204588	44238105	Ercc5	+	4.9336	-0.0760571	0.409437	0.699164	0
chr1	44260914	44275776	4832428D23Rik	-	0.0443099	-0.145097	0.540228		0
chr1	44608515	44853681	Gulp1	+	7.17795	-0.119583	0.621918	0.829273	0
chr1	44796519	44801794	4930521E06Rik	-	0.0212293	-0.0304755	0.792249		0
chr1	45368382	45406551	Col3a1	+	562.287	-0.413214	0.0795763	0.389174	0
chr1	45431175	45560127	Col5a2	-	74.0367	-0.491252	0.0101521	0.191496	0
chr1	45852345	45880458	Wdr75	+	21.2914	0.128697	0.384432	0.681893	0
chr1	45964914	45982439	Slc40a1	-	13.9793	0.368815	0.142708	0.476018	0
chr1	46068391	46069108	Gm3852	-	0				0
chr1	46077259	46087282	Gm4776	-	0	0	1		0
chr1	46123582	46430395	Dnahc7b	+	0.473267	-0.0334237	0.895078	0.957849	0
chr1	46864388	46910354	Slc39a10	-	10.35	-0.209091	0.165244	0.498591	0
chr1	50984366	51244114	Tmeff2	+	10.7636	0.234378	0.34989	0.657988	0
chr1	51275229	51390623	9330175M20Rik	-	0.040755	-0.0349221	0.876905		0
chr1	51345969	51359804	Sdpr	+	37.6768	0.0737765	0.73597	0.88717	0
chr1	51526331	51535243	Obfc2a	-	10.4976	-0.179739	0.427774	0.711841	0
chr1	51806609	51972818	Myo1b	-	18.7699	-0.0583581	0.67737	0.857009	0
chr1	52065087	52164028	Stat4	+	0.661736	-0.0662016	0.767188	0.903549	0
chr1	52176281	52218709	Stat1	+	20.5865	0.140735	0.447827	0.725535	0
chr1	52220293	52290076	Gls	-	17.7703	-0.166091	0.280161	0.603639	0
chr1	52512692	52557292	Nab1	-	19.616	0.120352	0.281947	0.605386	0
chr1	52687548	52708763	Tmem194b	+	3.25324	0.0775423	0.672408	0.853876	0
chr1	52713147	52784162	Mfsd6	-	6.42545	0.0687684	0.604381	0.819032	0
chr1	52846263	52874532	Inpp1	-	5.47767	0.0350878	0.814337	0.925303	0
chr1	52901889	52977704	Hibch	+	12.356	0.250814	0.0657325	0.36245	0
chr1	52981970	53009684	1700019D03Rik	-	0.195683	0.290033	0.163476		0
chr1	53118506	53124923	Mstn	+	0.0352202	-0.204491	0.224831		0
chr1	53215420	53244461	1700019A02Rik	-	0.0174847	0.0223279	0.735699		0
chr1	53246031	53353840	Pms1	-	2.24354	0.201717	0.171908	0.504268	0
chr1	53353938	53367089	Ormdl1	+	25.3073	0.138034	0.291463	0.61265	0
chr1	53370506	53380908	Osgepl1	+	4.64564	0.143204	0.311569	0.627865	0
chr1	53401487	53409543	Asnsd1	-	24.7093	-0.0623772	0.500682	0.75716	0
chr1	53453845	53763628	Dnahc7a	-	0.0142632	0.29565	0.219686	0.555249	0
chr1	53812355	53842059	Stk17b	-	17.1904	-0.278309	0.172997	0.505383	0
chr1	53863717	54251878	Hecw2	-	0.288493	-0.384222	0.0843466	0.396457	0
chr1	54307526	54425571	Ccdc150	+	0.0159459	0.0103656	0.958363		0
chr1	54454424	54495815	Gtf3c3	-	9.5256	0.127086	0.162564	0.496174	0
chr1	54529843	54614528	Pgap1	-	7.89115	-0.262939	0.278385	0.602404	0
chr1	54702183	54983231	Ankrd44	-	3.25686	-0.338304	0.00103588	0.0915241	0
chr1	55042012	55084322	Sf3b1	-	47.1551	-0.123908	0.135471	0.467346	0
chr1	55109613	55129546	Coq10b	+	22.952	-0.00900624	0.964623	0.98629	0
chr1	55134677	55144776	Hspd1	-	81.1212	0.00178634	0.991403	0.996288	0
chr1	55144991	55148161	Hspe1	+	186.375	-0.0104307	0.944814	0.977755	0
chr1	55188088	55211743	Mob4	+	31.2059	0.139304	0.318949	0.633882	0
chr1	55227003	55283626	Rftn2	-	2.42819	-0.453995	0.0129309	0.209104	0
chr1	55294020	55296902	Mars2	+	2.86533	0.166906	0.278368	0.602404	0
chr1	55356912	55420313	Boll	-	0.0103589	0.0348283	0.598515		0
chr1	55462789	55811129	Plcl1	+	2.28764	-0.466437	0.0462846	0.318263	0
chr1	56692892	56694295	Hsfy2	-	0				0
chr1	56850824	57028178	Satb2	-	0.874205	-0.212716	0.224129	0.559943	0
chr1	57028312	57032040	9130024F11Rik	+	0.318598	0.0272068	0.908005	0.963027	0
chr1	57257488	57271840	BC055402	-	0				0
chr1	57416065	57434388	4930558J18Rik	-	0.200878	0.0779719	0.757901	0.898459	0
chr1	57434463	57442266	1700066M21Rik	+	4.56412	-0.0679971	0.63366	0.834134	0
chr1	57445087	57463391	1110034B05Rik	-	9.81922	0.0679023	0.632658	0.833551	0
chr1	57463518	57472802	9430016H08Rik	+	18.5603	0.201057	0.0792915	0.388724	0
chr1	57831704	58005241	Spats2l	+	8.04687	0.255862	0.305892	0.624329	0
chr1	58011944	58026928	Kctd18	-	3.83381	-0.102303	0.309195	0.626662	0
chr1	58042183	58083121	Sgol2	+	2.91654	0.0219556	0.914186	0.965142	0
chr1	58086812	58163254	Aox1	+	6.45115	-0.331748	0.180966	0.516228	0
chr1	58169979	58257296	Aox3	+	0.0892917	-0.190849			0
chr1	58267240	58325440	Aox4	+	0.00342368	0.0148925	0.878561		0
chr1	58335169	58436108	Aox3l1	+	0.0150495	-0.214749	0.236097		0
chr1	58449979	58463392	Bzw1	+	141.614	0.259019	0.0246784	0.254128	0
chr1	58468831	58480932	Clk1	-	34.1324	-0.169321	0.303731	0.622804	0
chr1	58487836	58502330	Ppil3	-	16.4122	0.0699063	0.548242	0.784946	0
chr1	58504476	58519120	Nif3l1	+	14.6362	0.225783	0.0973064	0.415057	0
chr1	58519614	58561763	Orc2	-	13.2121	0.0949816	0.513528	0.764795	0
chr1	58579649	58643177	Fam126b	-	3.84717	0.0759727	0.498601	0.756207	0
chr1	58643442	58652792	Ndufb3	+	81.3507	0.177403	0.242234	0.574902	0
chr1	58709484	58712675	Gm20257	+	1.59987	0.102263	0.629633	0.83269	0
chr1	58714963	58752833	Als2cr12	-	0.841165	0.0497717	0.843761	0.938022	0
chr1	58770129	58815726	Cflar	+	15.0054	-0.328551	0.0138115	0.210964	0
chr1	58852217	58904347	Casp8	+	26.7117	0.29332	0.0119384	0.202667	0
chr1	58957293	59030326	Trak2	-	11.7416	-0.18251	0.135984	0.467776	0
chr1	59030414	59051965	Stradb	+	5.53006	0.0983549	0.409775	0.699228	0
chr1	59107349	59151744	Als2cr11	-	0.00194836	0.00982746	0.881891		0
chr1	59157436	59176940	Als2cr4	-	9.9681	0.22771	0.0218509	0.243322	0
chr1	59177778	59219599	Mpp4	-	0.0927673	-0.211469	0.401712	0.693497	0
chr1	59220233	59294075	Als2	-	3.66917	-0.218722	0.0207049	0.238863	0
chr1	59313750	59409213	Cdk15	+	0.0882282	-0.168762	0.401461		0
chr1	59538990	59543799	Fzd7	+	5.75828	-0.182483	0.170278	0.50265	0
chr1	59573107	59691353	Gm973	+	0.0254028	-0.230503	0.206309		0
chr1	59696277	59727678	Sumo1	-	115.242	0.127693	0.333122	0.645657	0
chr1	59741849	59768354	Nop58	+	44.6043	0.225838	0.0604884	0.349934	0
chr1	59748801	59748854	Snord70	+	0.273468	-0.0365816	0.740774		0
chr1	59761651	59761714	Snord11	+	0.146569	-0.0410712	0.611701		0
chr1	59821480	59927703	Bmpr2	+	10.0223	-0.213406	0.148116	0.4785	0
chr1	59969849	60042190	Fam117b	+	8.85	-0.0272888	0.850235	0.940946	0
chr1	60045911	60099931	Ica1l	-	0.216077	-0.151346	0.527755	0.772262	0
chr1	60133711	60155344	Wdr12	-	8.69436	0.204463	0.11911	0.445666	0
chr1	60162154	60207878	Carf	+	2.18771	-0.012715	0.924699	0.969149	0
chr1	60237442	60391549	Nbeal1	+	5.2024	-0.260697	0.0664134	0.36323	0
chr1	60400215	60444231	Cyp20a1	+	30.4581	0.304563	0.0165034	0.223127	0
chr1	60466462	60538007	Abi2	+	4.04141	-0.163294	0.254937	0.585016	0
chr1	60540028	60623609	Raph1	-	8.36176	-0.0731168	0.737079	0.887606	0
chr1	60803231	60830203	Cd28	+	0.278579	0.106124	0.659611	0.847899	0
chr1	60965868	60972674	Ctla4	+	0.0877108	-0.0597908	0.790844	0.914058	0
chr1	61034757	61057164	Icos	+	0.0815711	-0.201652	0.388229	0.683758	0
chr1	61435275	61452748	9530026F06Rik	+	0.0716694	-0.0804478	0.68989		0
chr1	61685397	62688858	Pard3b	+	0.868564	0.0835267	0.724345	0.882147	0
chr1	62749890	62865266	Nrp2	+	13.6716	-0.376789	0.0314692	0.279593	0
chr1	62837491	62841306	4930487H11Rik	-	0.421222	-0.568452	0.0246112	0.253863	0
chr1	63094374	63160841	Ino80d	-	4.79246	-0.291869	0.0684392	0.366079	0
chr1	63190165	63223396	Ndufs1	-	24.7935	0.199127	0.0937319	0.41037	0
chr1	63223404	63227060	Eef1b2	+	402.523	0.0175796	0.888196	0.955965	0
chr1	63225596	63225709	Snora41	+	1.92486	-0.192885	0.444282	0.722732	0
chr1	63229267	63260783	Gpr1	-	0.309286	-0.176834	0.477752	0.742738	0
chr1	63319842	63361149	Zdbf2	+	0.00612272	-0.0155856	0.940197		0
chr1	63492477	63643089	Adam23	+	1.35503	-0.329898	0.0527621	0.332878	0
chr1	63669424	63733501	Dytn	-	0				0
chr1	63745400	63776892	Mdh1b	-	0.00614097	-0.00267295	0.967766		0
chr1	63777198	63799959	Fastkd2	+	11.276	0.256963	0.0788772	0.387886	0
chr1	64011300	64015573	Gm13749	+	0.0375763	-0.175893	0.382414		0
chr1	64082246	64167963	Klf7	-	5.56745	-0.411439	0.0103967	0.192829	0
chr1	64579377	64651122	Creb1	+	7.12782	-0.039239	0.685673	0.861824	0
chr1	64653053	64663742	Mettl21a	-	7.68583	-0.0126715	0.897038	0.958862	0
chr1	64726442	64737233	2810408I11Rik	-	2.09159	-0.197879	0.398729	0.690294	0
chr1	64737918	64772216	Ccnyl1	+	9.94626	-0.327785	0.056118	0.340262	0
chr1	64777131	64784324	Fzd5	-	5.35393	-0.0139315	0.939711	0.97553	0
chr1	64835694	65003398	Plekhm3	-	2.37938	-0.341263	0.00607855	0.164396	0
chr1	65059659	65079322	Akr1cl	-	0.0063609	-0.00267295	0.967766		0
chr1	65095130	65097737	Cryge	-	0.0163324	-0.0151734	0.818564		0
chr1	65108411	65110014	Crygd	-	0.00535403	-0.0151734	0.818564		0
chr1	65118105	65120095	Crygc	-	0				0
chr1	65126800	65128841	Crygb	-	0				0
chr1	65146962	65149937	Cryga	-	0				0
chr1	65153886	65169767	D630023F18Rik	-	0.0336586	-0.00819314	0.968856		0
chr1	65205189	65233053	Idh1	-	56.9427	0.335044	0.010733	0.195562	0
chr1	65233258	65325270	Pikfyve	+	3.2219	-0.244291	0.0236811	0.251847	0
chr1	65357830	65435818	Pth2r	+	0.217649	-0.079569	0.742856	0.890607	0
chr1	65973095	65974878	Crygf	+	0				0
chr1	66221902	66489157	Mtap2	+	3.25887	0.036052	0.867451	0.947998	0
chr1	66515020	66745722	Unc80	+	0.00448876	-0.0392293	0.798091		0
chr1	66747466	66765816	Rpe	+	24.6462	0.207801	0.0115551	0.201588	0
chr1	66766379	66864169	1110028C15Rik	-	8.43223	0.0906202	0.701945	0.87002	0
chr1	66877426	66909841	Acadl	-	61.5304	0.403342	0.0197385	0.237546	0
chr1	66970869	66991630	Myl1	-	11.9492	-0.160551	0.417226	0.704375	0
chr1	67047090	67085446	Lancl1	-	8.94758	0.23108	0.0714064	0.372902	0
chr1	67169639	67277022	Cps1	+	0.0214775	0.190314	0.237715		0
chr1	68086539	69154633	Erbb4	-	0.145899	0.105586	0.623574	0.829372	0
chr1	69577783	69732534	Ikzf2	-	1.51954	0.13287	0.545896	0.783497	0
chr1	69873561	70771706	Spag16	+	0				0
chr1	70772288	70931971	Vwc2l	+	0.000819584	-0.0151734	0.818564		0
chr1	71074108	71149546	Bard1	-	1.60572	-0.05595	0.706227	0.872748	0
chr1	71289663	71461484	Abca12	-	0.00348453	0.0712142	0.48805		0
chr1	71603729	71625977	Atic	+	31.661	0.132727	0.304298	0.622879	0
chr1	71632096	71699745	Fn1	-	473.738	-0.303981	0.155034	0.486866	0
chr1	71699908	71709417	Apol7d	+	0.272217	-0.0919433	0.711008	0.874878	0
chr1	71934685	71937778	Gm8883	+	1.60783	0.333508	0.129812	0.457739	0
chr1	72005571	72051769	4933417E11Rik	-	0.0519562	0.0494087	0.78468		0
chr1	72205806	72258881	Mreg	-	0.439286	-0.280541	0.226778	0.561952	0
chr1	72305746	72330888	Pecr	-	7.56719	0.414701	0.0402219	0.304841	0
chr1	72330946	72349569	Tmem169	+	0.0470857	0.0658332	0.772374		0
chr1	72353994	72441527	Xrcc5	+	16.2782	0.47565	0.000111092	0.048823	0
chr1	72473685	72583138	March4	-	0.160611	-0.115062	0.629297	0.832343	0
chr1	72629824	72683364	Smarcal1	+	3.87687	0.0747034	0.589954	0.811278	0
chr1	72689553	72747138	Ankar	-	0.018034	0.134921	0.447544		0
chr1	72757833	72760387	Rpl37a	+	697.169	0.0951284	0.548228	0.784946	0
chr1	72871053	72899045	Igfbp2	+	4.60074	0.161108	0.407984	0.698459	0
chr1	72904638	72921439	Igfbp5	-	36.2622	0.0192024	0.939568	0.975512	0
chr1	73061648	73062473	Tnp1	-	0				0
chr1	73062609	73072082	1700027A15Rik	+	0.0117362	-0.0276738	0.675673		0
chr1	73437958	73454143	Pinc	-	0				0
chr1	73445541	73477353	D530049I02Rik	+	0				0
chr1	73664954	73911040	6030407O03Rik	-	0.0228473	0.0521192	0.738865		0
chr1	73956804	74171021	Tns1	-	17.6163	-0.076276	0.732853	0.886045	0
chr1	74172114	74194804	Rufy4	+	0.48866	-0.475341	0.0415937	0.307833	0
chr1	74200567	74207820	Cxcr2	+	1.93695	-0.756823	1.8481e-05	0.0137781	1
chr1	74238359	74241205	Cxcr1	-	0.00465961	-0.0151734	0.818564		0
chr1	74283123	74314787	Arpc2	+	218.015	0.0432471	0.69615	0.866872	0
chr1	74325173	74326163	Gpbar1	+	0.117551	-0.221553	0.282449		0
chr1	74326413	74331312	Aamp	-	71.5828	0.190959	0.10785	0.428469	0
chr1	74331607	74400266	Pnkd	+	9.98197	0.107443	0.499967	0.756973	0
chr1	74334820	74350910	Tmbim1	-	76.5905	0.290764	0.0523879	0.331812	0
chr1	74408681	74415895	Gm216	+	0.245135	0.179546	0.471108	0.739183	0
chr1	74421776	74432625	Slc11a1	+	5.69573	-0.27263	0.138527	0.469512	0
chr1	74438182	74443859	Ctdsp1	+	39.2531	0.108551	0.433433	0.715877	0
chr1	74440883	74440968	Mir26b	+	0.109902	0.0188411	0.874042		0
chr1	74455957	74482083	Vil1	+	17.5492	0.264506	0.266466	0.593946	0
chr1	74482134	74590860	Usp37	-	3.78507	-0.0976028	0.377646	0.678553	0
chr1	74552633	74577416	Rqcd1	+	16.1897	0.126936	0.27456	0.599531	0
chr1	74589462	74611701	Plcd4	+	0.0921264	-0.523073	0.0228041	0.248254	0
chr1	74611755	74634602	Zfp142	-	3.0049	-0.403884	0.000687118	0.0811227	0
chr1	74634934	74639017	Bcs1l	+	9.1502	0.251247	0.0325423	0.28286	0
chr1	74640325	74647971	Rnf25	-	19.7785	0.0962083	0.422997	0.708601	0
chr1	74648028	74683467	Stk36	+	1.25291	-0.0190251	0.92076	0.967764	0
chr1	74708327	74744547	Ttll4	+	6.8513	-0.226562	0.0555944	0.339115	0
chr1	74760147	74784464	Cyp27a1	+	3.50171	-0.328756	0.134632	0.465797	0
chr1	74785495	74795529	Prkag3	-	0.096673	-0.251571	0.273653	0.598842	0
chr1	74818465	74831893	Wnt6	+	0.131553	0.0523146	0.799806	0.919113	0
chr1	74838592	74850749	Wnt10a	+	6.45783	0.203988	0.419843	0.706366	0
chr1	74901602	74904306	Cdk5r2	+	0.0496369	-0.256876	0.234783		0
chr1	74928082	74931982	Fev	-	0.00257955	-0.0151734	0.818564		0
chr1	74936517	74939709	Cryba2	-	0				0
chr1	74947231	74947295	Mir375	-	0				0
chr1	74948653	74982173	Ccdc108	-	0.00059458	-0.0151734	0.818564		0
chr1	74991891	74998225	Ihh	-	2.90322	0.344903	0.166905	0.500103	0
chr1	75013919	75121800	Nhej1	-	4.25352	-0.273778	0.0706152	0.370599	0
chr1	75122115	75130464	Slc23a3	-	0.620629	0.157771	0.5232	0.770092	0
chr1	75131788	75138942	1810031K17Rik	-	19.0635	0.0704139	0.484076	0.746566	0
chr1	75139359	75144483	Fam134a	+	32.4547	0.206325	0.0770658	0.384713	0
chr1	75165219	75168200	Zfand2b	+	19.0609	0.274418	0.0748928	0.379631	0
chr1	75168214	75176857	Abcb6	-	3.94006	0.232869	0.200236	0.536317	0
chr1	75177439	75188497	Atg9a	-	9.93814	-0.0943111	0.308116	0.625663	0
chr1	75188708	75194699	Ankzf1	+	8.56452	-0.0260872	0.844266	0.938176	0
chr1	75194809	75207353	Glb1l	-	3.41175	-0.217309	0.204462	0.540082	0
chr1	75207403	75211548	Stk16	+	28.7427	0.148847	0.227392	0.562465	0
chr1	75212181	75215828	Tuba4a	-	73.937	-0.0408867	0.82573	0.929695	0
chr1	75216669	75228668	A630095N17Rik	-	0.149787	0.0751801	0.697768		0
chr1	75232997	75242267	Dnajb2	+	8.45156	0.000855076	0.992724	0.996446	0
chr1	75243615	75260783	Ptprn	-	13.6725	-0.204623			0
chr1	75268776	75274955	Resp18	-	0.0136648	-0.0152301	0.818082		0
chr1	75305139	75314212	Dnpep	-	46.703	0.271695	0.027847	0.265051	0
chr1	75356918	75364290	Des	+	17.536	-0.118751	0.593315	0.813408	0
chr1	75364784	75371590	Gm15179	-	0.109432	-0.0680459	0.601004		0
chr1	75371871	75428881	Speg	+	0.647706	-0.694282	0.00124785	0.0944958	1
chr1	75432517	75439751	Gmppa	+	29.6359	0.0672009	0.421941	0.708145	0
chr1	75447084	75470915	Accn4	+	0.00271213	-0.00267295	0.967766		0
chr1	75471143	75476046	Chpf	-	17.884	-0.187603	0.319657	0.634005	0
chr1	75476106	75482268	Tmem198	+	0.47048	-0.328111	0.156456	0.487929	0
chr1	75482399	75503027	Obsl1	-	3.17336	-0.406477	0.0122604	0.204217	0
chr1	75503651	75506929	Inha	+	2.38721	0.0300268	0.900999	0.960294	0
chr1	75518103	75533910	Stk11ip	+	7.89518	-0.0375248	0.817985	0.926214	0
chr1	75542840	75556006	Slc4a3	+	6.45873	-0.0582274	0.800938	0.919521	0
chr1	76485707	76498603	Gm17751	+	0				0
chr1	77363759	77511663	Epha4	-	4.88072	-0.31787	0.139116	0.470611	0
chr1	78097841	78193711	Pax3	-	0.0260766	0.224076	0.160662		0
chr1	78306920	78416861	Sgpp2	+	10.1713	0.282094	0.222087	0.558056	0
chr1	78421410	78485421	Farsb	-	19.3728	0.162677	0.0962618	0.413838	0
chr1	78507634	78534748	Mogat1	+	0.22516	0.083944	0.585348	0.808088	0
chr1	78655014	78664176	Utp14b	+	2.19983	-0.188249	0.422701	0.708411	0
chr1	78678167	78704318	Acsl3	+	17.6956	0.0489861	0.839071	0.935572	0
chr1	78813523	78816600	Kcne4	+	1.56319	-0.605801	0.0114463	0.20132	0
chr1	79431243	79436665	Scg2	-	0.468447	-0.243682			0
chr1	79603450	79668547	Ap1s3	-	4.5288	-0.148973	0.296254	0.616742	0
chr1	79698836	79758344	Wdfy1	-	7.65236	-0.31969	0.017223	0.227163	0
chr1	79772592	79778020	Mrpl44	+	20.0454	0.340544	0.00450631	0.14916	0
chr1	79790895	79855240	Serpine2	-	35.9666	-0.220045	0.230925	0.565116	0
chr1	80195273	80210519	Fam124b	-	0.0750324	-0.0925201	0.700258	0.868919	0
chr1	80263392	80337005	Cul3	-	37.6869	-0.0964882	0.514709	0.765725	0
chr1	80442506	80472235	1700016L21Rik	+	0.0140125	-0.0151734	0.818564		0
chr1	80497647	80755128	Dock10	-	2.79461	-0.296475	0.118096	0.44498	0
chr1	81073891	81268226	9430031J16Rik	+	0.0252248	-0.133798			0
chr1	82229679	82288014	Irs1	-	3.18559	-0.529839	0.000294699	0.0583613	0
chr1	82313153	82441941	Rhbdd1	+	11.6812	0.170618	0.278956	0.602914	0
chr1	82447297	82583424	Col4a4	-	0.144366	0.202631	0.387974	0.683756	0
chr1	82583495	82718634	Col4a3	+	0.131644	0.0595537	0.793034	0.91493	0
chr1	82721492	82748964	Mff	+	53.0685	0.13177	0.176995	0.51148	0
chr1	82753223	82765031	Tm4sf20	-	21.0695	0.339813	0.116724	0.443151	0
chr1	82836057	82892850	Agfg1	+	27.2256	-0.0373964	0.747855	0.892642	0
chr1	83009097	83035023	Slc19a3	-	0.0497822	0.028113	0.886365	0.955086	0
chr1	83113340	83115742	Ccl20	+	2.08496	0.283259	0.242747	0.575486	0
chr1	83156336	83207147	Wdr69	+	0.0749885	-0.162791			0
chr1	83252355	83404775	Sphkap	-	0.0634923	-0.422917	0.0534526	0.334057	0
chr1	84032867	84281220	Pid1	-	7.65752	0.372629	0.0318028	0.280197	0
chr1	84366413	84692796	Dner	-	0.0241297	0.0406116	0.829444		0
chr1	84717763	84835879	Trip12	-	27.9313	-0.180922	0.224177	0.559943	0
chr1	84836415	84897061	Fbxo36	+	4.52377	0.415442	0.0438719	0.31256	0
chr1	84903279	84931658	Slc16a14	-	1.31849	-0.186627	0.407565	0.698459	0
chr1	85084713	85106428	A530032D15Rik	-	0.869555	-0.394462	0.0834625	0.394315	0
chr1	85196185	85210337	Gm7609	+	3.35209	-0.120139	0.467038	0.736295	0
chr1	85242918	85267141	C130026I21Rik	-	1.47083	-0.349784	0.107973	0.428691	0
chr1	87473474	87500466	Sp110	-	8.89094	-0.347735	0.0467728	0.319664	0
chr1	87497277	87541611	Sp140	+	3.33867	-0.0585083	0.699306	0.868274	0
chr1	87546624	87606023	Sp100	+	20.9123	-0.019692	0.924696	0.969149	0
chr1	87613657	87633181	A630001G21Rik	-	1.37409	-0.201698	0.314704	0.630124	0
chr1	87690021	87748152	Cab39	+	38.3793	0.0768258	0.439354	0.719086	0
chr1	87791084	87805273	Itm2c	+	114.771	0.10464	0.508888	0.76182	0
chr1	87825057	87828331	4933407L21Rik	+	0.0451742	-0.397704	0.0340348		0
chr1	87836111	87857630	Gpr55	-	0.691765	0.240185	0.342362	0.652527	0
chr1	87918516	87926533	Spata3	+	0.00518345	0.0223279	0.735699		0
chr1	87942437	87952031	2810459M11Rik	+	0.849391	0.247607	0.285644	0.607162	0
chr1	87961193	88035870	Psmd1	+	50.9794	0.163038	0.346768	0.655964	0
chr1	87995611	88008545	Htr2b	-	0.614625	-0.521095	0.0345694	0.29074	0
chr1	88051354	88174859	Armc9	+	2.70138	0.270279	0.0437548	0.312221	0
chr1	88199795	88203880	B3gnt7	+	2.12782	-0.300355	0.114742	0.439055	0
chr1	88241293	88256030	Ncl	-	43.6235	-0.0185935	0.866857	0.947616	0
chr1	88247744	88247860	Snora75	-	0.833015	-0.0825581	0.711074		0
chr1	88252834	88252902	Snord82	-	0.0779713	-0.00267295	0.967766		0
chr1	88256148	88264539	C130036L24Rik	+	0.459304	-0.143784	0.558246	0.79158	0
chr1	88282899	88284716	Nmur1	-	0.0111177	0.0152658	0.849164		0
chr1	88322903	88324624	1700019O17Rik	+	0.0028591	-0.0151734	0.818564		0
chr1	88423310	88427273	Ptma	+	928.278	0.330178	0.00143466	0.0989854	0
chr1	88439589	88479076	Pde6d	-	25.6274	0.0421541	0.728974	0.884417	0
chr1	88483674	88503075	Cops7b	+	8.75708	0.0835873	0.556891	0.790525	0
chr1	88562867	88567148	Nppc	-	0.381071	-0.287047	0.150759	0.481659	0
chr1	88600378	88946672	Dis3l2	+	4.44357	0.136614	0.40174	0.693497	0
chr1	88983265	88986503	Alppl2	-	0				0
chr1	88994576	88998181	Alpi	-	0.0263679	-0.0142593	0.901512		0
chr1	89021582	89024487	Akp3	+	0				0
chr1	89044229	89051602	Ecel1	-	0.00308389	-0.0276738	0.675673		0
chr1	89080067	89084979	1700027L20Rik	+	0.0164387	0.182283	0.169956		0
chr1	89087226	89096645	Chrnd	+	0.0273352	-0.0120182	0.943506	0.977118	0
chr1	89102385	89108410	Chrng	+	0.0104843	0.00669861	0.959086		0
chr1	89110488	89137063	Eif4e2	+	17.7529	0.054907	0.634726	0.83429	0
chr1	89160938	89207366	Efhd1	+	0.66538	0.224927	0.366543	0.670858	0
chr1	89223572	89347385	Gigyf2	+	11.5376	-0.129463	0.37997	0.680504	0
chr1	89282858	89291304	Kcnj13	-	0.109665	-0.263726	0.216723	0.550999	0
chr1	89366838	89372034	3110079O15Rik	+	0.00797789	0.00982746	0.881891		0
chr1	89373403	89470445	Ngef	-	5.96358	0.326394	0.188993	0.523634	0
chr1	89470601	89494415	Neu2	+	0.922468	0.3225	0.2017	0.537846	0
chr1	89516886	89617083	Inpp5d	+	9.03211	-0.351194	0.0210703	0.240541	0
chr1	89652585	89689003	Atg16l1	+	14.2456	0.0786373	0.29374	0.614557	0
chr1	89681145	89681393	Scarna6	+	0.270653	-0.220788	0.267985		0
chr1	89700254	89741732	Sag	+	0.181868	-0.185923	0.460686	0.732224	0
chr1	89749861	89841064	Dgkd	+	16.1301	0.045645	0.73634	0.887289	0
chr1	89841695	89905126	Usp40	-	6.49032	-0.0274443	0.816639	0.925693	0
chr1	89951985	89952911	Ugt1a10	+	0.673869	0.33125	0.185958	0.521306	0
chr1	89967353	89968253	Ugt1a9	+	0.729611	0.334924	0.184457	0.51931	0
chr1	89991575	89992553	Ugt1a7c	+	31.6385	0.442587	0.0777499	0.3854	0
chr1	89999831	90004374	Ugt1a6b	+	1.55702	0.250652	0.318031	0.633483	0
chr1	90031383	90035906	Ugt1a6a	+	3.8164	0.327143	0.19511	0.530719	0
chr1	90062586	90063478	Ugt1a5	+	0.0602055	-0.063142	0.668351		0
chr1	90097185	90098075	Ugt1a2	+	0.146805	0.0295226	0.89498		0
chr1	90101306	90102323	Dnajb3	-	0.449918	-0.511956	0.0432584	0.310905	0
chr1	90108533	90109446	Ugt1a1	+	1.47649	0.394583	0.0914444	0.407107	0
chr1	90111618	90116577	Ugt1a	+	19.3073	0.363859	0.138455	0.469491	0
chr1	90123594	90155289	Heatr7b1	+	0.076574	-0.612824	0.0138379	0.210964	0
chr1	90155430	90174154	Hjurp	-	4.33742	-0.018333	0.922848	0.968727	0
chr1	90171672	90171674	A730008H23Rik	-	10.1782	0.0290237	0.842502		0
chr1	90203286	90285426	Trpm8	+	0.00904204	-0.0112152	0.9312		0
chr1	90303593	90323013	Spp2	+	0.678551	0.109187	0.564822	0.795662	0
chr1	90396445	90406641	Glrp1	-	5.32423	-0.308961	0.210464	0.547093	0
chr1	90448091	90458741	Gm19589	+	2.12197	0.17042	0.479531	0.743383	0
chr1	90594800	90598766	Arl4c	-	84.4073	0.143496	0.307434	0.625218	0
chr1	90651464	90652308	2410088K16Rik	+	0.0162682	-0.00483229	0.959592		0
chr1	90912687	90918785	1700067G17Rik	+	0	0	1		0
chr1	90967036	91050368	Sh3bp4	+	17.1231	0.138039	0.479596	0.743409	0
chr1	91256916	91302708	C030007H22Rik	-	0				0
chr1	91351385	91791857	Agap1	+	4.50155	-0.28688	0.0303187	0.273485	0
chr1	91573081	91580467	4933400F21Rik	-	0.0242071	-0.453119	0.0252112		0
chr1	91824536	91827751	Gbx2	-	0.394508	-0.401935			0
chr1	91849252	91911152	Asb18	-	0.00815204	-0.0357173	0.59158		0
chr1	91938706	92049976	Iqca	-	0.0302566	0.331235	0.142997		0
chr1	92100577	92112863	Cxcr7	+	31.5731	-0.287483	0.233223	0.567309	0
chr1	92499999	92509916	Cops8	+	27.3452	-0.0530901	0.631071	0.832923	0
chr1	92663434	92740548	Col6a3	-	24.1939	-0.470613	0.0319054	0.280603	0
chr1	92811676	92847719	Mlph	+	31.0562	0.243815	0.271452	0.597736	0
chr1	92849684	92850589	Prlh	+	0.0627942	-0.011575	0.918257		0
chr1	92854709	92866197	Rab17	-	8.20831	0.265495	0.293512	0.614247	0
chr1	92895303	93025521	Lrrfip1	+	31.6306	0.121425	0.446171	0.724136	0
chr1	93041679	93067372	Rbm44	+	0.00324666	0.0243821	0.814091		0
chr1	93076398	93121773	Ramp1	+	5.47568	0.105064	0.595878	0.814781	0
chr1	93146895	93182602	Ube2f	+	34.2785	0.0668807	0.631916	0.833277	0
chr1	93194914	93217657	Scly	+	13.881	0.250635	0.112193	0.434902	0
chr1	93218651	93244880	Espnl	+	0.032545	-0.150421	0.457934		0
chr1	93247649	93258981	Klhl30	+	2.41251	0.117536	0.392095	0.686168	0
chr1	93263006	93270794	Fam132b	+	1.5352	-0.478392	0.0328377	0.283893	0
chr1	93272407	93295360	Ilkap	-	27.3599	-0.0605715	0.388037	0.683756	0
chr1	93301456	93302606	1700020N18Rik	-	0.000389454				0
chr1	93308059	93309799	Hes6	-	31.2307	0.294984	0.0378583	0.299754	0
chr1	93312558	93355905	Per2	-	1.96978	-0.155525	0.49404	0.753405	0
chr1	93391244	93425884	Traf3ip1	+	4.25871	-0.0849641	0.501252	0.757244	0
chr1	93437141	93456167	Asb1	+	2.92391	-0.0348497	0.696126	0.866872	0
chr1	93698053	93744604	Twist2	+	4.514	0.18531	0.449765	0.726566	0
chr1	93829331	94044970	Hdac4	-	2.98094	-0.2568	0.104033	0.422555	0
chr1	94336295	94370335	Ndufa10	-	44.1164	0.246732	0.00511019	0.15555	0
chr1	94376257	94377196	Olfr1416	-	0				0
chr1	94387394	94388330	Olfr1415	-	0				0
chr1	94407624	94415092	Olfr1414	-	0				0
chr1	94469701	94470783	Olfr1413	+	0				0
chr1	94484908	94485874	Olfr1412	+	0				0
chr1	94493097	94494069	Olfr1411	+	0				0
chr1	94504415	94505384	Olfr1410	+	0				0
chr1	94516457	94517578	Olfr12	+	0				0
chr1	94533721	94538562	Myeov2	-	69.8267	0.0337778	0.837798	0.935278	0
chr1	94540794	94545418	Otos	-	0.218589	0.0959299	0.688834	0.863839	0
chr1	94728262	94756773	Gpc1	+	35.6838	-0.202326	0.152846	0.484434	0
chr1	94746954	94747020	Mir149	+	0				0
chr1	94766705	94799483	Ankmy1	-	0.0349879	-0.155498	0.419645		0
chr1	94803565	94805197	Dusp28	+	6.65664	0.321744	0.0604555	0.349934	0
chr1	94807401	94817162	Rnpepl1	+	18.7432	-0.02105	0.878451	0.952243	0
chr1	94830119	94847167	9430060I03Rik	-	0.0981719	-0.131528	0.502619		0
chr1	94834521	94844525	Capn10	+	7.47317	0.200614	0.0945901	0.411212	0
chr1	94869695	94882968	Gpr35	+	3.64572	-0.386088	0.0253888	0.257774	0
chr1	94902910	94908846	Aqp12	+	0.0251826	0.0177354	0.856916		0
chr1	94912032	94998442	Kif1a	-	0.280852	0.201345	0.379139	0.679727	0
chr1	95031852	95041998	Agxt	+	0.0666744	-0.10312	0.563447		0
chr1	95047931	95057525	2310007B03Rik	-	12.1594	0.147059	0.555137	0.789334	0
chr1	95132473	95193025	Sned1	+	5.66914	-0.718647	0.000732098	0.0823557	1
chr1	95195787	95202447	Mterfd2	-	10.5967	-0.297214	0.0476051	0.320756	0
chr1	95206013	95239365	Pask	-	1.78988	-0.0339302	0.80672	0.921666	0
chr1	95240221	95264195	Ppp1r7	+	10.6395	0.11907	0.147913	0.4785	0
chr1	95270472	95300079	Ano7	+	0.011896	0.0113791	0.940475		0
chr1	95302516	95375385	Hdlbp	-	69.7827	-0.165372	0.284786	0.607116	0
chr1	95375569	95406309	Sept2	+	130.673	0.130528	0.20737	0.542374	0
chr1	95408680	95517221	Farp2	+	2.06109	-0.100947	0.499125	0.756546	0
chr1	95517327	95532304	Stk25	-	67.594	0.276493	0.0109779	0.196564	0
chr1	95582270	95592339	Bok	+	86.0969	0.535534	0.00469893	0.150454	0
chr1	95601967	95651415	Thap4	-	14.388	0.158383	0.267669	0.594377	0
chr1	95651609	95686106	Atg4b	+	16.3082	0.16966	0.0664108	0.36323	0
chr1	95689152	95698511	Dtymk	-	46.8084	0.288857	0.0491098	0.324098	0
chr1	95700541	95718677	Ing5	+	7.35996	0.0944752	0.263003	0.59018	0
chr1	95721816	95748751	D2hgdh	+	5.46108	0.130455	0.384222	0.681754	0
chr1	95757920	95773071	Gal3st2	+	9.25624	0.297116	0.157115	0.488689	0
chr1	95815013	95837816	Gm9994	+	0.853753	0.31298	0.136837	0.468518	0
chr1	95887085	95908116	Gm6086	+	0.67394	0.252469	0.287303	0.60872	0
chr1	95917069	95924907	Neu4	+	0.00626788	-0.000467084	0.994713		0
chr1	95934881	95949130	Pdcd1	-	0.248388	0.0770457	0.760974	0.900359	0
chr1	96694018	96699049	4930440C22Rik	+	0				0
chr1	97210204	97231861	Fam174a	+	18.1153	0.142473	0.384745	0.681899	0
chr1	97484258	97564171	St8sia4	-	8.13579	0.266539	0.221019	0.557086	0
chr1	97597760	97613095	4930598F16Rik	-	0	0	1		0
chr1	97887235	97918335	1700063A18Rik	-	0				0
chr1	98508633	98559150	4930533P14Rik	-	0				0
chr1	98715360	98768748	Slco4c1	-	0.143339	0.521322	0.0182549	0.231905	0
chr1	98802752	98894137	Slco6b1	-	0				0
chr1	98956025	99024880	Slco6c1	-	0				0
chr1	99540478	99558595	D1Ertd622e	-	17.7113	0.071112	0.571333	0.79957	0
chr1	99602622	99666669	Ppip5k2	-	17.9575	0.199606	0.353553	0.66085	0
chr1	99666755	99689548	Gin1	+	4.44442	0.14497	0.487127	0.749085	0
chr1	99717670	99992209	Pam	-	64.0851	0.270567	0.0377569	0.299754	0
chr1	99927699	99944370	B230216N24Rik	-	0.229636	-0.0815343	0.741559	0.889917	0
chr1	100028043	100041232	1810006J02Rik	+	0.0867733	-0.192628	0.355548		0
chr1	100317700	100405957	Slco6d1	+	0				0
chr1	101669341	102382519	Cntnap5b	+	0.000443003	0.00982746	0.881891		0
chr1	103052344	103071779	Gm20268	+	0				0
chr1	106665395	106892058	Cdh20	+	0.0115339	0.0133457	0.927244		0
chr1	107173493	107253287	Rnf152	-	1.97585	0.171731	0.461625	0.732448	0
chr1	107414998	107560253	Pign	-	7.95417	0.0251569	0.817111	0.925693	0
chr1	107560437	107651708	2310035C23Rik	+	8.08024	-0.0407408	0.75363	0.89561	0
chr1	107677299	107744558	Tnfrsf11a	+	2.36656	0.0774266	0.659691	0.847899	0
chr1	107886982	107930654	Zcchc2	+	5.09993	-0.118013	0.372444	0.674755	0
chr1	108049201	108068101	LOC626049	-	0.210961	-0.123196	0.603631		0
chr1	108068445	108290822	Phlpp1	+	5.42683	-0.172185	0.284193	0.606601	0
chr1	108434755	108610867	Bcl2	-	3.79647	0.0720341	0.677202	0.85687	0
chr1	108616986	108656319	Kdsr	-	12.0658	0.29313	0.000707025	0.0813026	0
chr1	108667364	108693302	Vps4b	-	34.7919	0.189449	0.0988264	0.416904	0
chr1	108757756	108779925	Serpinb5	+	18.8519	0.49146	0.0511868	0.328215	0
chr1	108831025	108853657	Serpinb12	+	0.100078	0.323302	0.156396		0
chr1	108877560	108897772	Serpinb13	+	0.00917431	0.0473287	0.474288		0
chr1	108942163	108948880	Serpinb3a	-	0				0
chr1	108974769	108980057	Serpinb3d	-	0				0
chr1	109050537	109057691	Serpinb3b	-	0				0
chr1	109167777	109174948	Serpinb3c	-	0				0
chr1	109258890	109277052	Serpinb11	+	6.36987	0.305102	0.15068	0.481659	0
chr1	109319265	109349266	Serpinb7	+	1.10854	0.251028	0.308773	0.626446	0
chr1	109407999	109422177	Serpinb2	+	5.83515	-0.500732	0.0185697	0.233722	0
chr1	109425579	109445848	Serpinb10-ps	+	0.613169	0.251801	0.25756	0.587734	0
chr1	109486582	109505555	Serpinb8	+	5.10353	0.12532	0.381548	0.681013	0
chr1	111880313	112035578	Cdh7	+	0				0
chr1	112785771	112873949	Cdh19	-	0.0458956	-0.0828888	0.711106		0
chr1	113755278	113761495	Dsel	-	7.04252	-0.182282	0.256488	0.58632	0
chr1	117581713	118477251	Cntnap5a	+	0.000974498	-0.0151734	0.818564		0
chr1	120195094	120207709	Tsn	-	34.4437	0.147826	0.0867879	0.399554	0
chr1	120218419	120230408	Mki67ip	+	22.4758	0.197748	0.0259567	0.259284	0
chr1	120285634	120506039	Clasp1	+	6.26477	-0.309158	0.00373482	0.139039	0
chr1	120355245	120355842	2900060B14Rik	-	0.102309	0.00728267	0.957235		0
chr1	120524521	120581745	Tfcp2l1	+	3.13511	0.136263	0.536106	0.777732	0
chr1	120730637	120950196	Gli2	-	0.878949	-0.442045	0.0590842	0.347376	0
chr1	121312041	121318825	Inhbb	-	15.4288	0.0147744	0.948579	0.979387	0
chr1	121366881	121401359	Ralb	-	43.1452	0.251165	0.0116582	0.2018	0
chr1	121422730	121425560	Tmem185b	+	6.81452	0.0577719	0.56112	0.792925	0
chr1	121441609	121545577	Epb4.1l5	-	4.04542	0.256743	0.285671	0.607162	0
chr1	121554669	121733648	Ptpn4	-	2.6599	0.154006	0.258332	0.588179	0
chr1	121804477	121809745	Tmem177	-	2.79047	0.0435696	0.766472	0.90306	0
chr1	121820095	121891787	Gm101	-	0.0295019	0.133318	0.457675		0
chr1	121903556	121960109	Sctr	+	0.35189	0.371406	0.140346	0.472647	0
chr1	121963953	121970357	Tmem37	-	27.9525	0.433152	0.0245427	0.253863	0
chr1	122009856	122017673	Dbi	-	214.008	0.335928	0.0621093	0.354424	0
chr1	122017763	122084766	3110009E18Rik	+	1.72408	-0.0523943	0.798715	0.9189	0
chr1	122122992	122167659	Steap3	-	11.0897	-0.197781	0.304228	0.622879	0
chr1	122237158	122239751	C1ql2	+	0.00434384	0.0223279	0.735699		0
chr1	122371114	122401661	Marco	-	0.114435	-0.120772	0.605494	0.819387	0
chr1	122499063	122504568	En1	+	0.852021	-0.473448	0.0276119	0.264631	0
chr1	122983981	123017552	B230209K01Rik	+	0				0
chr1	123200929	123229157	Insig2	-	25.2393	0.128696	0.233738	0.567661	0
chr1	123327643	123403037	Ccdc93	+	6.08879	-0.254229	0.00963294	0.188161	0
chr1	123406349	123425042	Htr5b	-	0.00690804	-0.031721	0.737681		0
chr1	123450411	123464557	Ddx18	-	22.8781	0.117197	0.289656	0.611287	0
chr1	125228714	125942136	Dpp10	-	0.0197633	0.428162	0.0281707		0
chr1	127289481	127332304	Actr3	-	205.231	0.243058	0.0083027	0.180647	0
chr1	127457592	127492261	Slc35f5	+	46.6173	0.513266	0.00909196	0.184502	0
chr1	127573572	127770438	Gpr39	+	14.223	0.116887	0.551188	0.786419	0
chr1	127768618	127808791	Lypd1	-	1.39477	-0.369601	0.114156	0.438504	0
chr1	127810212	128727209	Nckap5	-	0.0555775	-0.30927	0.194901	0.530719	0
chr1	129101562	129379549	Mgat5	+	7.51844	-0.241069	0.338205	0.649387	0
chr1	129386918	129574598	Tmem163	-	1.0916	-0.247105			0
chr1	129625989	129664141	Acmsd	+	0.222426	-0.0714037	0.772967	0.905968	0
chr1	129650193	129670631	2900009J06Rik	-	0.612193	-0.128466	0.601775	0.817462	0
chr1	129670740	129701414	Ccnt2	+	12.9469	-0.248545	0.0172762	0.227405	0
chr1	129711847	129736867	Ysk4	-	0.0327949	-0.0481139	0.813031		0
chr1	129765349	129840453	Rab3gap1	+	12.4675	-0.000306517	0.997621	0.998457	0
chr1	129850762	129998985	Zranb3	-	3.29892	-0.0292974	0.869127	0.948627	0
chr1	129999882	130134312	R3hdm1	+	10.809	-0.305323	0.00247215	0.124145	0
chr1	130098937	130099007	Mir128-1	+	0				0
chr1	130140757	130175954	Ubxn4	+	23.7892	0.0812576	0.321535	0.635699	0
chr1	130181340	130224895	Lct	-	0.0175142	0.224396	0.207471		0
chr1	130228167	130256233	Mcm6	-	27.0759	0.099918	0.302534	0.621999	0
chr1	130260283	130313993	Dars	-	37.3367	0.158081	0.0943618	0.411212	0
chr1	130484775	130488876	Cxcr4	-	11.6504	-0.203684	0.266678	0.594132	0
chr1	131169880	132115855	Thsd7b	+	0.00946781	-0.264404	0.0569879		0
chr1	132285104	132319576	Daf2	-	0.0534526	-0.0606395	0.742		0
chr1	132335606	132359317	Cd55	-	7.53533	0.619519	0.009908	0.189823	0
chr1	132473282	132526183	Zp3r	-	0				0
chr1	132532497	132558195	C4bp	-	13.7808	0.285508	0.156222	0.487679	0
chr1	132566778	132578148	C4bp-ps1	-	0.0682088	-0.0851343	0.612995		0
chr1	132585619	132625830	Pfkfb2	-	4.5922	-0.121385	0.434587	0.716762	0
chr1	132613903	132618634	Yod1	+	2.48505	-0.279505	0.0687378	0.36648	0
chr1	132628552	132641199	AA986860	+	19.9071	0.363786	0.150496	0.481613	0
chr1	132697478	132711317	Fcamr	+	0.0506546	0.131217	0.522466		0
chr1	132723260	132748826	Pigr	+	9.9082	0.204487	0.275124	0.59993	0
chr1	132762353	132777367	Faim3	+	0				0
chr1	132778650	132783988	Il24	-	0.175718	-0.0595833	0.769935	0.904655	0
chr1	132803768	132807873	Il20	-	0				0
chr1	132829232	132835818	Il19	-	0.328183	-0.153474	0.52777	0.772262	0
chr1	132916421	132921547	Il10	+	0.355837	-0.0871494	0.725808	0.882613	0
chr1	132950280	132994120	Mapkapk2	-	48.0114	-0.0278386	0.774444	0.906505	0
chr1	133025017	133034811	Dyrk3	-	8.35659	0.028304	0.901871	0.960756	0
chr1	133049783	133070048	Eif2d	+	20.8346	0.174917	0.194462	0.530644	0
chr1	133072986	133141755	Rassf5	-	6.45949	-0.0679744	0.632831	0.833678	0
chr1	133151178	133176140	Ikbke	-	7.46926	-0.277776	0.0131458	0.209913	0
chr1	133181827	133423938	Srgap2	-	8.58375	-0.22943	0.0243341	0.253471	0
chr1	133424565	133436449	Fam72a	+	0.996901	-0.036579	0.841926	0.937393	0
chr1	133495690	133508577	Avpr1b	+	0.0196091	-0.188311	0.291658		0
chr1	133534890	133572084	Ctse	+	126.741	0.40332	0.0914406	0.407107	0
chr1	133585271	133610041	5430435G22Rik	+	8.61607	-0.0981128	0.592447	0.812971	0
chr1	133640598	133666982	Slc26a9	+	4.31923	0.184598	0.393375	0.686846	0
chr1	133693971	133714692	Pm20d1	+	0.0623089	0.1537	0.537859	0.77882	0
chr1	133724588	133745440	Slc41a1	+	7.79486	-0.0572389	0.636359	0.835135	0
chr1	133763853	133769464	Rab7l1	+	8.81771	-0.0026305	0.987833	0.995513	0
chr1	133807034	133832898	Nucks1	+	15.3094	0.142243	0.121036	0.447664	0
chr1	133859543	133879541	Slc45a3	+	3.92736	0.461993	0.0607403	0.350699	0
chr1	133904181	133922261	Elk4	+	6.47009	-0.180719	0.129172	0.456203	0
chr1	133923197	133964639	Mfsd4	-	7.79635	0.53857	0.0315139	0.279593	0
chr1	134010123	134036262	Cdk18	-	14.5523	-0.0653774	0.630903	0.832923	0
chr1	134088012	134153959	Lemd1	+	1.38984	0.312476	0.189891	0.524665	0
chr1	134094664	134094761	Mir135b	+	0				0
chr1	134195202	134203934	Klhdc8a	+	3.46822	0.0756275	0.704187	0.871476	0
chr1	134212701	134230065	Nuak2	+	8.74552	0.213466	0.294358	0.615023	0
chr1	134252891	134287858	Tmcc2	-	2.61371	-0.366114	0.0461641	0.318186	0
chr1	134314029	134363536	Dstyk	+	5.77619	-0.103239	0.371968	0.674742	0
chr1	134373943	134402242	Rbbp5	+	8.75778	-0.0636168	0.504361	0.75906	0
chr1	134402806	134405216	Tmem81	+	2.14983	-0.131015	0.512144	0.764179	0
chr1	134406001	134439517	Cntn2	-	0.0549574	-0.457065	0.0683353	0.366079	0
chr1	134461266	134638374	Nfasc	-	0.326231	-0.393515	0.0828111	0.393378	0
chr1	134776931	134836582	Lrrn2	+	0.271973	-0.731709	0.00314678	0.13096	0
chr1	134886421	134921925	Mdm4	-	11.7519	-0.38697	0.00991668	0.189823	0
chr1	134942588	135005265	Pik3c2b	+	2.70794	0.0025402	0.991954	0.996288	0
chr1	135027742	135036377	Ppp1r15b	+	19.4871	-0.0101781	0.90121	0.960417	0
chr1	135142673	135200012	Plekha6	+	14.5474	0.0592493	0.815027	0.925303	0
chr1	135146428	135166385	Gm19461	-	0.173708	-0.0693409	0.767331	0.903592	0
chr1	135206399	135219603	Golt1a	+	1.96992	0.369498	0.133115	0.463093	0
chr1	135223788	135226299	Kiss1	+	0.122825	-0.0536035	0.651939		0
chr1	135247142	135256900	Ren2	+	0				0
chr1	135250703	135256009	Ren	+	0.103665	-0.202683	0.222944		0
chr1	135255650	135255659	Ren1	+	0.375526	-0.0151734	0.818564		0
chr1	135260148	135276895	Etnk2	+	0.526731	0.197049	0.43633	0.717332	0
chr1	135278876	135320789	Sox13	-	2.01841	-0.461628	0.0516921	0.32942	0
chr1	135500447	135506857	Snrpe	-	200.198	0.0463316	0.758756	0.898812	0
chr1	135516447	135557957	Zc3h11a	-	41.8142	-0.163659	0.172294	0.50485	0
chr1	135552455	135557462	Zbed6	-	15.3714	-0.271643	0.0276499	0.264631	0
chr1	135575605	135586685	Lax1	-	0.300473	-0.211223	0.40412	0.695516	0
chr1	135600841	135650098	Atp2b4	-	6.13078	0.127562	0.580156	0.804569	0
chr1	135793770	135804576	Optc	-	0.112828	-0.0672028	0.776074	0.907154	0
chr1	135806881	135817978	Prelp	-	16.7441	0.0799641	0.728012	0.884245	0
chr1	135934091	135944854	Fmod	+	8.93955	-0.512282	0.0287301	0.269677	0
chr1	135971441	135975732	Btg2	-	16.0436	0.361531	0.0842388	0.396457	0
chr1	136007818	136048013	Chit1	+	0.0164257	0.0196341	0.889515		0
chr1	136078980	136086608	Chi3l1	+	2.0735	-0.408521	0.0998552	0.417277	0
chr1	136090024	136095137	Mybph	+	0.16738	0.0442447	0.82844	0.931422	0
chr1	136095798	136132008	Adora1	-	1.47349	0.487783	0.0531676	0.333215	0
chr1	136186580	136189125	Myog	+	0.11761	0.0575404			0
chr1	136193359	136229505	Ppfia4	-	2.31294	0.0581447	0.792251	0.91466	0
chr1	136242673	136258576	Tmem183a	-	26.6878	-0.0307783	0.796069	0.917011	0
chr1	136282516	136287560	4933406M09Rik	+	0.00922371	-0.0467087	0.648296		0
chr1	136302566	136308315	Cyb5r1	+	26.7238	-0.0829191	0.630811	0.832923	0
chr1	136312043	136328918	Adipor1	+	81.9631	0.0130926	0.926075	0.969733	0
chr1	136352131	136387450	Klhl12	+	5.31268	0.0651726	0.518339	0.767404	0
chr1	136391236	136404461	Rabif	+	14.539	-0.00266577	0.983884	0.994066	0
chr1	136437521	136443599	4931440L10Rik	-	0.00252971	0.00982746	0.881891		0
chr1	136456754	136529455	Kdm5b	+	10.5417	-0.182129	0.323052	0.637303	0
chr1	136543257	136645994	Syt2	+	0.0190405	-0.0589429	0.748566		0
chr1	136662519	136852517	Ppp1r12b	-	1.23249	-0.417122	0.00366424	0.138296	0
chr1	136859153	136870714	Ube2t	+	7.39534	0.0931388	0.622468	0.82928	0
chr1	136882929	137001853	Lgr6	-	5.62767	-0.308687	0.148453	0.4785	0
chr1	137005074	137029152	Ptprv	-	1.76721	-0.4855	0.00635037	0.166553	0
chr1	137029301	137041897	Ptpn7	+	3.63135	-0.199302	0.187381	0.52284	0
chr1	137043410	137052845	Arl8a	+	34.8076	-0.217022	0.130807	0.458905	0
chr1	137056826	137064258	Gpr37l1	-	0.0573495	0.254043	0.203606		0
chr1	137150150	137155049	Elf3	-	42.9643	0.212897	0.364779	0.669504	0
chr1	137159275	137180661	Rnpep	-	21.4348	0.0194712	0.853955	0.942467	0
chr1	137198111	137210314	Timm17a	-	48.6925	-0.0137922	0.939661	0.97553	0
chr1	137221389	137264642	Lmod1	+	0.419554	-0.0814344	0.735693	0.88717	0
chr1	137268032	137271640	Shisa4	-	8.50813	-0.163139	0.385548	0.68191	0
chr1	137278891	137327068	Ipo9	-	17.2115	-0.120007	0.242841	0.575486	0
chr1	137331156	137481932	Nav1	-	5.36623	-0.631377	1.21126e-05	0.0137781	1
chr1	137625773	137648806	Csrp1	+	212.615	0.313885	0.025191	0.256886	0
chr1	137662661	137665711	Phlda3	+	63.9805	0.215532	0.0715589	0.373155	0
chr1	137695997	137707566	Tnni1	+	0.653672	0.20656	0.409238	0.698979	0
chr1	137715174	137729918	Lad1	+	61.5979	0.281675	0.189905	0.524665	0
chr1	137732962	137748838	Tnnt2	+	39.3716	-0.0516321	0.816441	0.925693	0
chr1	137767971	137815601	Pkp1	-	7.87437	0.232693	0.245659	0.578433	0
chr1	137850154	137902919	Igfn1	-	0.518455	-0.19033	0.155819	0.487366	0
chr1	137904795	137931607	Tmem9	+	40.5232	0.348026	0.0112019	0.199423	0
chr1	137949477	138016399	Cacna1s	+	0.279992	-0.356498	0.113996	0.438274	0
chr1	138027977	138074591	Kif21b	+	3.44869	-0.093406	0.666066	0.850832	0
chr1	138110098	138130857	5730559C18Rik	-	26.4399	0.229072	0.266518	0.593946	0
chr1	138155490	138157450	Gpr25	-	0.49179	0.278574	0.267165	0.594357	0
chr1	138164699	138242681	Camsap2	-	10.2107	-0.369616	0.0247289	0.254196	0
chr1	138308492	138312096	9230116N13Rik	-	0.492767	0.153808	0.537138	0.778502	0
chr1	138313158	138336797	Ddx59	+	5.8704	0.343631	0.00752994	0.177195	0
chr1	138364534	138428088	Kif14	+	1.04613	-0.0100325	0.957538	0.984165	0
chr1	138521477	138526968	Zfp281	+	7.50405	-0.136131	0.146332	0.477393	0
chr1	138579972	138587382	Gm19705	+	2.49222	0.0577899	0.81516	0.925303	0
chr1	138592787	138622305	Gm16880	+	0.993038	0.149793	0.544212	0.782546	0
chr1	138740160	138857025	Nr5a2	-	0.0957515	-0.38812	0.12564	0.451285	0
chr1	139863031	139863118	Mir181a-1	+	0.0180361				0
chr1	139863215	139863295	Mir181b-1	+	0.109033	-0.0041993	0.968539		0
chr1	139959437	140071882	Ptprc	-	12.429	-0.311903	0.0204174	0.238863	0
chr1	140170314	140186039	Atp6v1g3	+	0.00277553	-0.0151734	0.818564		0
chr1	140381290	140516273	Nek7	-	55.845	0.35362	0.0256442	0.258674	0
chr1	140536671	140578652	Gm5833	-	0.0615022	-0.0719412	0.674017		0
chr1	140721762	140744156	Lhx9	-	0.0112657	-0.0796126	0.631427		0
chr1	140748555	140753431	2310009B15Rik	-	17.9732	0.11541	0.558163	0.791534	0
chr1	140860285	141072619	Dennd1b	+	5.94543	-0.0700913	0.639248	0.836217	0
chr1	141094830	141273653	Crb1	-	0.00199689	-0.00555101	0.955768		0
chr1	141276028	141299429	4933436E23Rik	+	0				0
chr1	141318959	141349584	Zbtb41	+	6.25654	0.106987	0.310434	0.627207	0
chr1	141351349	141390665	Aspm	+	2.16855	-0.016394	0.933109	0.972317	0
chr1	141398283	141420333	F13b	+	0				0
chr1	141443640	141456799	Cfhr1	-	0.0216528	-0.0629392	0.72787		0
chr1	141594495	141677816	Gm4788	-	0.351716	0.220778	0.340702	0.651356	0
chr1	141706868	141755276	Cfhr2	-	2.14788	0.202223	0.221846	0.557867	0
chr1	141982431	142079988	Cfh	-	53.2996	0.422616	0.00856935	0.182134	0
chr1	142142833	142506838	Kcnt2	+	0.344793	0.50506	0.0422063	0.309506	0
chr1	142466752	142552979	4930590L20Rik	-	0.0268589	0.0348283	0.598515		0
chr1	145454628	145549814	Cdc73	-	18.1334	0.0658867	0.660731	0.848127	0
chr1	145487826	145497067	B3galt2	+	0.897792	-0.0430988	0.82527	0.929635	0
chr1	145586478	145596808	Glrx2	+	7.74231	0.0714617	0.461048	0.73236	0
chr1	145597920	145624181	Trove2	-	8.43374	-0.0412723	0.799302	0.918969	0
chr1	145624407	145654596	Uchl5	+	14.1629	0.194973	0.129123	0.45619	0
chr1	145846467	145851279	Rgs2	-	19.8278	0.138138	0.486173	0.748471	0
chr1	145985796	146024502	Rgs13	-	0.331451	0.0571466	0.804194	0.92051	0
chr1	146091798	146096234	Rgs1	-	3.58282	-0.215199	0.341163	0.651601	0
chr1	146599970	146622551	Rgs18	-	3.02936	-0.0869549	0.723558	0.881811	0
chr1	148342795	148749602	Fam5c	+	2.08518	-0.136149	0.581982	0.805827	0
chr1	151676751	151808414	Pla2g4a	-	33.6292	0.258957	0.045745	0.318186	0
chr1	151923790	151946896	7530420F21Rik	-	0.205322	-0.31957	0.188489	0.523627	0
chr1	151947253	151955142	Ptgs2	+	8.78882	-0.719245	0.00432726	0.147649	0
chr1	152166546	152181036	Pdc	+	0.0109512	-0.0401742	0.543614		0
chr1	152167810	152193901	2310030A07Rik	-	0				0
chr1	152208440	152240185	BC003331	-	14.7243	0.0576186	0.561048	0.792925	0
chr1	152240485	152296368	Tpr	+	24.758	-0.221194	0.148346	0.4785	0
chr1	152296541	152313295	Prg4	-	5.51345	-0.472635	0.0606836	0.350699	0
chr1	152409631	152840565	Hmcn1	-	0.33163	-0.17029	0.501473	0.757357	0
chr1	152985163	152991225	C730036E19Rik	+	0.0555756	-0.204827	0.344819	0.654637	0
chr1	153191627	153211575	Ivns1abp	+	69.1745	0.0639794	0.654542	0.844999	0
chr1	153214828	153275565	1200016B10Rik	-	6.16801	-0.00590346	0.958151	0.984338	0
chr1	153275777	153305313	1190005F20Rik	+	9.11687	-0.00666696	0.954454	0.982185	0
chr1	153316535	153347953	Rnf2	-	20.3009	0.163116	0.143994	0.476826	0
chr1	153418502	153566477	Fam129a	+	3.66239	-0.285008	0.10235	0.420101	0
chr1	153602503	153669458	Edem3	+	8.39371	-0.137794	0.354947	0.662112	0
chr1	153731653	153937450	1700025G04Rik	-	2.24718	-0.440247	0.0189158	0.234482	0
chr1	154217865	154233812	Tsen15	-	17.4892	0.132122	0.376414	0.677718	0
chr1	154246996	154357825	Glt25d2	+	0.362406	-0.373555	0.072003	0.373623	0
chr1	154364659	154472241	Rgl1	-	9.497	-0.206755	0.103676	0.421656	0
chr1	154597680	154604674	Apobec4	+	0.00974495	-0.0526746	0.425835		0
chr1	154613671	154622710	Arpc5	+	189.35	0.23402	0.0688709	0.366524	0
chr1	154655019	154684120	Ncf2	+	12.0975	-0.223191	0.117428	0.443974	0
chr1	154684124	154749776	Smg7	-	12.5468	-0.190237	0.121533	0.448115	0
chr1	154802230	154966391	Nmnat2	+	1.428	-0.122981			0
chr1	154969885	155033577	Lamc2	-	21.2201	0.403498	0.110182	0.431677	0
chr1	155066051	155179916	Lamc1	-	40.51	-0.116092	0.444054	0.722606	0
chr1	155251315	155261363	E330020D12Rik	-	1.65142	-0.355636	0.0589522	0.347376	0
chr1	155272338	155299704	1700012A16Rik	+	0.14055	-0.264266	0.269656	0.596145	0
chr1	155302887	155334790	Dhx9	-	33.8442	-0.0720378	0.59493	0.814414	0
chr1	155350145	155396844	Npl	-	36.8899	-0.11992	0.53691	0.778387	0
chr1	155500166	155544795	Rgs8	+	0.0209898	-0.00566644	0.979587		0
chr1	155587482	155592598	Rgs16	+	3.53363	-0.660624	0.00401914	0.142126	0
chr1	155596555	155611351	Rnasel	+	8.93881	0.0268408	0.84118	0.936831	0
chr1	155626516	155691271	Rgsl1	-	0.0493453	-0.199309	0.415866	0.703774	0
chr1	155696671	155698325	5830403L16Rik	-	0.0712319	-0.244989	0.250264		0
chr1	155721474	155724001	Gm5531	+	0.186042	-0.117935	0.641371	0.837243	0
chr1	155738775	155740190	Teddm1	+	0.0026048	0.00982746	0.881891		0
chr1	155747074	155756844	Glul	+	51.4458	-0.0321287	0.709725	0.874692	0
chr1	156048316	156052804	Zfp648	+	0.0018113	-0.0151734	0.818564		0
chr1	156088650	156104036	4930452N14Rik	-	0.00802694	-0.0151734	0.818564		0
chr1	156239648	156573050	Cacna1e	-	0.0171997	-0.565698	0.0139036	0.210964	0
chr1	156943496	156946766	Ier5	-	19.2905	0.00916439	0.926585	0.969934	0
chr1	156975007	156993910	Mr1	-	11.6471	0.271939	0.145018	0.477393	0
chr1	157005832	157050647	Stx6	+	20.815	0.13211	0.0829475	0.393694	0
chr1	157122786	157264574	Xpr1	-	7.79488	-0.202389	0.273581	0.59877	0
chr1	157405249	157534363	Acbd6	+	12.5868	0.150228	0.313996	0.629695	0
chr1	157548823	157589157	Lhx4	-	0.0156226	-0.0359637	0.730157		0
chr1	157625284	157660029	Qsox1	-	56.766	0.356809	0.00537483	0.159957	0
chr1	157692093	157820385	Cep350	-	4.72606	-0.246766	0.106682	0.426507	0
chr1	157851728	157883610	Tor1aip1	-	23.9036	0.00106302	0.992366	0.996294	0
chr1	157882793	157915989	Tor1aip2	+	28.0063	0.163809	0.256555	0.58632	0
chr1	157923095	158135156	Fam163a	-	0.0188242	0.0200479	0.899691		0
chr1	158185425	158233479	Tdrd5	-	0.0922214	-0.13256	0.562563	0.79429	0
chr1	158240865	158258166	Nphs2	+	0.108071	-0.0498403	0.833145	0.933103	0
chr1	158358238	158404459	Soat1	-	17.6699	-0.359248	0.148094	0.4785	0
chr1	158488917	158579750	Abl2	+	8.48288	-0.353809	0.0420005	0.309208	0
chr1	158583747	158604470	Tor3a	-	12.7851	0.097478	0.49796	0.755949	0
chr1	158608701	158649041	Fam20b	-	24.7808	0.11225	0.352527	0.659731	0
chr1	158734296	158869757	Ralgps2	-	10.1155	-0.0984726	0.504901	0.759358	0
chr1	158769153	158791209	Angptl1	+	0.850974	-0.653428	0.00990295	0.189823	0
chr1	159029278	159038776	1700057K13Rik	-	0.0148029	0.070721	0.522725		0
chr1	159065313	159342482	Rasal2	-	5.05388	-0.0812678	0.450248	0.726566	0
chr1	159342726	159350367	2810025M15Rik	+	29.9789	0.073242	0.56498	0.795677	0
chr1	159388712	159418864	BC026585	+	4.44344	-0.33653	0.0860501	0.398044	0
chr1	159436926	159498555	Sec16b	+	5.85299	0.0309622	0.881893	0.953385	0
chr1	160175399	160286391	Fam5b	-	0.00202206	-0.00267295	0.967766		0
chr1	160292434	160621917	Astn1	+	0	0	1		0
chr1	160435755	160435864	Mir488	+	0				0
chr1	160641861	160887569	Pappa2	-	0.0498433	-0.341756	0.121799	0.44842	0
chr1	161162456	161277711	Rfwd2	+	15.8715	0.084415	0.278656	0.602578	0
chr1	161270437	161270555	Scarna3a	+	0.539835	-0.158328	0.288468		0
chr1	161453899	161855053	Tnr	+	0.0291	0.276145	0.124783		0
chr1	161974510	162008717	4930523C07Rik	+	6.80648	0.105315	0.477775	0.742738	0
chr1	162004865	162005161	4930562F07Rik	-	0.685729	-0.183478	0.445401	0.723568	0
chr1	162015162	162083706	Tnn	-	3.05912	-0.0321747	0.898737	0.959195	0
chr1	162125390	162131317	Mrps14	+	20.5004	0.203975	0.0528604	0.332932	0
chr1	162132497	162143023	Cacybp	-	36.1457	0.177346	0.194434	0.530644	0
chr1	162149304	162723069	Rabgap1l	-	3.41949	0.0105101	0.941084	0.975996	0
chr1	162506798	162507884	Gpr52	-	0.0239812	-0.0544915	0.657605		0
chr1	162836541	162905107	Rc3h1	+	6.69873	-0.125031	0.351981	0.659285	0
chr1	162908736	162933145	Serpinc1	+	0.115292	-0.355731	0.148045	0.4785	0
chr1	162947886	162964390	Zbtb37	-	1.64866	-0.439062	0.00440471	0.148593	0
chr1	162965296	162968668	Gas5	+	43.9259	-0.15591	0.201153	0.537192	0
chr1	162968222	162968287	Snord47	+	5.71476	-0.0639059	0.800521	0.91945	0
chr1	162970743	163000763	Dars2	-	3.73938	0.225367	0.135744	0.467776	0
chr1	163001022	163016474	Cenpl	+	3.18318	0.195936	0.235007	0.568174	0
chr1	163018508	163061610	Klhl20	-	7.36941	-0.11871	0.274213	0.599331	0
chr1	163072842	163100638	Ankrd45	+	0.00132165	-0.0151734	0.818564		0
chr1	163086973	163089445	4930469G21Rik	-	0.00356374	-0.0151734	0.818564		0
chr1	163170242	163181297	Prdx6	-	83.338	0.206213	0.120392	0.447013	0
chr1	163325568	163348337	Tnfsf4	+	0.538861	-0.411552	0.091285	0.406747	0
chr1	163424787	163435421	Tnfsf18	+	4.70986	0.0890964	0.72443	0.882182	0
chr1	163710822	163718626	Fasl	-	0.105247	-0.324156	0.169735	0.502451	0
chr1	163746242	163806792	AI848100	-	8.85942	0.0678921	0.630652	0.832923	0
chr1	163872219	163909767	4930558K02Rik	-	0.000951816	0	1		0
chr1	163899318	163903566	Pigc	+	8.65611	0.0732617	0.542748	0.781732	0
chr1	163917432	164408165	Dnm3	-	0.330051	-0.153711	0.476314	0.741939	0
chr1	163935099	163946616	2810442N19Rik	+	0.0719671	-0.113842	0.576749		0
chr1	164147753	164155681	Dnm3os	+	2.87082	-0.682382	0.000782022	0.0835788	1
chr1	164463802	164478476	Mettl13	-	4.91924	0.228306	0.0662771	0.36323	0
chr1	164500958	164529209	Vamp4	+	7.48441	-0.0298718	0.813052	0.924935	0
chr1	164569280	164579825	Myoc	+	0.200067	0.325826	0.158656	0.49069	0
chr1	164577373	164588350	7420461P10Rik	-	0	0	1		0
chr1	164601915	164670687	Prrc2c	-	17.2203	-0.419985	0.000921836	0.0900199	0
chr1	164724013	164742680	Fmo4	-	0.0139036	0.0570387	0.611805		0
chr1	164759691	164796679	Fmo1	-	1.33152	-0.0454913	0.857542	0.943613	0
chr1	164805177	164828843	Fmo2	-	0.750428	-0.0272913	0.914139	0.965142	0
chr1	164846681	164867356	Fmo6	-	0	0	1		0
chr1	164883930	164914622	Fmo3	-	0.0110759	-0.0944799	0.407591		0
chr1	164954432	165015801	4921528O07Rik	-	0				0
chr1	165175249	165243781	Prrx1	-	12.0876	-0.281965	0.0859334	0.398044	0
chr1	165315039	165333772	Gorab	-	9.09752	0.135812	0.293973	0.614803	0
chr1	165633123	165655363	Mettl11b	-	0	0	1		0
chr1	165709809	165847231	Kifap3	+	9.8559	0.0326014	0.673954	0.854776	0
chr1	165860194	165885257	Scyl3	+	6.59954	-0.0742433	0.513882	0.765079	0
chr1	165885467	165924912	BC055324	-	4.52811	0.16398	0.357044	0.664048	0
chr1	165925075	165927374	2810422O20Rik	+	4.85842	0.16994	0.294821	0.61541	0
chr1	165978364	165987808	Sele	+	0.25023	-0.281665	0.207058	0.542193	0
chr1	165992206	166010916	Sell	+	0.701662	-0.826621	0.00109597	0.0916337	1
chr1	166045394	166080157	Selp	+	1.46972	-0.307132			0
chr1	166078706	166082348	Gm16548	-	0.0312989	0.0273762	0.806625		0
chr1	166084456	166150405	F5	+	8.09844	0.233418	0.312391	0.628567	0
chr1	166179185	166195499	Slc19a2	+	6.84902	0.139917	0.163276	0.496871	0
chr1	166205728	166217978	4930455F23Rik	+	7.4121	0.272182	0.0639452	0.357816	0
chr1	166219930	166237615	Blzf1	-	4.9047	0.0426654	0.722605	0.881125	0
chr1	166237805	166367397	Nme7	+	10.5682	0.428572	0.0256699	0.258738	0
chr1	166367427	166388486	Atp1b1	-	128.994	0.31106	0.182916	0.517416	0
chr1	166726862	166754397	Dpt	+	59.5209	0.197825	0.426972	0.711192	0
chr1	166793251	166801569	LOC433374	+	0.0434061	0.0242971	0.886722		0
chr1	166861778	166865641	Xcl1	-	1.25947	-0.711512	0.0043275	0.147649	0
chr1	166996747	167022061	4930568G15Rik	-	0				0
chr1	167067983	167090904	Tbx19	-	0	0	1		0
chr1	167104471	167124564	Sft2d2	-	32.4616	0.318077	0.0850749	0.396956	0
chr1	167142416	167167089	Tiprl	-	12.2288	0.0471741	0.67359	0.854594	0
chr1	167225896	167251982	Gpr161	+	1.457	-0.37648	0.0589882	0.347376	0
chr1	167259631	167390594	Dcaf6	-	12.6087	-0.0996452	0.354104	0.661506	0
chr1	167391338	167411345	Brp44	+	50.3852	0.194296	0.274294	0.599331	0
chr1	167415313	167506904	Adcy10	+	0.011943	-0.114422	0.464298		0
chr1	167522311	167564672	Mpzl1	-	34.3897	0.219008	0.188824	0.523627	0
chr1	167579075	167638225	Rcsd1	-	4.18185	-0.263894	0.15504	0.486866	0
chr1	167693910	167705435	Creg1	+	30.258	-0.0312028	0.79794	0.918388	0
chr1	167718811	167792243	Cd247	+	0.115113	-0.0606128	0.781786	0.90995	0
chr1	167795284	167932765	Pou2f1	-	2.59983	-0.191721	0.148134	0.4785	0
chr1	168028278	168058029	Dusp27	-	0.0884717	-0.218363	0.341861	0.651811	0
chr1	168060590	168096641	Gpa33	+	7.97366	0.171468	0.441433	0.720513	0
chr1	168131515	168168875	Mael	-	0				0
chr1	168184269	168246963	Ildr2	+	8.43736	-0.0817653	0.729	0.884417	0
chr1	168309297	168323741	Tada1	+	14.1775	0.0487795	0.634004	0.83422	0
chr1	168323751	168339959	Pogk	-	7.07795	-0.0957533	0.504563	0.759217	0
chr1	168413743	168427719	Gm4846	-	0				0
chr1	168559101	168577824	Gm4847	-	0.0221829	-0.121952	0.331813		0
chr1	168592185	168611976	Fmo9	-	0.0436253	-0.0831368			0
chr1	168904153	168929861	Gm16701	-	0.346397	-0.165868	0.480344	0.74383	0
chr1	168931547	169021433	Fam78b	+	2.25718	-0.499919	0.0461003	0.318186	0
chr1	169156216	169215258	Uck2	-	29.3862	-0.0651993	0.73107	0.885543	0
chr1	169238800	169264109	Tmco1	+	24.4723	0.233149	0.0300283	0.273338	0
chr1	169280121	169298661	Aldh9a1	+	22.8756	0.338593	0.00149756	0.101501	0
chr1	169302514	169323928	Mgst3	-	114.622	0.407103	0.0442149	0.313278	0
chr1	169375805	169396911	Lrrc52	-	0				0
chr1	169528492	169569754	Rxrg	+	0.101955	-0.0901689	0.678052	0.857242	0
chr1	169619688	169778864	Lmx1a	+	0.0522489	-0.282426	0.160143		0
chr1	170049494	170362389	Pbx1	-	13.7978	-0.172726	0.227285	0.56238	0
chr1	171428064	171461595	Nuf2	-	9.07932	0.0948827	0.654012	0.844573	0
chr1	171585631	171623657	Rgs5	+	13.278	-0.430575	0.0193778	0.235925	0
chr1	171671607	171677773	Rgs4	-	2.06685	-0.490694	0.0206173	0.238863	0
chr1	171859069	171864784	1700084C01Rik	+	0.220637	0.0632429	0.77525	0.907009	0
chr1	171879667	171899336	Hsd17b7	-	4.371	0.0261839	0.903053	0.961283	0
chr1	171899539	171902437	3110045C21Rik	+	1.02302	0.200092	0.422256	0.708201	0
chr1	171902527	172019075	Ddr2	-	8.48518	-0.408204	0.0400664	0.304372	0
chr1	172072133	172105077	Uap1	-	32.7269	0.224211	0.0372622	0.298273	0
chr1	172129386	172145524	Uhmk1	-	10.3478	-0.0111881	0.93654	0.974261	0
chr1	172163001	172181718	Sh2d1b2	+	0.0784015	-0.140551	0.379189		0
chr1	172207454	172215793	Sh2d1b1	+	3.87779	0.0718328	0.748511	0.892751	0
chr1	172228323	172236463	Gm7694	-	1.11233	0.00265725	0.99159	0.996288	0
chr1	172238991	172242256	1700015E13Rik	+	0.101918	-0.200822	0.357653		0
chr1	172247626	172519980	Nos1ap	-	0.376723	-0.147547	0.555438	0.789544	0
chr1	172574662	172612920	Olfml2b	+	23.4216	-0.266772	0.236638	0.568663	0
chr1	172634587	172797902	Atf6	-	9.02816	-0.114242	0.32017	0.634697	0
chr1	172804318	172815671	Dusp12	-	13.4547	0.0138939	0.910127	0.964227	0
chr1	172837403	172843072	Fcrlb	-	2.13983	-0.533072	0.0290837	0.270884	0
chr1	172847724	172857714	Fcrla	-	0.603547	-0.436569	0.0784237	0.38686	0
chr1	172890688	172906202	Fcgr2b	-	76.4979	-0.0818108	0.598252	0.81572	0
chr1	172949056	172959892	Fcgr4	+	8.83805	-0.290625	0.10683	0.426657	0
chr1	172981299	172989534	Fcgr3	-	75.0656	-0.112354	0.496528	0.755236	0
chr1	173051791	173057098	1700009P17Rik	+	1.54389	0.356003	0.160084	0.492011	0
chr1	173059287	173080734	Sdhc	-	105.714	0.26336	0.00974264	0.189259	0
chr1	173080843	173091254	Mpz	+	1.87877	0.310787	0.184335	0.519162	0
chr1	173103394	173126399	Pcp4l1	-	0.352362	-0.187248	0.45985	0.732224	0
chr1	173144100	173147862	Nr1i3	+	0.0270115	-0.0726484	0.657777		0
chr1	173147933	173152645	Tomm40l	-	14.5092	0.214405	0.0534904	0.334105	0
chr1	173155184	173156510	Apoa2	+	0.719116	-0.130722	0.602091	0.817609	0
chr1	173159702	173164480	Fcer1g	-	91.718	-0.182731	0.258494	0.588179	0
chr1	173164990	173177243	Ndufs2	-	115.201	0.299435	0.0111052	0.198158	0
chr1	173180552	173190053	Adamts4	+	9.88761	-0.353056	0.104429	0.423338	0
chr1	173200458	173207026	B4galt3	+	19.1869	0.091805	0.476534	0.741939	0
chr1	173207122	173211317	Ppox	-	12.6251	-0.197383	0.147579	0.4785	0
chr1	173212083	173218092	Usp21	-	16.8664	-0.0663815	0.541058	0.780859	0
chr1	173218694	173225113	Ufc1	-	102.494	0.151675	0.194796	0.530719	0
chr1	173259275	173272367	Dedd	+	15.842	0.102998	0.307561	0.625218	0
chr1	173272632	173275776	Nit1	-	26.5613	0.316841	0.0220505	0.243985	0
chr1	173275829	173288301	Pfdn2	+	65.7177	0.264808	0.027311	0.263667	0
chr1	173288579	173290929	Klhdc9	-	4.9264	0.390351	0.00640605	0.166626	0
chr1	173300303	173318418	Pvrl4	+	1.52423	-0.430346	0.0205741	0.238863	0
chr1	173319090	173340370	Arhgap30	+	9.15925	-0.190944	0.209502	0.545782	0
chr1	173341811	173348873	Usf1	+	40.8685	0.184138	0.121722	0.44842	0
chr1	173349163	173350483	Tstd1	+	13.0917	0.245216	0.315664	0.631085	0
chr1	173367691	173394724	F11r	+	129.832	0.487944	0.0083202	0.180647	0
chr1	173433608	173434881	Refbp2	+	3.1327	0.204077	0.149353	0.47945	0
chr1	173448254	173465425	Itln1	-	0.532108	-0.463468	0.0669924	0.364653	0
chr1	173489323	173515447	Cd244	+	1.45568	-0.429791	0.0894541	0.403048	0
chr1	173518743	173537491	Ly9	-	4.01978	0.0931668	0.628531	0.832109	0
chr1	173562533	173583168	Slamf7	-	0.271809	-0.158596	0.516012	0.766297	0
chr1	173612185	173635388	Cd48	+	13.2054	-0.0747161	0.712717	0.87568	0
chr1	173697262	173731315	Slamf1	+	0.0491467	0.303323	0.189848		0
chr1	173769827	173820849	Cd84	+	16.8982	-0.0254178	0.850648	0.941096	0
chr1	173847667	173873999	Slamf6	+	0.791899	-0.503283	0.006463	0.167219	0
chr1	173934501	173957399	Vangl2	-	4.24794	0.0787106	0.570749	0.799317	0
chr1	173982422	173987727	Nhlh1	-	0.0042681	-0.0401742	0.543614		0
chr1	173996143	174011447	Ncstn	-	56.0916	0.26003	0.0461418	0.318186	0
chr1	174012659	174052463	Copa	+	60.6877	-0.0586573	0.62425	0.829647	0
chr1	174056885	174066628	Pex19	+	24.6848	0.246895	0.0174317	0.22835	0
chr1	174078145	174126524	Dcaf8	+	32.9915	0.156305	0.165889	0.498881	0
chr1	174126859	174136912	Pea15a	-	120.805	0.031245	0.798037	0.918431	0
chr1	174140024	174150026	Casq1	-	2.25545	-0.286017	0.197975	0.534652	0
chr1	174153638	174188555	Atp1a4	-	0.251537	-0.35152	0.155882	0.487366	0
chr1	174201839	174228195	Atp1a2	-	1.75383	-0.0559141	0.806816	0.921703	0
chr1	174242537	174249966	Igsf8	+	39.3832	0.111457	0.484051	0.746566	0
chr1	174251163	174259394	Kcnj9	-	0.0628477	-0.402003	0.109355	0.430208	0
chr1	174271340	174304216	Kcnj10	+	1.36652	-0.0495219	0.781815	0.90995	0
chr1	174306661	174314230	Pigm	+	5.42267	-0.0226549	0.827995	0.931097	0
chr1	174405490	174408540	Slamf9	+	20.8374	0.122127	0.572678	0.800501	0
chr1	174412343	174429008	Igsf9	+	10.4982	0.090797	0.719819	0.879533	0
chr1	174430376	174437506	Tagln2	+	378.159	0.19051	0.168867	0.501625	0
chr1	174451260	174476001	Ccdc19	+	0.263796	-0.27619	0.256562	0.58632	0
chr1	174471750	174480937	4933439K11Rik	-	0.209049	0.0975084	0.683185	0.860368	0
chr1	174486068	174493848	Vsig8	+	0.17977	0.173028	0.475647	0.741437	0
chr1	174511507	174520699	Slamf8	-	2.07515	-0.0299397	0.884167	0.954701	0
chr1	174526770	174532682	Fcrl6	-	0.372078	-0.235297	0.352576	0.659731	0
chr1	174560899	174563105	Dusp23	-	4.07363	0.36913	0.11228	0.434998	0
chr1	174628186	174630097	Crp	+	29.1423	0.321117	0.152907	0.484434	0
chr1	174824091	174825185	Apcs	-	3.40438	0.275409	0.224771	0.560515	0
chr1	174886898	174887948	Olfr16	+	0.0064758	-0.0276738	0.675673		0
chr1	175060413	175061346	Olfr1408	-	0				0
chr1	175113572	175114635	Olfr1406	-	0				0
chr1	175133488	175134430	Olfr218	+	0				0
chr1	175145737	175146771	Olfr1404	+	0				0
chr1	175151401	175157360	Fcer1a	-	2.21192	-0.0512639	0.83746	0.935203	0
chr1	175200277	175201268	Olfr418-ps1	+	0				0
chr1	175204591	175207887	Gm11062	-	0				0
chr1	175262016	175263634	Darc	-	1.43952	-0.00316566	0.99001	0.995822	0
chr1	175264384	175297826	Cadm3	-	1.26767	-0.0717711	0.777015	0.907574	0
chr1	175350734	175396167	Aim2	+	15.5831	0.100793	0.527137	0.772018	0
chr1	175451441	175466088	BC094916	-	0.192026	-0.149733	0.517251	0.766857	0
chr1	175522087	175529405	Pydc4	-	0.102057	0.029166	0.907889	0.962973	0
chr1	175560989	175578059	Pyhin1	+	2.90677	-0.388513			0
chr1	175603810	175628523	Pydc3	+	0.318333	-0.520021	0.0375342	0.29924	0
chr1	175653558	175671940	AI607873	-	9.92957	-0.374418	0.00422095	0.145613	0
chr1	175677424	175697050	Ifi204	-	24.5934	-0.042059	0.676241	0.856471	0
chr1	175787350	175810318	Mndal	-	14.5295	-0.264044	0.131994	0.460452	0
chr1	175826485	175843053	Mnda	-	10.9498	0.175712	0.16524	0.498591	0
chr1	175850533	175872623	Ifi203	-	15.7825	-0.0910231	0.634363	0.83422	0
chr1	175892699	175912975	Ifi202b	-	18.1829	-0.30923	0.135975	0.467776	0
chr1	175942128	175961886	Ifi205	-	8.73545	0.103797	0.608501	0.821314	0
chr1	175972063	175973067	Olfr433	+	0.110958	0.130212	0.491861		0
chr1	175980505	175981444	Olfr432	+	0.0325865	0.097023	0.36933		0
chr1	175999430	176000384	Olfr430	+	0				0
chr1	176019168	176020111	Olfr429	+	0.00460642	0.00982746	0.881891		0
chr1	176030538	176030541	Olfr426	+	0				0
chr1	176047221	176047222	Olfr231	-	0				0
chr1	176048145	176048178	Olfr230-ps1	-	0				0
chr1	176066876	176067824	Olfr424	+	0				0
chr1	176081611	176082661	Olfr421	+	0				0
chr1	176088852	176089898	Olfr420	+	0				0
chr1	176102906	176178580	Spna1	+	0.00593135	0.00260463	0.98576		0
chr1	176180019	176181107	Olfr419	-	0				0
chr1	176260648	176263008	1810030J14Rik	+	0				0
chr1	176299049	176299979	Olfr417	+	0				0
chr1	176321176	176322186	Olfr248	+	0				0
chr1	176360560	176361515	Olfr414	+	0				0
chr1	176378755	176379733	Olfr220	+	0				0
chr1	176431955	176752860	Fmn2	+	0.0359462	-0.17601	0.45801	0.73066	0
chr1	176763915	176851950	Grem2	-	6.59039	-0.106044	0.594847	0.814414	0
chr1	176989206	177422676	Rgs7	-	0.141151	-0.144053	0.474334	0.741149	0
chr1	177531508	177555766	Fh1	-	54.7513	0.255496	0.0683005	0.366079	0
chr1	177562323	177590984	Kmo	+	1.77206	0.064665	0.773085	0.905968	0
chr1	177592558	177622721	Opn3	-	1.31822	-0.100288	0.663594	0.849047	0
chr1	177612368	177618484	Chml	-	4.00791	-0.0244656	0.85199	0.941197	0
chr1	177628723	177745864	Wdr64	+	0.000890935	-0.0151734	0.818564		0
chr1	177810908	177841527	Exo1	+	1.36217	0.0762327	0.699086	0.868121	0
chr1	177892436	178205443	Pld5	-	0.123166	0.155007	0.519927	0.768057	0
chr1	178663783	178737255	Cep170	-	12.983	-0.395158	0.0590927	0.347376	0
chr1	178702455	178702554	Mir350	-	0.0382324	-0.0151734	0.818564		0
chr1	178744942	178950563	Sdccag8	+	5.91127	-0.0710889	0.537493	0.77858	0
chr1	178764754	178766264	Hmga2-ps1	-	15.5599	-0.0965777	0.607198	0.820749	0
chr1	178952245	179178898	Akt3	-	11.2752	-0.350377	0.0434077	0.311108	0
chr1	179374791	179380897	Zfp238	+	11.3272	-0.108221	0.457153	0.730203	0
chr1	179571672	179573074	2310043L19Rik	-	0.0428304	-0.0291411	0.799831		0
chr1	179659944	179683436	1700016C15Rik	+	5.85923	0.108438	0.668751	0.85228	0
chr1	179693308	179726640	Adss	-	58.1148	0.189729	0.185642	0.520721	0
chr1	179921565	179978422	Gm16432	+	0.0461332	-0.0850873	0.647124		0
chr1	180117547	180182728	Pppde1	+	10.7319	-0.0583349	0.662839	0.848863	0
chr1	180249283	180252824	Fam36a	+	42.3716	-0.0486718	0.69723	0.867238	0
chr1	180258430	180267915	Hnrnpu	-	85.0854	-0.0977869	0.356538	0.663737	0
chr1	180336011	180413380	Efcab2	+	0.964491	0.0491972	0.803384	0.920498	0
chr1	180459255	180862988	Kif26b	+	5.13213	-0.373664	0.0028412	0.130251	0
chr1	180885169	181448134	Smyd3	-	2.82063	0.0847948	0.496158	0.754837	0
chr1	181458186	181476398	Tfb2m	-	14.214	0.0858442	0.473026	0.740491	0
chr1	181476659	181557604	Cnst	+	3.57876	-0.264791	0.0915416	0.407312	0
chr1	181598361	181617315	Sccpdh	+	18.1863	-0.0158394	0.924424	0.969149	0
chr1	181675034	181734146	Ahctf1	-	8.30437	-0.212128	0.104907	0.424107	0
chr1	181891219	182095368	Cdc42bpa	+	12.1019	-0.239222	0.0800201	0.389903	0
chr1	182095733	182126151	Adck3	-	3.38168	-0.163439	0.49737	0.755941	0
chr1	182157134	182186431	Psen2	-	7.37991	0.136338	0.385353	0.681899	0
chr1	182257099	182260606	Gm5069	-	0.170859	-0.117131	0.636796	0.835177	0
chr1	182260680	182353790	Itpkb	+	3.74324	-0.17927	0.0749284	0.379631	0
chr1	182362503	182413635	6330403A02Rik	-	0.05579	-0.265449	0.28638	0.607677	0
chr1	182499105	182531385	Parp1	+	14.8292	0.140679	0.247426	0.580006	0
chr1	182571464	182620818	Lin9	+	3.75075	0.124175	0.40324	0.694926	0
chr1	182623178	182627165	Mixl1	-	0.0126493	0.021415	0.873514		0
chr1	182656173	182684335	Acbd3	+	17.149	-0.115231	0.423246	0.708788	0
chr1	182732698	182743734	H3f3a	-	432.552	0.28298	0.0913236	0.406803	0
chr1	182781281	182798245	BC031781	+	11.6474	0.17295	0.063816	0.357261	0
chr1	182823249	182829233	Lefty2	+	0.0122743	-0.00497614	0.969295		0
chr1	182834404	182838219	Pycr2	+	26.4586	0.155641	0.336244	0.648251	0
chr1	182865169	182868532	Lefty1	+	0.680271	-0.107716	0.639282	0.836217	0
chr1	182872648	182905235	Tmem63a	+	21.1485	-0.0807003	0.544861	0.783042	0
chr1	182919686	182947626	Ephx1	-	53.6108	0.366411	0.147908	0.4785	0
chr1	182981367	182990798	9130409I23Rik	+	0.0175936	-0.0100113	0.937255		0
chr1	183023553	183074288	Nvl	-	11.5396	-0.167509	0.163104	0.496635	0
chr1	183081061	183099125	Cnih4	+	27.1545	0.245832	0.0485682	0.323732	0
chr1	183103356	183142109	Wdr26	-	24.5694	-0.309477	0.00242714	0.123311	0
chr1	183282758	183390772	Cnih3	+	0.0015929	0.00982746	0.881891		0
chr1	183439763	183441582	Ccdc121	-	0.00186905	-0.0151734	0.818564		0
chr1	183745445	183772532	Lbr	-	14.6309	0.100187	0.43113	0.714622	0
chr1	183834575	183950111	Enah	-	5.93335	-0.053106	0.768542	0.903783	0
chr1	184054867	184062546	Srp9	+	58.6039	0.198524	0.087614	0.401097	0
chr1	184087308	184088229	Vmn1r1	-	0	0	1		0
chr1	184205900	184212890	Degs1	-	70.8219	0.276711	0.0214535	0.241686	0
chr1	184230964	184233420	1700047M11Rik	+	0.00633215	0.00982746	0.881891		0
chr1	184243232	184271737	Fbxo28	-	9.45178	-0.0268981	0.80758	0.922168	0
chr1	184339297	184392567	Trp53bp2	+	10.0059	0.0886205	0.621722	0.829273	0
chr1	184397389	184447614	Capn2	-	73.0135	-0.10949	0.447641	0.725308	0
chr1	184495137	184562483	Capn8	+	0.00982873	0.108937	0.372356		0
chr1	184677256	184679311	4922505E12Rik	-	0				0
chr1	184695036	184825785	Susd4	+	0.239834	-0.785059	0.00194489	0.111741	0
chr1	184884918	184906175	Tlr5	+	1.07571	-0.231372	0.30973	0.626948	0
chr1	185856910	185857877	1700056E22Rik	-	1.09131	0.316347	0.187896	0.523385	0
chr1	185858339	185899515	Dusp10	+	6.86957	-0.386428	0.0479549	0.321549	0
chr1	186351719	186381570	1700112H15Rik	-	0.0242191	-0.0245206	0.803445		0
chr1	186536375	186542868	4930488B22Rik	+	0				0
chr1	186551023	186556372	Hlx	-	4.40164	-0.401768	0.0130563	0.209913	0
chr1	186610645	186635192	Mosc1	-	0.461871	-0.584604	0.0169538	0.226303	0
chr1	186636946	186669726	Mosc2	-	44.7012	0.406995	0.00547519	0.160148	0
chr1	186646285	186646367	Mir1981	-	0.623278	-0.00820031	0.960918		0
chr1	186695804	186706915	C130074G19Rik	-	41.9001	0.140747	0.472375	0.740125	0
chr1	186720302	186823428	Mark1	-	2.06094	-0.52848	0.00205981	0.114528	0
chr1	187028046	187110540	Rab3gap2	+	8.84944	-0.179713	0.0688412	0.366524	0
chr1	187066804	187066853	Snora36b	+	0.231258	0.0156369	0.874949		0
chr1	187066917	187066922	Mir664	+	0.212641				0
chr1	187110625	187153280	Iars2	-	24.2311	0.27004	0.0260299	0.259284	0
chr1	187137197	187137264	Mir194-1	+	0.531497	-0.0162875	0.913882		0
chr1	187137459	187137570	Mir215	+	0.315195	0.00410577	0.97772		0
chr1	187156037	187181648	Bpnt1	+	16.8951	0.435397	0.00413087	0.144432	0
chr1	187186973	187252234	Eprs	+	27.9522	-0.0620361	0.613464	0.824447	0
chr1	187253235	187265698	9630028B13Rik	-	0.0162946	-0.0162926	0.938442		0
chr1	187270994	187278012	Gm2061	-	0				0
chr1	187278726	187292640	Slc30a10	+	0.00306236	-0.038678	0.72591		0
chr1	187321184	187321893	5033404E19Rik	+	0				0
chr1	187911610	187941189	Lyplal1	-	11.0728	0.352216	0.0333294	0.285255	0
chr1	188447064	188529871	Tgfb2	-	2.82549	-0.090652	0.463226	0.734088	0
chr1	188544964	188573237	Rrp15	-	18.3045	0.130157	0.235428	0.568577	0
chr1	188791294	188794506	D1Pas1	+	0.00129264	0.00982746	0.881891		0
chr1	188872285	189039325	Spata17	-	0.109514	-0.157976	0.454073	0.728859	0
chr1	188949016	188951731	1700007P06Rik	+	0.269289	-0.0806886	0.742026	0.89014	0
chr1	189039389	189175308	Gpatch2	+	4.09525	-0.0592794	0.616478	0.826157	0
chr1	189432884	190038763	Esrrg	+	0.00368825	-0.0281324	0.840416		0
chr1	189830454	189832869	9330162B11Rik	-	0				0
chr1	190086716	190788918	Ush2a	+	0.00289502	-0.0387745	0.600597		0
chr1	190794976	190831719	Kctd3	-	8.7543	0.110213	0.202078	0.53809	0
chr1	191031808	191168071	Kcnk2	-	0.886742	-0.38642	0.127275	0.453538	0
chr1	191464492	191511965	Cenpf	-	2.71965	-0.0146502	0.936753	0.974283	0
chr1	191552146	191700572	Ptpn14	+	7.63789	-0.23066	0.202553	0.538475	0
chr1	191704370	191746167	Smyd2	-	30.6825	-0.0285206	0.864207	0.945784	0
chr1	191945657	191994559	Prox1	-	1.28615	0.255694	0.310508	0.627207	0
chr1	192596757	192735649	Rps6kc1	-	5.31983	-0.164001	0.1838	0.518434	0
chr1	192748986	192770370	Angel2	+	13.0023	0.0495951	0.515486	0.766172	0
chr1	192771524	192803175	Vash2	-	3.3027	0.0468326	0.708583	0.873803	0
chr1	192829710	192845135	Mfsd7b	-	5.61944	0.0278722	0.822109	0.928305	0
chr1	192849229	192853660	A230020J21Rik	+	0.0847342	0.16788	0.388779		0
chr1	192860700	192866820	1700022P22Rik	+	0.116419	-0.148968	0.414502		0
chr1	192869708	192886811	Tatdn3	-	5.55788	0.0798129	0.579882	0.804569	0
chr1	192886899	192908437	Nsl1	+	2.59516	0.00834158	0.966346	0.986312	0
chr1	192922292	192932822	Batf3	+	1.97782	-0.104661	0.661665	0.848368	0
chr1	192986462	192988696	Fam71a	-	0.0052389	0.00982746	0.881891		0
chr1	192994175	193007212	Atf3	-	7.28733	-0.163185	0.425922	0.710259	0
chr1	193130675	193141997	Nenf	-	88.5296	0.184478	0.240132	0.572356	0
chr1	193149843	193175859	Tmem206	+	6.31613	0.13345	0.292206	0.612951	0
chr1	193176804	193220920	Ppp2r5a	-	18.582	-0.0826746	0.400421	0.692291	0
chr1	193361243	193399413	Dtl	-	3.5551	0.18028	0.283346	0.605635	0
chr1	193399612	193445570	Ints7	+	8.42924	0.0050213	0.967548	0.986716	0
chr1	193541902	193608134	Lpgat1	+	13.3874	-0.293326	0.0265182	0.260056	0
chr1	193645351	193656928	Nek2	+	4.31141	-0.0366214	0.86028	0.945151	0
chr1	193717950	193727464	1700034H15Rik	-	0.093292	-0.458538	0.0703977	0.370288	0
chr1	193730659	193737126	Slc30a1	+	4.18298	0.0229277	0.845969	0.93893	0
chr1	193801253	193812163	Rd3	+	0.113575	-0.119146	0.636968	0.835177	0
chr1	193821087	193916445	Traf5	-	4.26108	0.118504	0.448663	0.726272	0
chr1	193822434	193822515	Mir3473c	-	0.147856	0.00982746	0.881891		0
chr1	193924342	193961669	Rcor3	-	6.83091	-0.174153	0.146619	0.477393	0
chr1	193960779	193974907	Gm10516	+	1.20704	0.358013	0.0746855	0.379631	0
chr1	194014753	194334040	Kcnh1	+	0.31363	-0.48849	0.0516913	0.32942	0
chr1	194336709	194597413	Hhat	-	3.25577	0.0933477	0.528827	0.773023	0
chr1	194667898	194668933	1700065J18Rik	+	0.170379	0.132661	0.511779		0
chr1	194670681	194681946	Sertad4	-	14.7889	0.17936	0.47909	0.743294	0
chr1	194723500	194861892	Syt14	-	0.130392	-0.197759	0.425222	0.709989	0
chr1	194930596	194956445	Diexf	-	2.70059	-0.0490674	0.669077	0.852421	0
chr1	194979305	194998229	Irf6	+	12.9116	0.312061	0.188725	0.523627	0
chr1	194999662	195004026	A130010J15Rik	+	4.30681	0.265475	0.148537	0.4785	0
chr1	195004357	195027740	Traf3ip3	-	1.41004	-0.304605	0.0920447	0.407908	0
chr1	195047834	195090239	Hsd11b1	-	11.7305	-0.311874	0.158476	0.490468	0
chr1	195098353	195099382	G0s2	-	4.44676	0.00236929	0.992026	0.996288	0
chr1	195128187	195170072	Lamb3	+	31.7497	0.374966	0.0978781	0.416042	0
chr1	195172539	195196476	Camk1g	-	0.153089	-0.273397	0.277694	0.602043	0
chr1	195333656	195333724	Mir205	-	0.00192296	0	1		0
chr1	196038380	196048953	4930503O07Rik	-	0				0
chr1	196446022	196643062	Plxna2	+	5.25186	-0.387274	0.0151378	0.215334	0
chr1	196765014	196787486	Cd34	+	21.5469	-0.213875	0.309142	0.626662	0
chr1	196781952	196803153	Gm16897	-	0.148755	-0.624911	0.0136597	0.210964	0
chr1	196843592	196864102	A330023F24Rik	+	0.444487	-0.197347	0.435794	0.717332	0
chr1	196868093	196918442	Cd46	-	0.549482	0.0769953	0.760937	0.900359	0
chr1	196929981	196957764	Cr1l	-	41.3993	0.329931	0.00648096	0.167335	0
chr1	196963004	197002909	Cr2	-	0.0234145	-0.276824	0.218324	0.553119	0
chr10	3134303	3227479	Cnksr3	+	3.8373	-0.366852	0.0484532	0.323382	0
chr10	3308331	3557940	Oprm1	-	0				0
chr10	3323355	3460176	Ipcef1	+	0.0813646	0.293567	0.217951	0.552675	0
chr10	4424140	4520877	Rgs17	+	1.90619	-0.151954	0.548771	0.785028	0
chr10	4522597	4534654	Mtrf1l	+	3.38002	0.220542	0.104156	0.422938	0
chr10	4541075	4547383	Fbxo5	+	6.08905	0.00440733	0.979487	0.992095	0
chr10	4698926	4707323	Vip	-	0.20194	-0.058048			0
chr10	4739751	4752813	Myct1	-	1.28072	-0.376956	0.0984429	0.416688	0
chr10	4795848	5326342	Syne1	+	2.01004	-0.237838	0.0835451	0.394451	0
chr10	5342779	5734495	Esr1	-	0.830044	-0.418347	0.05047	0.327117	0
chr10	5785429	5836669	Gm221	-	0.142341	-0.079545	0.742843	0.890607	0
chr10	5891400	5913936	1700052N19Rik	-	7.60668	0.0883825	0.493399	0.752974	0
chr10	5914188	5943372	Rmnd1	+	3.19134	0.0529536	0.76752	0.903746	0
chr10	5918848	5918849	Gm5512	+	1.31272				0
chr10	5958432	5979467	Zbtb2	+	4.48506	-0.139395	0.199299	0.535549	0
chr10	5987069	6080212	Akap12	-	2.38725	-0.369204	0.0354656	0.2939	0
chr10	6179459	6373466	Mthfd1l	-	7.35481	-0.0740136	0.69961	0.868512	0
chr10	6379238	6606164	Plekhg1	-	0.910205	-0.56838	0.000209945	0.0509247	0
chr10	6791663	6806262	Iyd	-	0.00437916	0.0223279	0.735699		0
chr10	6881565	6980391	Ppp1r14c	-	0.154498	-0.363274	0.123585	0.449415	0
chr10	7078769	7090333	H60c	+	0.192218	-0.589808	0.0173148	0.227407	0
chr10	7309597	7345275	Lrp11	+	1.83186	-0.287832	0.247573	0.580006	0
chr10	7350033	7383168	Pcmt1	-	31.1044	-0.0368993	0.804334	0.92051	0
chr10	7383382	7384421	A630066F11Rik	+	1.21724	0.340445	0.124853	0.450842	0
chr10	7387301	7398684	Nup43	+	15.4497	0.254404	0.0556216	0.339148	0
chr10	7398768	7400956	BC020402	-	1.25037	-0.049599	0.798954	0.918942	0
chr10	7401006	7436259	Lats1	+	10.9261	-0.15312	0.202752	0.538589	0
chr10	7445797	7482948	Katna1	+	20.9956	0.150633	0.0922334	0.408455	0
chr10	7487744	7500715	BC013529	-	23.3	0.0655579	0.500709	0.75716	0
chr10	7512691	7542361	Ppil4	+	10.5967	0.0234461	0.803044	0.920498	0
chr10	7552267	7590195	Zc3h12d	+	1.02032	-0.517516	0.00389976	0.140613	0
chr10	7556178	7556272	Mir5104	+	0	0	1		0
chr10	7625445	7675921	Tab2	-	29.6651	0.106514	0.267541	0.594377	0
chr10	7924550	8238623	Ust	-	1.73957	-0.280908	0.211861	0.54762	0
chr10	8442016	8605868	Sash1	-	11.1661	-0.159734	0.165589	0.498881	0
chr10	9347056	9395006	Samd5	-	15.7843	0.167	0.443103	0.721722	0
chr10	9404519	9411707	Gm6150	+	0.00139328	0.00982746	0.881891		0
chr10	9475344	9620838	Stxbp5	-	3.01925	-0.413259	0.00158367	0.104173	0
chr10	10264836	10278005	Rab32	-	24.1749	0.360843	0.0274715	0.264631	0
chr10	10325742	10336111	Gm5177	+	4.95477	-0.088889	0.655964	0.846272	0
chr10	10405856	10802129	Grm1	-	0.0155729	-0.144034	0.529226		0
chr10	10869227	10935071	Shprh	+	3.44582	-0.129727	0.273525	0.59877	0
chr10	11001127	11017767	Fbxo30	+	5.6055	-0.117361	0.513047	0.764593	0
chr10	11063242	11177275	Epm2a	+	1.6163	0.0116477	0.960601	0.984941	0
chr10	12101985	12581533	Utrn	-	9.9407	-0.319602	0.0369974	0.297666	0
chr10	12636443	12642925	B230208H11Rik	-	1.26846	-0.112021	0.63068	0.832923	0
chr10	12659786	12684065	Stx11	-	4.70121	0.0474265	0.608472	0.821314	0
chr10	12728255	12728989	Sf3b5	+	66.7914	0.317139	0.0431208	0.31063	0
chr10	12810593	12851501	Plagl1	+	0.636562	-0.785353	0.00166384	0.106427	0
chr10	12869449	12897829	Fam164b	-	0.00322869	-0.0151734	0.818564		0
chr10	12898443	12912943	Ltv1	-	15.3887	0.107289	0.389016	0.68384	0
chr10	12927522	13194202	Phactr2	-	1.65851	-0.261748	0.0527934	0.332886	0
chr10	13220833	13237081	Fuca2	+	13.9722	0.304894	0.0561391	0.340262	0
chr10	13243647	13272712	Pex3	-	11.4824	0.163761	0.0966547	0.414595	0
chr10	13272948	13283182	Adat2	+	4.73384	0.176819	0.199944	0.536084	0
chr10	13372514	13588636	Aig1	-	12.6727	0.118491	0.571456	0.79957	0
chr10	13686184	13871184	Hivep2	+	5.80785	-0.224774	0.0923912	0.408455	0
chr10	14122390	14264842	Gpr126	-	6.56125	0.135522	0.519789	0.768057	0
chr10	14375138	14425295	Vta1	-	31.8048	0.191992	0.136438	0.468149	0
chr10	14435431	14438020	Gje1	-	0.0537868	-0.170011	0.362271		0
chr10	14480094	14490362	Nmbr	+	0.0261752	0.0582276	0.617197		0
chr10	16670899	16815588	Gm20125	-	0.0322153	0.0162509	0.939921		0
chr10	17443033	17445480	Cited2	+	23.2413	-0.327963	0.129185	0.456203	0
chr10	17516024	17565469	Txlnb	+	0.561099	-0.201218	0.426149	0.710507	0
chr10	17620271	17667873	Heca	-	8.39182	0.0394257	0.740868	0.889569	0
chr10	17731066	17743058	3110003A17Rik	-	77.6698	-0.101224	0.563157	0.794692	0
chr10	17775745	17844961	Reps1	+	15.2292	-0.181486	0.336372	0.648343	0
chr10	17848827	17930696	Ect2l	-	0.00417899	0.00982746	0.881891		0
chr10	17933490	17954787	Ccdc28a	-	9.36435	0.286923	0.118716	0.445295	0
chr10	18127480	18253697	Nhsl1	+	4.32686	-0.435741	0.00611625	0.165128	0
chr10	18259928	18265882	Hebp2	-	4.0955	-0.258054	0.28871	0.609954	0
chr10	18307816	18463564	D10Bwg1379e	-	0.0419212	-0.515729	0.011318	0.200012	0
chr10	18499532	18506599	Gm4922	-	0.0225707	-0.0923993	0.520434		0
chr10	18517104	18551736	4930444F02Rik	-	0				0
chr10	18564876	18576878	Perp	+	58.6801	0.480093	0.0080648	0.18031	0
chr10	18720716	18735216	Tnfaip3	-	9.29009	-0.0964462	0.504672	0.759233	0
chr10	18861554	18927753	Gm20139	+	0.0270329	-0.295583	0.201587	0.53779	0
chr10	19076344	19078410	Olig3	+	0.00163212	0.00982746	0.881891		0
chr10	19311763	19330031	Ifngr1	+	127.064	0.466368	0.02681	0.26176	0
chr10	19341833	19354487	Il22ra2	+	0.0169938	0.0248238	0.851615		0
chr10	19432392	19479859	Il20ra	+	0.36097	-0.503055	0.0463977	0.318285	0
chr10	19567722	19571265	Slc35d3	-	0.0404857	0.111569	0.586773		0
chr10	19579895	19627480	Pex7	-	16.5301	0.313943	0.0586891	0.346787	0
chr10	19654331	19862556	Map3k5	+	5.64807	0.0247383	0.901359	0.960509	0
chr10	19868725	20001396	Mtap7	+	5.58605	0.187146	0.4231	0.708621	0
chr10	19919052	19921660	4930405J17Rik	-	0.0209129	-0.0562837	0.497694		0
chr10	19928244	19928836	Gm6251	+	0.300564	0.067288	0.784206	0.910729	0
chr10	20032274	20062307	Bclaf1	+	21.4862	-0.123092	0.201282	0.53733	0
chr10	20067624	20081475	Fam54a	+	2.44671	-0.0733475	0.737348	0.887676	0
chr10	20117809	20444874	Pde7b	-	1.81828	-0.213368	0.248455	0.580789	0
chr10	20672352	20800235	Ahi1	+	0.965916	-0.434061	0.00814202	0.180647	0
chr10	20844735	20880790	Myb	-	0.184405	0.0826402	0.740726	0.889467	0
chr10	21015784	21088695	Hbs1l	+	11.529	-0.0779591	0.312005	0.628138	0
chr10	21038893	21061861	4930455C13Rik	-	0.290645	-0.353503	0.150735	0.481659	0
chr10	21097105	21116384	Aldh8a1	+	0.00413035	-0.00267295	0.967766		0
chr10	21312950	21342181	1700020N01Rik	+	0.0081115	-0.0101807	0.93398		0
chr10	21601989	21719708	Sgk1	+	17.3551	-0.192513	0.32873	0.642658	0
chr10	21786114	21787885	4930444G20Rik	-	0.0565624	-0.0780207	0.720708		0
chr10	21878414	21893056	Raet1a	+	6.96152	-0.300861	0.20553	0.541336	0
chr10	21893326	21903720	Raet1e	+	2.33589	0.120261	0.623049	0.829372	0
chr10	21893680	21893681	Raet1b	+	0				0
chr10	21894098	22093945	Raet1	+	5.70995	-0.134426	0.565638	0.796098	0
chr10	21993279	22008654	H60b	+	7.36937	-0.175779	0.442976	0.721591	0
chr10	22026525	22032748	C920009B18Rik	+	0.892543	-0.546654	0.0261643	0.259327	0
chr10	22081699	22090722	Raet1d	+	0.632804	-0.114106	0.623684	0.829372	0
chr10	22122618	22127276	Gm10825	+	0.810541	-0.750215	0.00291926	0.130251	0
chr10	22364816	22423682	Slc2a12	+	0.174412	-0.233143	0.322417	0.637038	0
chr10	22423686	22451253	Tbpl1	-	15.7908	0.285767	0.0925334	0.408455	0
chr10	22537078	22539934	Tcf21	-	0.00310428	-0.0151734	0.818564		0
chr10	22823973	23069709	Eya4	-	1.01465	-0.174755	0.455319	0.728859	0
chr10	23504988	23507015	Rps12	-	3267.59	-0.0473995	0.785365	0.910939	0
chr10	23505152	23505257	Snora33	-	2.99697	0.000715857	0.997745	0.998517	0
chr10	23505559	23505627	Snord100	-	5.87478	-0.265511	0.294475	0.615101	0
chr10	23516791	23547774	1110021L09Rik	+	2.18431	-0.0161918	0.911166	0.964603	0
chr10	23571267	23589649	Vnn3	+	0.318076	0.101667	0.647678	0.84033	0
chr10	23614493	23625149	Vnn1	+	10.1324	0.245647	0.332398	0.645375	0
chr10	23640211	23641210	Taar1	+	0				0
chr10	23658377	23661389	Taar2	+	0				0
chr10	23669363	23670395	Taar3	+	0				0
chr10	23680299	23681343	Taar4	+	0				0
chr10	23690511	23691525	Taar5	+	0				0
chr10	23704414	23705452	Taar6	-	0				0
chr10	23712210	23713287	Taar7a	-	0				0
chr10	23719744	23720821	Taar7b	+	0				0
chr10	23747027	23748104	Taar7d	+	0				0
chr10	23757419	23758496	Taar7e	+	0				0
chr10	23769315	23770392	Taar7f	+	0				0
chr10	23796305	23797340	Taar8a	+	0				0
chr10	23811065	23812100	Taar8b	-	0				0
chr10	23820648	23821757	Taar8c	-	0				0
chr10	23828293	23829340	Taar9	-	0	0	1		0
chr10	23869122	23908765	Stx7	+	66.7853	0.284532	0.00537862	0.159957	0
chr10	23943322	24022589	Moxd1	+	13.7695	-0.030768	0.898267	0.959098	0
chr10	24315247	24318488	Ctgf	+	305.569	0.201882	0.385048	0.681899	0
chr10	24361216	24431908	Enpp1	-	10.7987	-0.158021	0.194133	0.530479	0
chr10	24493619	24556001	Enpp3	-	0.647645	-0.107387	0.638327	0.835883	0
chr10	24589791	24633335	Med23	+	7.52309	-0.0212903	0.8808	0.953126	0
chr10	24635012	24647276	Arg1	-	85.2086	-0.565797	0.0247581	0.254196	0
chr10	24888895	25018969	Akap7	-	5.28428	-0.133469	0.328143	0.642373	0
chr10	25079603	25243324	Epb4.1l2	+	41.6748	-0.107376	0.165493	0.498881	0
chr10	25247748	25256078	2010003K15Rik	-	0.0113209	-0.0276738	0.675673		0
chr10	25499119	25557243	4930401C15Rik	-	0				0
chr10	25710991	25798060	Tmem200a	-	2.39785	-0.185083	0.460645	0.732224	0
chr10	25798858	25799253	Gm9767	+	0.0744006	-0.01527	0.87937		0
chr10	25949512	25991978	Samd3	+	0.0443139	-0.478194	0.0357588		0
chr10	25995257	26094991	L3mbtl3	-	4.33709	-0.148441	0.454686	0.728859	0
chr10	26393251	26394457	Gm8709	-	0.0510864	-0.110204	0.534363		0
chr10	26492317	26638454	Arhgap18	+	16.7846	0.254165	0.0213776	0.241559	0
chr10	26701091	27336748	Lama2	-	2.22621	-0.110759	0.647467	0.84016	0
chr10	27794625	28317203	Ptprk	+	18.0833	0.23492	0.236992	0.568917	0
chr10	28388200	28602555	Themis	+	0.00789467	0.0484119	0.743567		0
chr10	28641768	28643313	4930519F09Rik	-	0.760286	-0.427984	0.0766718	0.383829	0
chr10	28692093	28706112	2310057J18Rik	-	198.414	0.206315	0.303624	0.622804	0
chr10	28863801	28919434	6330407J23Rik	+	6.16688	0.244751	0.319799	0.634124	0
chr10	28931448	28950585	9330159F19Rik	+	3.31802	0.132632	0.600406	0.816385	0
chr10	29032971	29054077	Echdc1	+	10.3163	0.311315	0.0244868	0.253863	0
chr10	29063981	29082248	Rnf146	-	15.9017	0.231686	0.011323	0.200012	0
chr10	29172912	29255673	Rspo3	-	0.113591	-0.472697	0.0528651	0.332932	0
chr10	29915814	29920346	Cenpw	-	4.57105	0.222217	0.343477	0.653384	0
chr10	30254030	30320555	Trmt11	-	6.45677	0.211706	0.0771954	0.384713	0
chr10	30323000	30326440	Gm20300	-	4.14207	0.141971	0.464662	0.734768	0
chr10	30328012	30338172	Hint3	-	17.3358	0.227639	0.170034	0.50261	0
chr10	30365387	30522913	Ncoa7	-	5.5042	0.0802385	0.457424	0.730411	0
chr10	30552164	30562589	Hey2	-	0.154128	-0.0862473	0.731617	0.886012	0
chr10	31033210	31047892	Hddc2	+	38.5271	0.274957	0.0454173	0.317501	0
chr10	31052185	31165727	Tpd52l1	-	16.766	0.156511	0.41034	0.699705	0
chr10	31133531	31134241	Gm3258	-	0.110884	0.0644171	0.752112		0
chr10	31221692	31329531	Rnf217	-	9.69836	-0.00714261	0.968938	0.987383	0
chr10	31409124	32609721	Nkain2	-	0.461367	-0.199649			0
chr10	32803288	33196515	Trdn	+	0.796775	-0.118369	0.516607	0.766451	0
chr10	32942150	32976163	D830005E20Rik	-	0.12072	-0.611577	0.00991509	0.189823	0
chr10	33232139	33344406	Clvs2	-	0.0125547	-0.0496886	0.684984		0
chr10	33486229	33501921	Gm4794	-	0				0
chr10	33577527	33599281	Sult3a1	+	0				0
chr10	33624916	33635827	Rsph4a	+	0.0568637	0.335729	0.163722	0.497089	0
chr10	33646741	33671018	Zufsp	-	5.70564	-0.0356701	0.835386	0.934237	0
chr10	33707021	33714861	A830082N09Rik	-	0.181364	-0.280586	0.230819	0.565116	0
chr10	33716360	33739422	Rwdd1	-	61.3586	0.0069229	0.958077	0.984327	0
chr10	33757402	33829621	Bet3l	+	0.00672426	-0.00267295	0.967766		0
chr10	33758589	33764119	Fam26d	-	0.0636044	0.453841			0
chr10	33811157	33816325	Fam26e	-	1.20092	-0.140821	0.498146	0.75601	0
chr10	33845872	33847778	Fam26f	-	1.12032	-0.0626059	0.792285	0.91466	0
chr10	33871198	33927357	Dse	-	13.002	-0.255835	0.26096	0.589084	0
chr10	34001995	34004691	Tspyl1	+	19.6702	0.147956	0.0783486	0.386806	0
chr10	34017226	34021126	Tspyl4	+	1.18963	-0.014386	0.945309	0.977941	0
chr10	34023417	34138334	Nt5dc1	-	7.48971	0.358996	0.0250526	0.256203	0
chr10	34109786	34116891	Col10a1	+	0.261642	0.103602	0.671806	0.853656	0
chr10	34203205	34331036	Frk	+	13.111	0.396445	0.0721493	0.373847	0
chr10	36226612	36554200	Hs3st5	+	0.0244264	-0.0830722	0.473435		0
chr10	36694349	36721694	Hdac2	+	38.3607	0.0923323	0.451418	0.727123	0
chr10	36853048	36858732	Marcks	-	62.8794	-0.0296001	0.719336	0.879408	0
chr10	38540346	38541585	Rfpl4b	-	0.0041213	0.00982746	0.881891		0
chr10	38685320	38829994	Lama4	+	8.53571	-0.440762	0.0247514	0.254196	0
chr10	38838613	38853701	1700025K23Rik	-	3.98631	0.2092	0.391081	0.685463	0
chr10	38853828	38870776	Tube1	+	1.5369	0.0180875	0.927307	0.970245	0
chr10	38870864	38883600	Wisp3	-	0.107596	-0.159842	0.494269	0.753514	0
chr10	39089604	39285180	Fyn	+	7.52192	-0.43538	0.0249809	0.255807	0
chr10	39332739	39375113	Traf3ip2	+	5.6	0.124976	0.413852	0.702162	0
chr10	39341216	39451813	E130307A14Rik	-	1.72796	0.0861385	0.69445	0.866016	0
chr10	39451965	39595011	Rev3l	+	3.21637	-0.22019	0.107611	0.427797	0
chr10	39612565	39619044	AA474331	-	2.6663	0.206024	0.284968	0.607162	0
chr10	39640187	39646729	2010001E11Rik	-	0.193443	-0.185743	0.453602	0.728504	0
chr10	39666717	39670591	G630090E17Rik	-	1.28539	0.442724	0.0623855	0.355165	0
chr10	39677866	39706452	BC021785	-	0.168192	0.0647926	0.786232	0.910949	0
chr10	39721378	39745074	AI317395	-	0.356163	0.236367	0.350947	0.658527	0
chr10	39753340	39862060	Slc16a10	-	4.96164	0.258867	0.297811	0.618491	0
chr10	39943051	39966845	Rpf2	-	15.5243	0.285359	0.0338231	0.28708	0
chr10	39969008	39977471	Gtf3c6	-	26.1397	0.246332	0.0292009	0.271054	0
chr10	40007263	40021994	Amd1	-	0.33766				0
chr10	40009923	40014609	Amd	-	51.8561	0.228778	0.0457358	0.318186	0
chr10	40069113	40203624	Cdk19	+	14.6283	0.0877535	0.519288	0.767801	0
chr10	40290167	40323938	Slc22a16	+	0				0
chr10	40349816	40369737	Ddo	+	1.1358	0.386958	0.109344	0.430208	0
chr10	40403087	40530889	9030224M15Rik	+	0.299637	-0.0465764	0.853524	0.942226	0
chr10	40551426	40602949	Cdc40	-	12.565	0.157584	0.0513695	0.328215	0
chr10	40603339	40658375	Wasf1	+	1.37629	-0.415878	0.0738359	0.37767	0
chr10	40790298	40791390	Gpr6	-	0				0
chr10	40907977	41023047	Fig4	-	7.89255	0.119561	0.400193	0.692064	0
chr10	41170201	41185380	Zbtb24	+	6.16513	0.117021	0.420835	0.706885	0
chr10	41196119	41206836	Mical1	+	9.62085	-0.132726	0.266576	0.59399	0
chr10	41206977	41210146	Smpd2	-	18.056	0.307263	0.0872379	0.40018	0
chr10	41210244	41234094	Ppil6	+	1.31775	0.248798	0.317755	0.633483	0
chr10	41239305	41250848	Cd164	+	118.646	0.231146	0.0823766	0.392322	0
chr10	41258654	41307559	Ccdc162	-	0.648788	0.194032	0.417253	0.704375	0
chr10	41287821	41296282	5730435O14Rik	+	0.0620523	-0.0217367	0.869938		0
chr10	41438645	41529674	Cep57l1	-	2.69861	0.212665	0.195922	0.53206	0
chr10	41530379	41628242	Sesn1	+	10.9243	-0.125293	0.476222	0.741939	0
chr10	41634796	41738188	Armc2	-	0.113847	0.0514558	0.838267	0.935331	0
chr10	41905591	41996548	Foxo3	-	6.10551	-0.169839	0.21219	0.548093	0
chr10	42032390	42198371	Lace1	-	3.52855	0.158737	0.325312	0.639363	0
chr10	42221859	42255175	Snx3	+	94.9746	-0.0187727	0.875164	0.950484	0
chr10	42281776	42303394	Nr2e1	-	0.00418398	-0.0151734	0.818564		0
chr10	42398721	42422268	Ostm1	+	13.2498	-0.0947786	0.560238	0.792449	0
chr10	42481301	42552320	Sec63	+	22.5173	0.0522266	0.660894	0.848127	0
chr10	42580317	42680588	Scml4	+	0.526276	0.278623	0.271053	0.597506	0
chr10	42722305	42894336	Sobp	-	0.409397	0.0636677	0.79994	0.919122	0
chr10	42894509	42896368	9030612E09Rik	+	0.0891461	0.0258411	0.911498	0.964794	0
chr10	42941291	43184688	Pdss2	+	4.53643	0.154252	0.221959	0.557917	0
chr10	43198945	43235223	Bend3	+	2.86625	-0.0352349	0.833053	0.933103	0
chr10	43244926	43260800	1700021F05Rik	-	15.3977	0.186502	0.0576347	0.343463	0
chr10	43298974	43304071	Cd24a	+	222.002	0.47163	0.0237345	0.251847	0
chr10	43313232	43350719	F830002L21Rik	+	0.017133	0.000963537	0.988736		0
chr10	43465963	43485642	1700027J07Rik	+	0.00471221	0.00982746	0.881891		0
chr10	43593995	43621542	Qrsl1	-	4.9598	0.207633	0.104653	0.423709	0
chr10	43621612	43667668	Rtn4ip1	+	2.62111	-0.115894	0.381725	0.681031	0
chr10	43670112	43724652	Aim1	-	15.0249	0.167672	0.352104	0.659436	0
chr10	43890252	43939391	Speer5-ps1	+	0.0056546	-0.00267295	0.967766		0
chr10	43988163	44084097	Atg5	+	22.2839	0.174384	0.115677	0.440896	0
chr10	44079481	44079574	Mir1929	+	0.0543035	0.00982746	0.881891		0
chr10	44156980	44178493	Prdm1	-	1.98028	-0.534499	0.0151366	0.215334	0
chr10	44787019	44878801	Prep	+	18.9894	0.0152269	0.923389	0.968888	0
chr10	45009110	45038256	Popdc3	+	0.993176	0.147705	0.494052	0.753405	0
chr10	45055567	45089514	Bves	+	0.508731	0.265831	0.232845	0.567009	0
chr10	45096424	45190007	Lin28b	-	0.00684199	-0.0499715	0.768627		0
chr10	45297634	45432151	Hace1	+	5.24173	0.107723	0.326591	0.640232	0
chr10	45527509	45571824	D030045P18Rik	+	0.036079	0.114144	0.562046		0
chr10	48819268	49508560	Grik2	-	0.0690998	0.128068	0.569201	0.798353	0
chr10	50312474	50571008	Ascc3	+	6.87602	-0.224211	0.206568	0.541449	0
chr10	50615456	50708958	Sim1	+	0.745019	0.14748	0.551078	0.786419	0
chr10	51200484	51206025	Gp49a	+	12.6282	-0.459858	0.0181942	0.231905	0
chr10	51210780	51216417	Lilrb4	+	21.9678	-0.305109	0.113643	0.437873	0
chr10	51305255	51310266	Fam162b	-	0	0	1		0
chr10	51334628	51351264	Gprc6a	-	0				0
chr10	51397565	51450235	Rfx6	+	0	0	1		0
chr10	51475979	51477000	4933411G06Rik	-	0				0
chr10	51742491	51748277	Vgll2	+	0.14541	-0.162982	0.382507	0.681031	0
chr10	51765731	51915050	Ros1	-	0.777484	0.203586	0.297297	0.617837	0
chr10	51953424	52041183	Dcbld1	+	11.6803	0.506092	0.0212952	0.24136	0
chr10	52056829	52101930	Gopc	-	9.10915	-0.016169	0.874517	0.950465	0
chr10	52111413	52124410	Nepn	+	0.025331	0.0752161	0.618887		0
chr10	52137352	52159998	Nus1	+	25.3826	0.0785669	0.586359	0.808908	0
chr10	52262125	52265545	Zfa	-	0.0266025	0.0147279	0.943323		0
chr10	52410306	52831428	Slc35f1	+	0.0654636	0.0234875	0.921708	0.968301	0
chr10	52997886	53099657	Gm9766	-	0.902184	-0.318834	0.181535	0.516436	0
chr10	53000075	53003493	Gm19395	+	0.0573236	-0.130745	0.400034		0
chr10	53057491	53065805	Pln	+	0.0212828	-0.1741	0.282474		0
chr10	53218248	53238795	Gm20597	-	0.050108	-0.399704	0.109387	0.430208	0
chr10	53257129	53350245	Mcm9	-	2.5587	0.108355	0.498374	0.756167	0
chr10	53316766	53329021	Asf1a	+	10.4765	0.148108	0.188138	0.523507	0
chr10	53352951	53470715	Fam184a	-	0.0843679	-0.224738	0.359677	0.665891	0
chr10	53625838	53795602	Man1a	-	23.0623	-0.109849	0.502093	0.757847	0
chr10	53795727	53800887	Gm16998	+	0.180835	-0.168122	0.500834	0.757214	0
chr10	55734099	55948495	D630037F22Rik	-	2.32809	0.0873016	0.598206	0.81572	0
chr10	55826722	55836686	Msl3l2	+	1.09108	-0.457509	0.0350569	0.292952	0
chr10	56097105	56110225	Gja1	+	48.487	0.22667	0.176004	0.51023	0
chr10	57198188	57206159	4930467K11Rik	-	0.0224791	0.0266722	0.78527		0
chr10	57206190	57232949	Hsf2	+	6.72249	-0.0788467	0.582463	0.805969	0
chr10	57235581	57252335	Serinc1	-	104.024	0.0592112	0.724873	0.882242	0
chr10	57351786	57460918	Pkib	+	0.857533	-0.174915	0.334317	0.64664	0
chr10	57504728	57508256	Fabp7	+	0.757458	0.128809	0.537479	0.77858	0
chr10	57514349	57531636	Smpdl3a	+	12.5208	-0.189781	0.29961	0.619823	0
chr10	57692726	57693398	4933403O03Rik	-	0				0
chr10	57693645	57695423	Dux	-	0.0101504	0.00944207	0.886596		0
chr10	57697595	57699408	Gm4981	-	0	0	1		0
chr10	57718273	57768340	Gcc2	+	8.32441	0.00662532	0.969138	0.987392	0
chr10	57786213	57887439	Lims1	+	29.9132	0.115651	0.205785	0.541368	0
chr10	57909599	57956902	Ranbp2	+	18.8479	-0.043202	0.70668	0.87303	0
chr10	57960684	58038992	Ccdc138	+	1.27483	-0.00455467	0.980729	0.992687	0
chr10	58063535	58138444	Edar	-	0.00400628	0.0417323	0.5299		0
chr10	58159492	58167025	BB019430	+	0				0
chr10	58276106	58601664	Sh3rf3	+	0.181353	-0.41038	0.0561221	0.340262	0
chr10	58604374	58684595	Sept10	-	20.4805	0.345283	0.00965716	0.188339	0
chr10	58684669	58689181	Ankrd57	+	5.07649	0.0562301	0.541511	0.781048	0
chr10	58786043	58836052	P4ha1	+	37.0184	-0.313634	0.139316	0.470928	0
chr10	58866432	58884724	Pla2g12b	+	0.0141161	0.066994	0.415765		0
chr10	58885707	58904527	Oit3	-	0.781997	0.336371	0.11503	0.43951	0
chr10	58911180	59079440	Ccdc109a	-	13.3842	0.155726	0.192887	0.528761	0
chr10	59165382	59326870	Cbara1	+	28.7746	0.181782	0.0687748	0.36648	0
chr10	59342338	59360764	Dnajb12	+	17.762	-0.0658506	0.687795	0.863163	0
chr10	59412422	59414518	Ddit4	-	98.295	0.231954	0.191223	0.526718	0
chr10	59450656	59465860	Anapc16	-	41.9762	0.202573	0.0882641	0.40188	0
chr10	59465552	59562738	Ascc1	+	17.3388	0.262287	0.047204	0.320002	0
chr10	59569004	59596661	Spock2	+	0.201029	-0.516359	0.0305545	0.274157	0
chr10	59644275	59682008	Chst3	-	0.154082	-0.537945	0.0257548	0.258738	0
chr10	59740375	59765348	Psap	+	412.723	0.0659759	0.576843	0.802843	0
chr10	59766021	60159238	Cdh23	-	0.143807	-0.517091	0.0371617	0.298273	0
chr10	59809598	59835432	4632428N05Rik	+	14.4582	-0.164888	0.146634	0.477393	0
chr10	59862473	59866306	Gm17455	+	0.027346	-0.00415406	0.971547		0
chr10	60174819	60215530	Slc29a3	-	6.5952	-0.058934	0.687586	0.863163	0
chr10	60225342	60294329	Unc5b	-	30.9278	-0.310731	0.105007	0.424264	0
chr10	60390973	60400880	Pldi	-	0.172074	0.371616	0.109942		0
chr10	60494050	60500828	4930565A17	+	0				0
chr10	60552090	60557077	Pcbd1	+	59.3479	0.415142	0.00281355	0.130251	0
chr10	60561389	60610413	Sgpl1	-	37.5094	-0.0230977	0.857918	0.943892	0
chr10	60634711	60651589	Tbata	+	0.00837592	-0.00495057	0.957594		0
chr10	60659859	60736186	Adamts14	-	2.73972	-0.26081	0.251829	0.583128	0
chr10	60760583	60767011	Prf1	+	1.46798	-0.300183	0.234586	0.567822	0
chr10	60782404	60846271	X99384	-	6.34262	-0.14852	0.139803	0.471795	0
chr10	60880719	60888085	Nodal	+	0.0227958	-0.0624011	0.65707		0
chr10	60895244	60915417	Eif4ebp2	-	18.8822	0.0683867	0.658692	0.847565	0
chr10	60938580	61044976	Lrrc20	+	4.46181	0.0389588	0.731266	0.885712	0
chr10	61058231	61089133	Npffr1	+	0.0161772	0.0571339	0.41576		0
chr10	61111368	61136913	Ppa1	+	42.167	0.143753	0.477909	0.742798	0
chr10	61143068	61156045	Sar1a	+	77.4135	-0.0128903	0.935382	0.973445	0
chr10	61158261	61165521	Tysnd1	+	7.32022	0.160591	0.253264	0.584012	0
chr10	61178010	61201394	Aifm2	+	7.26731	0.00151434	0.990844	0.995976	0
chr10	61201400	61246612	H2afy2	-	1.88705	0.113285	0.59704	0.815597	0
chr10	61237484	61237569	Mir5108	+	0				0
chr10	61301245	61441856	Col13a1	-	0.982947	-0.224404	0.232594	0.566785	0
chr10	61533769	61535319	Gm5424	+	0.0798869	0.486409	0.0223949		0
chr10	61570403	61573761	2010107G23Rik	-	4.93887	0.350558	0.164938	0.498504	0
chr10	61595837	61597511	Neurog3	+	0				0
chr10	61648143	61693966	Tspan15	-	30.1239	0.528134	0.0151453	0.215334	0
chr10	61715185	61728738	Tacr2	+	0.0117501	0.0591106	0.568743		0
chr10	61731602	61842656	Hk1	-	28.101	-0.0636284	0.735067	0.88717	0
chr10	61803354	61812614	2210417K05Rik	+	0.950212	0.0895389	0.723306	0.881574	0
chr10	61845884	61885205	Hkdc1	-	1.49848	0.197244	0.336617	0.648343	0
chr10	61892125	61910521	Supv3l1	-	9.51115	0.0237376	0.777092	0.907574	0
chr10	61911907	61914101	4930507D05Rik	+	0.192354	0.132195	0.598444	0.81572	0
chr10	61917590	61949553	Vps26a	-	31.1763	0.110527	0.262526	0.589907	0
chr10	61957175	61970503	Srgn	-	71.1101	-0.380136	0.0711624	0.372463	0
chr10	62021217	62041205	2510003E04Rik	-	11.9142	-0.00908346	0.932002	0.971809	0
chr10	62042994	62065046	Ddx21	-	19.4187	-0.127931	0.385098	0.681899	0
chr10	62078770	62113946	Ddx50	-	33.878	0.0725367	0.319773	0.634124	0
chr10	62122169	62188847	Stox1	-	0.0808338	-0.0871719	0.718928	0.879404	0
chr10	62206675	62255116	Ccar1	-	17.1744	-0.0694873	0.558039	0.791503	0
chr10	62267317	62342762	Tet1	-	0.0752941	-0.249295	0.283377	0.605635	0
chr10	62383380	62409242	Slc25a16	+	7.5595	0.286027	0.0375728	0.299271	0
chr10	62409776	62436936	Dna2	+	2.20993	-0.0592634	0.764357	0.902254	0
chr10	62442970	62481490	Rufy2	+	3.34915	-0.208787	0.0816233	0.391683	0
chr10	62481507	62486597	Hnrnph3	-	10.4852	-0.233057	0.191686	0.527144	0
chr10	62487259	62521560	Pbld2	+	0.499556	0.262027	0.301089	0.620835	0
chr10	62524364	62540284	Pbld1	+	0.233481	0.0590753	0.815206	0.925303	0
chr10	62562903	62563353	Atoh7	+	0				0
chr10	62578542	62666700	Mypn	-	0.213555	-0.246477	0.239548	0.57211	0
chr10	62706544	62780629	Herc4	+	15.1933	0.0615751	0.620697	0.82845	0
chr10	62781752	62801783	Sirt1	-	4.52543	0.015828	0.873413	0.949918	0
chr10	62845190	62871588	Dnajc12	+	3.60892	0.178813	0.409568	0.699176	0
chr10	62892845	64466415	Ctnna3	+	0.0200357	-0.188336	0.303108		0
chr10	63391244	63553003	Lrrtm3	-	0.0120006	-0.0306642	0.804161		0
chr10	65583356	65586812	1700023F02Rik	-	0				0
chr10	66471936	66559736	Reep3	-	15.1653	0.00522206	0.971653	0.988508	0
chr10	66590005	66719074	Jmjd1c	+	10.8969	-0.0881669	0.352691	0.659731	0
chr10	66729436	66748029	Nrbf2	-	14.6075	0.00271932	0.975566	0.990237	0
chr10	67000616	67004936	Egr2	+	3.60611	-0.583867	0.00229669	0.119644	0
chr10	67007258	67011703	Ado	-	7.31145	0.0483652	0.657612	0.847258	0
chr10	67348852	67375410	Zfp365	-	0.90944	-0.62147	0.0135223	0.210964	0
chr10	67442345	67506612	Rtkn2	+	0.409486	-0.249096	0.285446	0.607162	0
chr10	67558340	67741474	Arid5b	-	7.76569	-0.0820927	0.636154	0.834959	0
chr10	67781812	67783890	4930545H06Rik	-	0				0
chr10	67893703	68004623	1700040L02Rik	-	0.246962	0.283482	0.216574	0.550999	0
chr10	68186493	68245402	Tmem26	+	0.322531	-0.268015	0.290234	0.611758	0
chr10	68675404	68754532	Rhobtb1	+	4.21807	0.000238721	0.998854	0.999369	0
chr10	68799382	68815660	Cdk1	-	22.4355	0.103694	0.631073	0.832923	0
chr10	68996455	69490184	Ank3	+	4.31291	0.197442	0.105002	0.424264	0
chr10	69559868	69655948	Ccdc6	+	10.109	-0.203653	0.0702121	0.369984	0
chr10	69667414	69682459	2310015B20Rik	+	0.297262	-0.252748	0.25084	0.582243	0
chr10	69708023	69748699	Slc16a9	+	0.477818	-0.262444	0.292993	0.613613	0
chr10	69903415	70020433	Fam13c	+	0.606459	-0.442034	0.0702015	0.369984	0
chr10	70021480	70062039	Phyhipl	-	0.00635369	-0.0264592	0.794185		0
chr10	70063796	70118711	D630013N20Rik	-	0.00509835	-0.0580034	0.46825		0
chr10	70387847	70622382	Bicc1	-	45.8107	0.0654984	0.775835	0.907154	0
chr10	70631484	70644788	C730027H18Rik	-	2.93541	0.132374	0.59369	0.813599	0
chr10	70688224	70700792	Tfam	-	11.1518	0.0939271	0.305234	0.623513	0
chr10	70717727	70748010	Ube2d1	-	20.8164	-0.0204138	0.869735	0.948704	0
chr10	70793241	70807597	Cisd1	-	19.9011	0.283468	0.040471	0.305553	0
chr10	70810540	70848633	Ipmk	+	6.89654	0.153717	0.342848	0.652971	0
chr10	71442632	71443438	1700049L16Rik	-	0				0
chr10	72117642	72132537	Zwint	+	20.0239	-0.154945	0.405464	0.696668	0
chr10	72436050	72549453	A330049N07Rik	-	0.204602	-0.661812	0.00853209	0.18194	0
chr10	73284614	74112477	Pcdh15	+	0.0164886	0.0240174	0.918813	0.966831	0
chr10	74420221	74495331	Rtdr1	-	0				0
chr10	74429975	74478622	Gnaz	+	0.539699	0.382161	0.130995	0.459113	0
chr10	74499833	74516845	Rab36	+	1.3083	-0.120481	0.588725	0.810264	0
chr10	74523640	74647668	Bcr	+	7.77979	-0.242918	0.111429	0.433535	0
chr10	74674817	74775145	Specc1l	+	11.0535	-0.024233	0.813411	0.925083	0
chr10	74779687	74797533	Adora2a	+	0.749003	-0.475925	0.0206109	0.238863	0
chr10	74814799	74815706	Gm5779	+	0.232303	-0.25023	0.174228	0.506976	0
chr10	74869778	74902940	Upb1	+	0.270967	0.205624	0.373939	0.676025	0
chr10	74969558	74980067	1110038D17Rik	-	12.672	0.20482	0.0363706	0.296933	0
chr10	74980786	74998185	Snrpd3	+	116.603	0.305523	0.00953631	0.18787	0
chr10	75012869	75023075	AI646023	-	1.04886	0.303107	0.231711	0.565935	0
chr10	75036337	75048927	Ggt1	+	5.53786	0.630637	0.0114274	0.20132	0
chr10	75052125	75079713	Ggt5	+	2.10059	-0.376641	0.0867233	0.399547	0
chr10	75099363	75106753	Susd2	-	1.03747	-0.634643	0.00306388	0.13096	0
chr10	75108854	75227102	Cabin1	-	7.45398	-0.1369	0.333311	0.645822	0
chr10	75233977	75236119	Ddt	-	30.4586	0.105431	0.51259	0.764405	0
chr10	75236866	75244159	Gstt3	-	6.33305	0.417767	0.0918539	0.407708	0
chr10	75246557	75261329	Gstt1	-	24.5253	0.590157	0.0197709	0.237584	0
chr10	75277688	75285288	Gstt4	-	0.0179202	-0.0195801	0.806345		0
chr10	75294589	75297626	Gstt2	-	1.72269	-0.463568	0.0636158	0.357261	0
chr10	75322097	75322995	Mif	-	276.01	-0.0988377	0.602175	0.817648	0
chr10	75356142	75358686	Derl3	+	0.377675	-0.115913	0.647024	0.840023	0
chr10	75359513	75384359	Smarcb1	-	28.1645	0.0928697	0.346666	0.655898	0
chr10	75385968	75395208	Mmp11	-	13.2839	0.108789	0.555992	0.789827	0
chr10	75398317	75400479	Chchd10	+	12.5719	0.194378	0.358352	0.664801	0
chr10	75411056	75412391	Vpreb3	+	0.0615013	-0.107297	0.333016		0
chr10	75417258	75472334	Gm5134	+	0.028048	0.0525622	0.78414		0
chr10	75495356	75505714	Zfp280b	+	2.94065	-0.267687	0.0637399	0.357261	0
chr10	75521365	75573763	Slc5a4b	-	0				0
chr10	75610195	75652010	Slc5a4a	+	0.00165441	-0.0151734	0.818564		0
chr10	75669966	75700610	Prmt2	-	24.4502	0.0780228	0.578161	0.804035	0
chr10	75716580	75724064	S100b	+	10.8189	0.493711	0.0501542	0.326455	0
chr10	75725793	75808007	Dip2a	-	9.01696	-0.280103	0.0973095	0.415057	0
chr10	75813998	75905657	Pcnt	-	4.50468	-0.169679	0.235819	0.568583	0
chr10	75852277	75863575	1700094J05Rik	+	0.000593596	0	1		0
chr10	75911825	75920907	2610028H24Rik	+	0.0276768	-0.0283756	0.735359		0
chr10	75922311	75931715	Ybey	-	1.17905	0.253187	0.235286	0.568577	0
chr10	75931859	75978602	Mcm3ap	+	7.29854	-0.121982	0.173546	0.506089	0
chr10	75994371	76016679	Lss	+	6.74793	0.0963813	0.457657	0.730463	0
chr10	76008615	76024971	4930483K19Rik	-	0.332653	-0.0306659	0.903614	0.961461	0
chr10	76025016	76032945	1700027D21Rik	+	0.0204891	-0.103097	0.311331		0
chr10	76038392	76053083	Ftcd	+	0.0232703	0.0428643	0.772312		0
chr10	76058500	76086149	Col6a2	-	109.493	-0.188223	0.220506	0.556517	0
chr10	76171536	76188789	Col6a1	-	141.05	-0.290674	0.0420316	0.309208	0
chr10	76224598	76424692	Pcbp3	-	5.08672	0.184195	0.34922	0.657444	0
chr10	76495483	76513177	Slc19a1	+	5.61112	0.156276	0.283043	0.605635	0
chr10	76514923	76629275	Col18a1	-	123.854	-0.0317052	0.865595	0.946836	0
chr10	76720517	76721968	Gm10941	-	1.78982	-0.0373981	0.875314	0.950501	0
chr10	76722044	76732331	Pofut2	+	36.1649	-0.0601529	0.731715	0.886012	0
chr10	76753471	76881018	Adarb1	-	2.85365	-0.415794	0.000993204	0.0915241	0
chr10	76881120	76883684	Gm17769	+	0.128287	0.101143	0.689494	0.864109	0
chr10	76949399	76978558	1810008A18Rik	-	13.8238	0.119579	0.302303	0.621999	0
chr10	76993092	77028419	Itgb2	+	20.074	-0.165177	0.284604	0.607061	0
chr10	77044511	77061477	Pttg1ip	+	100.016	0.12109	0.270861	0.597506	0
chr10	77068978	77081076	Sumo3	+	70.4735	0.325682	0.00120513	0.0924305	0
chr10	77085065	77108735	Ube2g2	+	28.2122	0.0422961	0.782643	0.910149	0
chr10	77103968	77104052	Mir1930	+	0.219614	0.0223279	0.735699		0
chr10	77152701	77153502	Gm19402	-	0.00420969	0.00982746	0.881891		0
chr10	77169331	77169731	Gm10272	+	0	0	1		0
chr10	77174201	77174754	Gm10024	+	0				0
chr10	77178551	77178914	Gm10142	+	0				0
chr10	77183330	77184001	Krtap12-1	+	0				0
chr10	77189230	77189593	Gm10100	+	0	0	1		0
chr10	77233377	77234070	Gm3238	-	0.00599129	0.00982746	0.881891		0
chr10	77261131	77261878	Gm19668	-	0				0
chr10	77277426	77278149	Gm2696	+	0				0
chr10	77288913	77289815	Krtap10-4	-	0				0
chr10	77298691	77299996	Krtap10-10	+	0.00258387	0.00982746	0.881891		0
chr10	77315603	77316533	Gm10318	+	0				0
chr10	77324719	77325383	Gm3285	+	0				0
chr10	77356164	77358856	1700009J07Rik	+	0.0278432	0.094553	0.439823		0
chr10	77360319	77365281	Lrrc3	-	0.298139	0.146799	0.523768	0.770416	0
chr10	77370466	77432617	Trpm2	-	0.550564	-0.674536	0.000311605	0.0597956	1
chr10	77441394	77448183	1810043G02Rik	+	8.73867	0.170082	0.332732	0.645591	0
chr10	77449693	77472541	Pfkl	-	47.7674	-0.00364789	0.986146	0.995109	0
chr10	77492775	77506325	Aire	-	0.400126	-0.0141482	0.953034	0.981122	0
chr10	77505031	77526360	Dnmt3l	+	0.339622	-0.388959	0.109008	0.42994	0
chr10	77532112	77542270	Icosl	+	5.54479	0.206299	0.346881	0.655964	0
chr10	77624811	77632513	D10Jhu81e	-	28.4044	0.467073	0.00302891	0.130909	0
chr10	77633654	77647894	Pwp2	-	7.60235	0.162649	0.130257	0.458515	0
chr10	77649470	77707387	Trappc10	-	10.4069	-0.135344	0.163907	0.497458	0
chr10	77734307	77814445	Agpat3	-	16.9627	0.144228	0.0549945	0.337444	0
chr10	77863106	77875788	Rrp1	-	66.2938	0.109238	0.248316	0.580638	0
chr10	77888414	77890367	Cstb	+	268.236	0.113883	0.33142	0.644304	0
chr10	77899491	77927693	Pdxk	-	24.6185	0.241884	0.31176	0.627888	0
chr10	78037244	78047247	Ilvbl	+	24.571	0.413826	0.0234221	0.250889	0
chr10	78047247	78054709	Syde1	-	11.0378	-0.319666	0.00798601	0.18031	0
chr10	78074413	78080819	Olfr1357	-	0				0
chr10	78174739	78181038	Casp14	-	0.0121426	-0.0898232	0.215689		0
chr10	78209668	78215812	Ccdc105	-	0.0270891	-0.0249554	0.851089		0
chr10	78243240	78277570	Slc1a6	+	0.0243881	-0.145125	0.370926		0
chr10	78309695	78310658	Olfr1356	-	0				0
chr10	78338293	78342851	Olfr1355	+	0				0
chr10	78379586	78380681	Olfr1354	+	0				0
chr10	78417951	78418884	Olfr8	+	0				0
chr10	78426053	78433357	Olfr1353	+	0				0
chr10	78443794	78447466	Olfr1352	+	0				0
chr10	78480068	78481028	Olfr1351	+	0.00512554	-0.0151734	0.818564		0
chr10	78497467	78498547	Olfr57	+	0				0
chr10	78527118	78560345	2610008E11Rik	-	6.29794	0.231193	0.0455917	0.317977	0
chr10	78611560	78657678	Vmn2r80	+	0				0
chr10	78710521	78757280	Vmn2r81	+	0				0
chr10	78819335	78859511	Vmn2r82	+	0				0
chr10	78931702	78954899	Vmn2r83	+	0	0	1		0
chr10	78989173	78996532	Ppap2c	-	50.221	0.39473	0.0146978	0.214028	0
chr10	79002989	79017836	Mier2	-	9.84882	-0.228976	0.0177355	0.229266	0
chr10	79039221	79049881	Theg	-	0				0
chr10	79069598	79076770	C2cd4c	-	1.00605	0.205688	0.401559	0.693497	0
chr10	79080682	79100663	Shc2	-	8.92994	0.0501036	0.821541	0.928153	0
chr10	79102270	79108483	Odf3l2	-	0.0301791	0.0240424	0.816998		0
chr10	79127318	79131281	Madcam1	+	0.023585	-0.0783586	0.616504		0
chr10	79132154	79138871	Gm16517	+	17.8611	0.186767	0.333636	0.646073	0
chr10	79144939	79151143	Cdc34	+	42.2666	0.126047	0.372524	0.674755	0
chr10	79151764	79158005	Gzmm	+	1.1632	0.228442	0.363414	0.668837	0
chr10	79167102	79174724	Bsg	+	672.311	0.311431	0.140357	0.472647	0
chr10	79179378	79198853	Hcn2	+	1.43206	0.188006	0.455681	0.728859	0
chr10	79198869	79209326	Polrmt	-	5.72889	-0.00585577	0.963097	0.985764	0
chr10	79217863	79219706	Fgf22	+	0.190176	0.0548738	0.760543		0
chr10	79221259	79229697	Rnf126	-	22.1704	-0.147044	0.300644	0.620537	0
chr10	79240018	79244218	Fstl3	+	6.79717	-0.197991	0.337814	0.649149	0
chr10	79245375	79251730	Prss57	-	0.0329822	-0.0405414	0.768209		0
chr10	79256316	79283641	Palm	+	12.656	0.0829704	0.624102	0.829647	0
chr10	79283765	79293197	9130017N09Rik	+	37.4451	0.440834	0.0798743	0.389789	0
chr10	79314121	79317716	E130317F20Rik	-	0.868404	-0.135584	0.460463	0.732224	0
chr10	79319248	79327178	Ptbp1	+	93.0628	-0.00663841	0.947088	0.978815	0
chr10	79323219	79337379	BC005764	-	2.91252	-0.521632	0.00114108	0.0916337	0
chr10	79342411	79345917	Prtn3	+	1.88111	-0.103175	0.665385	0.850509	0
chr10	79349056	79350961	Elane	+	0.0525316	-0.00900817	0.949536		0
chr10	79353597	79355401	Cfd	+	223.696	0.071198	0.653358	0.844172	0
chr10	79357451	79371683	Med16	-	7.34947	0.0907545	0.571444	0.79957	0
chr10	79372797	79379675	C030046I01Rik	-	43.7946	0.253352	0.145969	0.477393	0
chr10	79379715	79385017	Kiss1r	+	0.314537	-0.0327684	0.887433	0.955537	0
chr10	79389816	79417757	Arid3a	+	1.94739	-0.31577	0.0444526	0.314138	0
chr10	79422896	79431991	Wdr18	+	13.3879	0.124259	0.304693	0.623112	0
chr10	79433468	79439864	Grin3b	+	0.305873	-0.474995	0.0494171	0.324651	0
chr10	79439935	79447075	ORF61	-	38.3842	-0.0729992	0.501403	0.757345	0
chr10	79451344	79458145	Cnn2	+	116.303	0.0169316	0.9019	0.960756	0
chr10	79460359	79478317	Abca7	+	5.59974	-0.276758	0.0375208	0.29924	0
chr10	79479416	79494216	Hmha1	+	15.4126	-0.319929	0.0286721	0.269677	0
chr10	79498697	79502404	Polr2e	-	99.7543	0.222315	0.0808885	0.390728	0
chr10	79516254	79519184	Gpx4	+	366.786	0.233991	0.140191	0.472397	0
chr10	79519758	79565447	Sbno2	-	29.453	-0.220817	0.0545336	0.336147	0
chr10	79579280	79593178	Stk11	+	36.2379	-0.0908419	0.450245	0.726566	0
chr10	79593215	79602112	Dos	-	2.61703	-0.191287	0.169892	0.502459	0
chr10	79605059	79608563	Atp5d	+	118.654	0.198708	0.167817	0.500518	0
chr10	79611034	79621112	Midn	+	28.728	-0.0603527	0.616922	0.826324	0
chr10	79630585	79634398	Cirbp	+	34.9049	0.371052	0.0355576	0.2939	0
chr10	79635688	79637864	1600002K03Rik	+	13.2631	0.182977	0.278799	0.602713	0
chr10	79642226	79652755	Efna2	+	1.19392	0.106042	0.57979	0.804569	0
chr10	79689342	79707889	Mum1	+	9.68343	-0.187872	0.0717025	0.373276	0
chr10	79712196	79719537	Ndufs7	+	58.7565	0.127714	0.368565	0.672065	0
chr10	79720895	79723713	Gamt	-	9.12732	-0.0976006	0.631794	0.833277	0
chr10	79727735	79751158	Dazap1	+	31.2754	-0.0741777	0.429454	0.71349	0
chr10	79755175	79756859	Rps15	+	1483.4	0.161392	0.302117	0.621999	0
chr10	79764564	79780999	Apc2	+	0.13837	-0.206013	0.330237	0.643715	0
chr10	79781001	79783293	2310011J03Rik	-	31.7197	0.282075	0.0430218	0.31063	0
chr10	79784027	79792218	Pcsk4	-	1.66866	-0.00341431	0.986003	0.995109	0
chr10	79792889	79799186	Reep6	+	3.27599	0.31416	0.211258	0.547392	0
chr10	79803460	79811191	Adamtsl5	-	5.36234	-0.0836895	0.677477	0.857034	0
chr10	79819203	79828234	Plk5	+	0.0297084	0.161526	0.372257		0
chr10	79843099	79850396	Mex3d	-	12.7426	-0.0181328	0.892429	0.957151	0
chr10	79855285	79862224	Mbd3	-	46.3583	-0.0182225	0.866095	0.94725	0
chr10	79865741	79869566	Uqcr11	-	201.796	0.251889	0.138293	0.469491	0
chr10	79871909	79896398	Tcf3	-	29.51	0.0911748	0.375633	0.677274	0
chr10	79957650	79980005	Onecut3	+	6.97835	0.169229	0.464305	0.734599	0
chr10	79982329	80001869	Atp8b3	-	0.0323096	0.0555016	0.80765	0.92218	0
chr10	80003670	80024305	Rexo1	-	7.41005	-0.232565	0.0585632	0.346469	0
chr10	80029865	80040041	Klf16	-	6.51197	-0.0234659	0.862194	0.94518	0
chr10	80046393	80053086	Fam108a	-	43.8276	0.121481	0.454188	0.728859	0
chr10	80065624	80070399	Adat3	+	3.34675	-0.0604601	0.743092	0.890655	0
chr10	80071547	80078528	Scamp4	+	27.6497	0.174859	0.156987	0.488389	0
chr10	80085524	80103516	Csnk1g2	+	47.9875	0.0387861	0.710138	0.874863	0
chr10	80105361	80119816	Btbd2	-	14.2182	0.188721	0.307224	0.625218	0
chr10	80128073	80134721	Mknk2	-	36.9297	0.180142	0.267579	0.594377	0
chr10	80147997	80164565	Mob3a	-	14.1218	-0.126197	0.467164	0.736344	0
chr10	80165437	80168127	Izumo4	+	8.99196	-0.00551353	0.978425	0.991653	0
chr10	80169722	80204956	Ap3d1	-	22.401	-0.171403	0.0678097	0.365955	0
chr10	80217950	80257092	Dot1l	+	6.87858	-0.293904	0.0158986	0.222004	0
chr10	80258843	80261371	Plekhj1	-	28.3055	0.104393	0.428549	0.712443	0
chr10	80261479	80267667	Sf3a2	+	19.0463	-0.0201912	0.881086	0.953235	0
chr10	80267992	80270393	Amh	+	0.149055	-0.340881	0.178365	0.513052	0
chr10	80271240	80276243	Jsrp1	-	0.91492	-0.181875	0.441977	0.720732	0
chr10	80289400	80292035	Oaz1	+	431.808	0.166126	0.277368	0.601677	0
chr10	80291541	80291615	Mir1982	+	9.36437	-0.250769	0.298315	0.618736	0
chr10	80295547	80306784	Lingo3	-	0.00895737	0.0439303	0.737846		0
chr10	80315569	80317954	Lsm7	-	97.2785	0.137761	0.376983	0.678204	0
chr10	80318019	80331453	3110056O03Rik	+	8.3634	-0.0153858	0.898506	0.959181	0
chr10	80342560	80362194	Tmprss9	+	0.00474375	-0.0616323	0.459456		0
chr10	80362239	80363714	Timm13	-	63.8522	0.204507	0.202979	0.538721	0
chr10	80364107	80380990	Lmnb2	-	7.38499	0.0594595	0.650256	0.841916	0
chr10	80392835	80394949	Gadd45b	+	25.6813	0.330526	0.0578815	0.343971	0
chr10	80411368	80477670	Gng7	-	1.07349	-0.0439375	0.82879	0.931454	0
chr10	80482334	80488122	Diras1	-	0.0102651	-0.0471143	0.58992		0
chr10	80491284	80496657	Slc39a3	-	7.58868	0.188096	0.13754	0.469061	0
chr10	80506817	80522899	Sgta	-	39.9397	0.0931513	0.313341	0.629426	0
chr10	80532827	80545105	Thop1	+	14.2425	0.184112	0.231772	0.565994	0
chr10	80547077	80561617	Creb3l3	-	1.18835	-0.152325	0.526607	0.771741	0
chr10	80568691	80587442	Map2k2	+	32.5502	0.0968115	0.353054	0.660021	0
chr10	80599015	80614402	Zbtb7a	+	15.0461	0.0326419	0.798799	0.9189	0
chr10	80616715	80630465	Pias4	-	11.3281	0.00540813	0.960939	0.984941	0
chr10	80639375	80645254	Eef2	+	641.233	0.0213307	0.889837	0.956597	0
chr10	80641705	80641758	Snord37	+	2.21017	-0.231632	0.314808		0
chr10	80645751	80655942	Dapk3	+	16.1602	0.188103	0.145708	0.477393	0
chr10	80657435	80671115	2310050B05Rik	+	0.0179868	0.0158541	0.860346		0
chr10	80660914	80664782	Itgb1bp3	-	0.193502	0.0336465	0.889013	0.956545	0
chr10	80667257	80693524	Atcay	-	0.00546618	0.00793316	0.92309		0
chr10	80695907	80714868	Zfr2	+	0.941057	-0.134549	0.576188	0.802506	0
chr10	80720289	80725726	Matk	+	2.16549	-0.33554	0.181084	0.516241	0
chr10	80727466	80729671	Mrpl54	-	69.5627	0.239165	0.11209	0.434902	0
chr10	80730916	80735944	Apba3	+	13.6164	-0.134677	0.273257	0.59877	0
chr10	80734341	80734406	Mir3057	+	1.23369	-0.260664	0.20626		0
chr10	80735992	80754012	Tjp3	-	15.3484	0.262349	0.257378	0.587406	0
chr10	80755716	80782719	Pip5k1c	+	32.2421	-0.0658264	0.571306	0.79957	0
chr10	80783847	80788996	2510012J08Rik	+	10.8119	-0.10814	0.339041	0.650301	0
chr10	80791475	80797917	Tbxa2r	+	0.595524	-0.549128	0.0148896	0.21502	0
chr10	80800506	80806011	Gipc3	-	0.0580235	-0.0409372	0.811886		0
chr10	80808790	80813202	Hmg20b	-	28.4799	0.0202941	0.858899	0.944188	0
chr10	80820314	80826768	F630110N24Rik	+	9.50935	0.0424961	0.743279	0.890741	0
chr10	80826780	80828565	4930404N11Rik	-	11.7694	0.0213906	0.89004	0.956597	0
chr10	80829623	80841115	Fzr1	-	20.6557	0.064857	0.543603	0.782103	0
chr10	80847172	80851097	Dohh	+	29.6368	0.169888	0.283334	0.605635	0
chr10	80855808	80857824	2210404O07Rik	+	3.52136	0.388949	0.0937938	0.41037	0
chr10	80858935	80889918	Nfic	-	14.0203	-0.0658929	0.64374	0.838686	0
chr10	80921972	80945454	Celf5	-	0.282524	-0.501644	0.0475746	0.32069	0
chr10	80949203	80959108	Ncln	-	31.4973	-0.033065	0.776943	0.907574	0
chr10	80960489	80962882	S1pr4	-	0.161216	-0.393158	0.118414	0.445201	0
chr10	80965058	80986970	Gna15	-	2.30611	-0.0179307	0.930245	0.971373	0
chr10	80991476	81007791	Gna11	-	22.9751	0.112096	0.385244	0.681899	0
chr10	81022304	81029109	Aes	+	183.382	0.047039	0.648312	0.840802	0
chr10	81038031	81053590	Tle2	+	5.84131	-0.442132	0.0253496	0.257753	0
chr10	81053649	81063645	Tle6	-	5.4663	0.0598067	0.739678	0.888689	0
chr10	81069052	81072581	BC025920	+	1.00085	0.0332773	0.888149	0.955965	0
chr10	81084530	81090353	Sirt6	-	8.22125	-0.0213893	0.85099	0.941166	0
chr10	81091284	81110357	Ankrd24	+	1.81793	-0.099912	0.575001	0.80186	0
chr10	81111813	81289235	Gm10778	+	0.0318604	0.186966	0.460642	0.732224	0
chr10	81167569	81343831	Zfp433	+	0.208304	-0.111333	0.622861	0.829372	0
chr10	81205565	81393225	Zfp781	-	0.121081	-0.040051	0.86126	0.94518	0
chr10	81510871	81524331	Zfp873	+	4.20646	0.100028	0.604709	0.819101	0
chr10	81590757	81615810	AU041133	+	3.29786	0.0475208	0.772648	0.905798	0
chr10	81687601	81704020	Zfp938	-	5.69021	-0.0728215	0.656661	0.846609	0
chr10	82082595	82085973	1190007I07Rik	-	3.691	0.246557	0.178313	0.513051	0
chr10	82092582	82113177	Tdg	+	19.259	0.193083	0.152232	0.483481	0
chr10	82113239	82153395	Glt8d2	-	0.41242	0.0720078	0.774317	0.906505	0
chr10	82161751	82204137	Hcfc2	+	6.83739	0.0320631	0.812138	0.924517	0
chr10	82211444	82226886	Nfyb	-	11.4993	0.25555	0.0337996	0.28708	0
chr10	82274867	82286987	1700028I16Rik	+	0.0379499	-0.172589	0.296474		0
chr10	82296695	82360469	Txnrd1	+	34.1147	0.0637656	0.653077	0.84416	0
chr10	82329370	82330674	Eid3	+	0.408347	-0.542013	0.0287976	0.269857	0
chr10	82448241	82658636	Chst11	+	6.33519	-0.554951	0.0194912	0.236332	0
chr10	82693883	82800562	Slc41a2	-	3.49554	-0.408907	0.0138529	0.210964	0
chr10	82822965	82831580	D10Wsu102e	+	10.2247	0.126874	0.156535	0.488061	0
chr10	82950191	82996885	Aldh1l2	-	1.44078	-0.58785	0.00972254	0.189139	0
chr10	83006685	83059218	A230046K03Rik	+	10.7954	-0.199932	0.0569566	0.341811	0
chr10	83062778	83111409	Appl2	-	40.9348	-0.192127	0.106025	0.425634	0
chr10	83185609	83225507	1500009L16Rik	+	0.615663	-0.274333	0.274624	0.599531	0
chr10	83834063	83903216	Nuak1	-	8.57819	-0.030739	0.872949	0.949609	0
chr10	83989049	83996633	Ckap4	-	34.9718	-0.293251	0.151214	0.482086	0
chr10	84010161	84016083	C330046G13Rik	-	0.0111164	-0.00267295	0.967766		0
chr10	84039691	84077100	Tcp11l2	+	14.1488	0.325647	0.00464135	0.150454	0
chr10	84085181	84189923	Polr3b	+	7.29318	-0.012861	0.912118	0.965121	0
chr10	84218792	84369283	Rfx4	+	0.00782044	-0.0766449	0.559496		0
chr10	84380360	84479192	Ric8b	+	8.11208	0.0591853	0.538342	0.779156	0
chr10	84559763	84565240	Fhl4	-	0.175183	0.45577	0.0664325	0.36323	0
chr10	84565371	84580492	AI597468	+	11.0828	-0.246095	0.224208	0.559943	0
chr10	84582177	84590772	Mterfd3	-	5.2267	0.0367839	0.81773	0.925994	0
chr10	84594444	84647799	Cry1	-	3.76804	-0.155915	0.406926	0.69787	0
chr10	84849558	85123037	Btbd11	+	2.11166	-0.188403	0.450409	0.726566	0
chr10	85334575	85351848	Pwp1	+	14.3478	0.199582	0.04512	0.31637	0
chr10	85354712	85379690	Prdm4	-	10.6743	0.00321886	0.973246	0.988999	0
chr10	85391235	85392392	Ascl4	+	0.00717711	0.0223279	0.735699		0
chr10	85401381	85420538	D10Wsu52e	-	71.6331	0.314869	0.000526293	0.0736052	0
chr10	85422435	85474605	Bpifc	-	0.0600927	0.0757614	0.618237		0
chr10	85484673	85511073	Fbxo7	+	8.95556	0.233788	0.0533618	0.333759	0
chr10	85511490	85961641	Syn3	-	0.381159	0.117752	0.638311	0.835883	0
chr10	85558598	85576330	4930486F22Rik	+	0.0664564	0.000690403	0.994676		0
chr10	85763156	85812250	Timp3	+	48.443	-0.248968	0.255295	0.585288	0
chr10	86148271	86152699	1810014B01Rik	+	1.70748	0.00123768	0.995647	0.997575	0
chr10	86153585	86168189	Hsp90b1	-	275.347	0.116314	0.43155	0.714983	0
chr10	86168555	86239588	BC030307	+	0.283267	-0.51072	0.0268759	0.26181	0
chr10	86241749	86301134	Nt5dc3	+	4.72055	-0.251424	0.152888	0.484434	0
chr10	86303954	86470687	Stab2	-	0.0656635	-0.549246	0.0255975	0.258674	0
chr10	86520790	86693344	1700113H08Rik	+	0.00284077	-0.0151734	0.818564		0
chr10	86953785	86956405	Ascl1	-	0.00332047	-0.00267295	0.967766		0
chr10	86984539	87046882	Pah	+	12.0509	0.220712	0.256102	0.586044	0
chr10	87321800	87399792	Igf1	+	5.42542	-0.158541	0.403609	0.695176	0
chr10	87429415	87430762	Tyms-ps	+	0.0444781	-0.0894632	0.660752		0
chr10	87553816	87554130	Pmch	+	0.27762	0.00223619	0.989776		0
chr10	87554142	87609686	4930547N16Rik	-	2.70206	0.0772778	0.720241	0.879536	0
chr10	87609736	87641140	Nup37	+	16.5931	0.215219	0.150992	0.482014	0
chr10	87663841	87708903	Ccdc53	+	24.1453	0.146345	0.279226	0.602914	0
chr10	87785548	87819820	Dram1	-	67.6046	0.480003	0.0547593	0.336533	0
chr10	87842156	87910074	Gnptab	+	18.966	0.213362	0.198184	0.534809	0
chr10	87922331	87935981	Sycp3	+	0.778632	0.117035	0.642989	0.83824	0
chr10	87935557	87966715	Chpt1	-	10.6444	0.166254	0.433201	0.715877	0
chr10	87981023	88067897	Mybpc1	-	1.59029	-0.0385474	0.833092	0.933103	0
chr10	88138014	88145768	Spic	-	0.669158	-0.592792	0.0190795	0.235071	0
chr10	88192285	88193846	Gm4925	-	0.320189	-0.00389321	0.987693	0.995513	0
chr10	88194158	88205947	Arl1	+	164.672	0.188766	0.1431	0.476314	0
chr10	88209351	88289559	Utp20	-	4.53862	-0.294322	0.02621	0.259327	0
chr10	88348736	88392260	Slc5a8	+	0.00415757	-0.0863378	0.378529		0
chr10	88411738	88720535	Ano4	-	0.0426067	-0.465959	0.0261659	0.259327	0
chr10	88871567	88906712	Gas2l3	-	2.8996	-0.132493	0.347787	0.65642	0
chr10	88916978	88996367	Nr1h4	-	2.87056	0.377632	0.132015	0.460452	0
chr10	89036764	89083994	Slc17a8	-	0.0557106	-0.43415	0.0858652	0.398044	0
chr10	89102851	89149030	Scyl2	-	14.4415	0.157855	0.225281	0.560598	0
chr10	89174717	89195040	Actr6	-	10.4632	0.124853	0.329545	0.643336	0
chr10	89207735	89282614	Uhrf1bp1l	+	10.5012	-0.112148	0.528395	0.77266	0
chr10	89336253	90435729	Anks1b	+	0.293018	-0.297833			0
chr10	90452055	90545488	Apaf1	-	7.29873	-0.244406	0.0508949	0.327886	0
chr10	90545783	90565358	Ikbip	+	18.1456	-0.109546	0.530386	0.774178	0
chr10	90579322	90586708	Slc25a3	-	216.921	0.169705	0.103346	0.420978	0
chr10	90610315	90634327	Tmpo	-	21.2241	0.127768	0.345706	0.655246	0
chr10	91534830	91534930	Mir135a-2	-	0				0
chr10	91544490	91627923	Rmst	-	0.000590687	0	1		0
chr10	91599884	91599968	Mir1251	-	0				0
chr10	92147489	92185163	Nedd1	-	12.5612	0.217796	0.0555606	0.339059	0
chr10	92259501	92299091	Gm872	-	0.0115261	-0.0399151	0.716311		0
chr10	92623620	92704087	Cdk17	+	12.0587	-0.165706	0.424272	0.709207	0
chr10	92625529	92625648	Mir1931	+	0	0	1		0
chr10	92710160	92773904	Elk3	-	27.4835	-0.140806	0.130373	0.458515	0
chr10	92798976	92811624	Gm17745	+	0.174431	0.00588945	0.979812		0
[truncated: 20,631 more rows]

## Sheet: NoDox_OffDox_isDE
chr	start	end	name	strand	meanRPKM	log2FoldChange	pValue	pAdjusted	isDE
chr1	3204562	3661579	Xkr4	-	0.0841056	0.215817	0.376558	0.625739	0
chr1	4280926	4399322	Rp1	-	0.0245709	-0.0333996	0.862032		0
chr1	4481008	4486494	Sox17	-	0.624055	-0.146816	0.551194	0.754682	0
chr1	4763278	4775807	Mrpl15	-	11.9733	0.100189	0.381008	0.628931	0
chr1	4797973	4836816	Lypla1	+	37.06	0.272249	0.00738461	0.0760001	0
chr1	4847774	4887990	Tcea1	+	66.4871	0.140676	0.191739	0.440431	0
chr1	4899656	5060366	Rgs20	-	0.451682	-0.392416	0.0633866	0.244098	0
chr1	5073253	5152630	Atp6v1h	+	34.5336	0.345527	0.00651495	0.0709255	0
chr1	5578573	5596214	Oprk1	+	0				0
chr1	5903787	5907479	Npbwr1	-	0				0
chr1	6204742	6266185	Rb1cc1	+	8.78067	-0.180865	0.0288156	0.157077	0
chr1	6349411	6384812	Fam150a	+	0.00602255	-0.0185481	0.779162		0
chr1	6477311	6851021	St18	+	0.127715	-0.301665	0.22113	0.475462	0
chr1	7079000	7163709	Pcmtd1	+	12.557	-0.251196	0.0445753	0.20125	0
chr1	8352741	9289811	Sntg1	-	0.0182599	-0.209744	0.260447		0
chr1	9535488	9537536	Rrs1	+	13.1254	0.412252	1.19494e-06	0.00044198	0
chr1	9538126	9568049	Adhfe1	+	0.647365	0.300032	0.236097	0.491343	0
chr1	9550913	9621173	2610203C22Rik	-	1.09631	0.0439425	0.843177	0.926243	0
chr1	9591347	9617223	3110035E14Rik	+	0.270732	-0.340942	0.177659	0.422686	0
chr1	9658915	9690290	Mybl1	-	1.3575	-0.0645558	0.749521	0.876805	0
chr1	9713277	9737728	Vcpip1	-	11.0414	-0.115584	0.323755	0.577548	0
chr1	9738463	9761337	1700034P13Rik	+	0.210068	-0.270476	0.208317		0
chr1	9788210	9892649	Sgk3	+	3.31369	-0.268479	0.0657704	0.249147	0
chr1	9898718	9931035	6030422M02Rik	+	2.17584	-0.0580901	0.75619	0.880877	0
chr1	9932105	9934199	Snhg6	-	73.2	-0.509447	0.00131612	0.0280717	0
chr1	9932550	9932624	Snord87	-	1.38688	0.0516395	0.814046		0
chr1	9958706	9999211	Ppp1r42	-	0.0999424	0.0628826	0.775082		0
chr1	10014911	10027979	Cops5	-	86.6134	0.0056988	0.959847	0.984383	0
chr1	10028298	10126849	Cspp1	+	5.01619	-0.45376	0.000161753	0.00849934	0
chr1	10127587	10222751	Arfgef1	-	21.7642	0.0554669	0.772882	0.890695	0
chr1	10314807	10710024	Cpa6	-	0.0732629	-0.100942	0.596339		0
chr1	10983545	11293763	Prex2	+	2.36109	0.232588	0.086784	0.287731	0
chr1	11404185	11965983	A830018L16Rik	+	0.0192718	0.0225432	0.917763		0
chr1	12657643	12663171	4932411L15	+	5.68597	-1.08029	5.79813e-09	1.85188e-05	1
chr1	12682510	12850453	Sulf1	+	8.97455	-0.135787	0.57959	0.775619	0
chr1	12856630	12981216	Slco5a1	-	1.46506	-0.311865	0.028689	0.156725	0
chr1	13103508	13117244	Prdm14	-	0.00515744	-0.0185481	0.779162		0
chr1	13129239	13364164	Ncoa2	-	6.06872	-0.282491	0.03376	0.171342	0
chr1	13554782	13579945	Tram1	-	50.954	0.184425	0.1298	0.35746	0
chr1	13615979	13650590	Lactb2	-	17.0918	0.282096	0.0309008	0.163678	0
chr1	13658851	13691804	Xkr9	+	1.4648	0.145935	0.533633	0.742639	0
chr1	13775765	13777010	Gm5523	-	0.263215	-0.188439	0.457071	0.687715	0
chr1	14159038	14300280	Eya1	-	0.163191	-0.504357	0.0427065	0.197152	0
chr1	14743428	14746047	Msc	-	0.500477	-0.538378	0.0274554	0.15306	0
chr1	14862728	14908943	Trpa1	-	0.334164	-0.194152			0
chr1	15302532	15704295	Kcnb2	+	0.048389	0.428322	0.041165		0
chr1	15795738	15833510	Terf1	+	9.17135	0.0949286	0.466341	0.694634	0
chr1	15843942	15882803	Gm106	-	1.72511	0.24401	0.333222	0.585824	0
chr1	16056059	16083122	4930444P10Rik	-	0.035187	-0.0611314	0.392643		0
chr1	16091375	16094514	Rpl7	-	1504.24	0.256841	0.0169525	0.120077	0
chr1	16095962	16122631	Rdh10	+	36.5709	0.0204423	0.9124	0.961842	0
chr1	16218890	16509383	Stau2	-	3.90782	-0.0730931	0.586681	0.779825	0
chr1	16559486	16609367	Ube2w	-	21.5344	0.0680825	0.630205	0.80591	0
chr1	16632845	16646946	Tceb1	-	70.7023	-0.168064	0.303965	0.558523	0
chr1	16647632	16652359	D030040B21Rik	+	0.120516	-0.429385	0.0862208	0.28693	0
chr1	16655271	16668356	Tmem70	+	29.7815	0.0550718	0.672081	0.833165	0
chr1	16678536	16699686	Ly96	+	12.7701	0.11123	0.398192	0.643986	0
chr1	16985020	17087970	Jph1	-	0.732316	-0.994774	5.2021e-05	0.00434235	1
chr1	17135453	17154351	Gdap1	+	0.0284224	0.0300634	0.873014		0
chr1	17591981	17621020	Pi15	+	0.447948	-0.256796	0.268553	0.522603	0
chr1	17717497	17756288	Crispld1	+	0.117673	0.145577	0.565191	0.76582	0
chr1	18105271	18127132	Crisp4	-	0				0
chr1	18200133	18213645	Defb44-ps	-	0				0
chr1	18226553	18227524	Defb18	-	0				0
chr1	18241058	18255219	Defb41	-	0				0
chr1	18250604	18250747	Gm15386	-	0				0
chr1	19093102	19156413	Tfap2d	+	0.00475324	0.0189531	0.774468		0
chr1	19198994	19228815	Tfap2b	+	0.0171178	0.149989	0.402177		0
chr1	20047859	20608138	Pkhd1	-	6.19215	0.122689	0.596696	0.786358	0
chr1	20669090	20669163	Mir206	+	0				0
chr1	20672849	20672968	Mir133b	+	0				0
chr1	20720985	20724577	Il17a	+	0				0
chr1	20767229	20774351	Il17f	-	0.0116719	-0.0503741	0.643318		0
chr1	20793094	20810294	Mcm3	-	14.5382	0.261494	0.0558269	0.228444	0
chr1	20878730	20880554	6720483E21Rik	-	0.251726	-0.281481	0.24763	0.504271	0
chr1	20880702	20928837	Paqr8	+	6.50552	0.183931	0.452484	0.68456	0
chr1	20941706	20980922	Efhc1	+	0.435268	-0.0874297	0.699838	0.850949	0
chr1	20991458	21069306	Tram2	-	3.51249	-0.441236	0.00143669	0.0293055	0
chr1	21208711	21220248	Tmem14a	+	5.0053	0.461634	0.0139666	0.107521	0
chr1	21230669	21255640	Gsta3	+	69.9778	0.333238	0.118037	0.340486	0
chr1	21275326	21288393	Gm4956	-	0				0
chr1	21339757	21342280	Khdc1a	+	0.0194469	0.0328249	0.757492		0
chr1	21358411	21359824	Khdc1c	+	0				0
chr1	21373636	21376465	Khdc1b	+	0.00150065	0.00645273	0.922287		0
chr1	21388483	21952023	Kcnq5	-	0.717569	-0.297505	0.211646	0.464699	0
chr1	22278502	22812563	Rims1	-	0.0024882	-0.00604768	0.927151		0
chr1	23107312	23109092	4933415F23Rik	-	0.0145533	-0.0894197	0.289949		0
chr1	23279107	23279178	Mir30a	+	0				0
chr1	23298539	23298623	Mir30c-2	+	0.0124049				0
chr1	23373262	23390014	Ogfrl1	-	3.16999	-0.436377	0.0135021	0.105426	0
chr1	23768764	23854697	B3gat2	+	0.354415	-0.863453	0.000233837	0.0105227	1
chr1	23855102	23929128	Smap1	-	19.4623	-0.00314482	0.980732	0.992976	0
chr1	24002777	24012479	1110058L19Rik	-	31.3721	-0.0370757	0.767786	0.887331	0
chr1	24017596	24107180	Fam135a	-	12.6515	0.041047	0.815793	0.912555	0
chr1	24184448	24259577	Col9a1	+	0				0
chr1	24264521	24594276	Col19a1	-	0.00274628	-0.117654	0.430788		0
chr1	24685382	24823146	Lmbrd1	+	11.4091	0.256221	0.000609068	0.018387	0
chr1	25124320	25886552	Bai3	-	0.000667472	0.00645273	0.922287		0
chr1	25333248	25334799	Gm20172	-	0.136093	-0.264717	0.267366		0
chr1	26738645	26744305	4931408C20Rik	-	0.00258825	0.0415717	0.583531		0
chr1	28832966	28837097	Gm597	-	0				0
chr1	30859186	30920101	Phf3	-	12.2793	-0.182581	0.120511	0.344233	0
chr1	30997147	31006600	Ptp4a1	-	24.0116	0.0945729	0.489034	0.711719	0
chr1	31197922	31279501	4931428L18Rik	-	0.045276	-0.0545267	0.704352		0
chr1	31233279	31261570	Lgsn	+	0.00247951	-0.0185481	0.779162		0
chr1	31279683	31281132	4930521A18Rik	+	0				0
chr1	31321691	31324906	Gm4850	+	0.00475258	0.00645273	0.922287		0
chr1	32229650	32714583	Khdrbs2	+	0.272834	-0.0880713	0.570179	0.769079	0
chr1	32576407	32577844	Gm9839	-	0.00512983	0.0189531	0.774468		0
chr1	32600390	32604138	Gm5415	-	0.0453711	0.142379	0.563151		0
chr1	33510655	33726603	Prim2	-	11.1573	0.123614	0.504897	0.72336	0
chr1	33726668	33727557	1700001G17Rik	+	0.503643	0.298323	0.237533	0.492707	0
chr1	33776740	33799409	Rab23	+	4.28597	0.131406	0.109895	0.327546	0
chr1	33802328	33814595	Bag2	-	17.1376	0.20298	0.047581	0.208236	0
chr1	33818597	33871272	Zfp451	-	5.62372	-0.22166	0.0408699	0.192124	0
chr1	33892743	33895759	Gm15455	-	0.0115741	0.0904154	0.403633		0
chr1	33908896	33964466	Bend6	-	1.26516	-0.153664	0.493686	0.714931	0
chr1	34068669	34365497	Dst	+	11.469	-0.882506	3.56234e-05	0.00355413	1
chr1	34489965	34490044	Mir5103	-	0.251204	-0.122398	0.216549		0
chr1	34493514	34496517	Ccdc115	-	20.3044	0.373586	0.00253548	0.0414159	0
chr1	34496673	34502592	Imp4	+	18.6107	0.195418	0.0633612	0.244098	0
chr1	34516590	34530624	Ptpn18	+	18.0588	0.00924211	0.965466	0.9862	0
chr1	34555274	34559907	Prss39	+	0.0308378	-0.150278	0.294175		0
chr1	34592492	34601156	Cfc1	+	0	0	1		0
chr1	34609176	34617788	Prss40	-	0				0
chr1	34636537	34647789	Fam123c	+	0.00228467	-0.0451359	0.58155		0
chr1	34690379	34693055	AA619741	-	0				0
chr1	34858566	34869599	Arhgef4	+	0.636455	-0.284523	0.164083	0.405727	0
chr1	34870062	34899895	Fam168b	-	36.7787	0.100922	0.133797	0.364149	0
chr1	34906803	34936430	Plekhb2	+	26.2891	0.104777	0.429523	0.667183	0
chr1	36125244	36163291	Hs6st1	+	14.1625	0.201142	0.260547	0.515785	0
chr1	36196872	36301147	Uggt1	-	13.7835	-0.0701434	0.546257	0.751314	0
chr1	36321446	36330270	Neurl3	-	21.7811	0.133805	0.455287	0.68671	0
chr1	36364577	36380874	Arid5a	+	4.83641	-0.0894278	0.538227	0.745651	0
chr1	36392574	36426026	4632411B12Rik	-	17.6764	-0.300413	0.00753139	0.0767049	0
chr1	36480030	36502084	Lman2l	-	8.02943	-0.22111	0.0400621	0.189976	0
chr1	36528441	36565621	Cnnm4	+	5.69841	-0.134482	0.502891	0.721782	0
chr1	36568720	36585082	Cnnm3	+	4.32519	-0.0796925	0.496795	0.717377	0
chr1	36587378	36592574	Ankrd23	-	15.3873	-0.444883	0.0440993	0.200179	0
chr1	36595017	36604046	Ankrd39	-	4.48121	-0.167812	0.263064	0.518301	0
chr1	36605486	36615226	Sema4c	-	8.84277	-0.196474	0.151334	0.388428	0
chr1	36619540	36740028	Fam178b	-	0.174755	-0.414266	0.102097	0.315185	0
chr1	36748331	36750233	Cox5b	+	194.806	0.171395	0.209157	0.462123	0
chr1	36756046	36766770	Actr1b	-	47.1341	-0.0169981	0.874141	0.941435	0
chr1	36771382	36814805	4933424G06Rik	+	0.0695929	-0.094926	0.608135		0
chr1	36818705	36839661	Zap70	+	0.339095	-0.274631	0.244236	0.50008	0
chr1	36849033	36996372	Tmem131	-	13.1492	-0.179724	0.236043	0.491343	0
chr1	37276105	37320229	Cnga3	+	0.0367429	-0.202239	0.367896		0
chr1	37356737	37467580	Inpp4a	+	3.02416	-0.339534	0.0222844	0.138125	0
chr1	37473929	37486948	6330578E17Rik	-	23.6025	0.0233097	0.801773	0.905946	0
chr1	37487016	37495969	Unc50	+	41.114	0.17451	0.092769	0.298751	0
chr1	37496184	37593104	Mgat4a	-	14.007	0.00590942	0.976934	0.990958	0
chr1	37542695	37545450	4930594C11Rik	-	0.134935	-0.99519	7.42233e-05	0.00523533	0
chr1	37668520	37776656	2010300C02Rik	-	5.25829	0.219247	0.381868	0.629699	0
chr1	37811620	37921924	Tsga10	-	1.07994	-0.296581	0.0983787	0.308626	0
chr1	37929050	37933143	Lipt1	+	3.18253	0.244333	0.079664	0.275743	0
chr1	37935734	37947256	Mitd1	-	22.7257	0.181555	0.299347	0.553744	0
chr1	37947397	37955178	Mrpl30	+	74.5981	-0.0358505	0.76675	0.886532	0
chr1	37962767	37973338	Lyg2	-	0.00131511	0.00645273	0.922287		0
chr1	38003582	38014604	Lyg1	-	0.0280288	0.0139104	0.890914		0
chr1	38040711	38054053	Txndc9	-	19.0525	-0.0900823	0.365524	0.616456	0
chr1	38054854	38112424	Eif5b	+	17.5415	-0.272263	0.0737635	0.263392	0
chr1	38113108	38186507	Rev1	-	4.67956	-0.0987902	0.45986	0.690158	0
chr1	38234171	38721800	Aff3	-	0.444461	-0.423826	0.0943174	0.301692	0
chr1	38851353	38878060	Lonrf2	-	0.0227041	-0.110609	0.620375		0
chr1	38920717	38955005	Chst10	-	0.65748	0.0407097	0.833662	0.922338	0
chr1	38995993	39007121	Nms	+	0				0
chr1	39044658	39054081	Pdcl3	+	36.5941	0.2279	0.0180523	0.124268	0
chr1	39251116	39420085	Npas2	+	1.58089	0.261412	0.265892	0.520426	0
chr1	39424695	39428341	Rpl31	+	886.97	-0.0496962	0.745442	0.874914	0
chr1	39428755	39535592	Tbc1d8	-	3.38244	-0.646085	8.84862e-07	0.000344075	1
chr1	39592646	39603722	D1Bwg0212e	+	8.86469	0.213577	0.0191589	0.128162	0
chr1	39605591	39605685	Snord89	-	1.07261	-0.258739	0.191433		0
chr1	39608143	39634192	Rnf149	-	32.439	-0.0514851	0.765379	0.885893	0
chr1	39675250	39708027	Creg2	-	0.214525	-0.46889	0.0380021	0.185425	0
chr1	39722145	39777834	Rfx8	-	0.0318208	0.0285602	0.875108		0
chr1	39860985	39862177	Gm3646	-	0.0102668	0.00645273	0.922287		0
chr1	39899272	39904175	1700066B17Rik	-	0				0
chr1	39957757	40083155	Map4k4	+	37.9405	-0.392605	0.00612931	0.0685935	0
chr1	40133056	40142696	Gm16894	-	0.112838	-0.055024	0.765022		0
chr1	40141612	40182070	Il1r2	+	5.65351	0.197148	0.379044	0.627573	0
chr1	40281924	40373022	Il1r1	+	8.92106	0.0122801	0.942034	0.975483	0
chr1	40381471	40422316	Il1rl2	+	3.78014	-0.0270682	0.891799	0.951131	0
chr1	40496493	40522259	Il1rl1	+	1.34673	0.418527	0.0716125	0.259251	0
chr1	40522396	40557699	Il18r1	+	2.20816	0.222228	0.373317	0.622343	0
chr1	40572206	40606142	Il18rap	+	3.93392	0.350958	0.12133	0.345026	0
chr1	40637071	40687576	Slc9a4	+	6.19227	0.114867	0.592216	0.783304	0
chr1	40738556	40825730	Slc9a2	+	5.95148	-0.159477	0.524189	0.735435	0
chr1	40828884	40847502	Mfsd9	-	3.02496	0.314557	0.039886	0.189511	0
chr1	40862445	40912112	Tmem182	+	0.723726	-0.105022	0.630065	0.80591	0
chr1	41224404	41238097	4930448I06Rik	-	0				0
chr1	42705044	42751670	2610017I09Rik	-	0				0
chr1	42753990	42757054	Pou3f3	+	0.0178188	0.238853	0.0577175		0
chr1	42757180	42760021	2900092D14Rik	+	0.00631946	0.102792	0.300192		0
chr1	42908077	42962528	Mrps9	+	27.0809	0.155992	0.145592	0.380696	0
chr1	43009716	43092294	Gpr45	+	0.0076896	-0.0601119	0.681748		0
chr1	43104113	43155467	Tgfbrap1	-	6.41891	-0.103851	0.294496	0.548421	0
chr1	43155554	43172791	AI597479	+	9.00265	-0.122935	0.0957847	0.304633	0
chr1	43179918	43220806	Fhl2	-	35.954	0.0815906	0.678876	0.836937	0
chr1	43502595	43627363	Nck2	+	29.087	0.321569	0.0227898	0.139587	0
chr1	43787446	43799409	1500015O10Rik	+	48.157	-0.0644252	0.799292	0.905215	0
chr1	43807075	43884553	Uxs1	-	44.5934	0.164336	0.310581	0.565022	0
chr1	43990851	44059816	Tpp2	+	17.8728	-0.221669	0.0751829	0.266577	0
chr1	44066252	44076851	A530098C11Rik	-	0.103108	-0.322255	0.0473333		0
chr1	44143461	44159233	1700029F09Rik	-	18.2134	-0.130491	0.500089	0.720397	0
chr1	44163390	44175618	Kdelc1	-	17.9612	0.297982	0.00738702	0.0760001	0
chr1	44176812	44201616	Bivm	+	9.4262	0.119134	0.21958	0.473742	0
chr1	44204588	44238105	Ercc5	+	4.76211	-0.00391016	0.96647	0.986599	0
chr1	44260914	44275776	4832428D23Rik	-	0.0494354	-0.240017	0.309735		0
chr1	44608515	44853681	Gulp1	+	7.60161	-0.246746	0.308919	0.563415	0
chr1	44796519	44801794	4930521E06Rik	-	0.0269735	-0.0657265	0.566984		0
chr1	45368382	45406551	Col3a1	+	417.027	0.12999	0.581284	0.776804	0
chr1	45431175	45560127	Col5a2	-	60.5715	-0.0723772	0.704915	0.853495	0
chr1	45852345	45880458	Wdr75	+	20.6535	0.18563	0.21008	0.463087	0
chr1	45964914	45982439	Slc40a1	-	13.1768	0.478672	0.057128	0.230964	0
chr1	46068391	46069108	Gm3852	-	0				0
chr1	46077259	46087282	Gm4776	-	0.00146157	-0.0185481	0.779162		0
chr1	46123582	46430395	Dnahc7b	+	0.476624	-0.0546716	0.829207	0.919802	0
chr1	46864388	46910354	Slc39a10	-	9.7378	-0.0887787	0.556174	0.758624	0
chr1	50984366	51244114	Tmeff2	+	8.5466	0.729482	0.00362477	0.0510671	1
chr1	51275229	51390623	9330175M20Rik	-	0.0428041	-0.0662245	0.767521		0
chr1	51345969	51359804	Sdpr	+	34.7472	0.237196	0.278382	0.533105	0
chr1	51526331	51535243	Obfc2a	-	10.3485	-0.167707	0.459433	0.68992	0
chr1	51806609	51972818	Myo1b	-	20.0172	-0.243276	0.0828472	0.280521	0
chr1	52065087	52164028	Stat4	+	0.678666	-0.137908	0.538171	0.745651	0
chr1	52176281	52218709	Stat1	+	20.065	0.185545	0.317064	0.571121	0
chr1	52220293	52290076	Gls	-	18.5375	-0.29103	0.0584641	0.233256	0
chr1	52512692	52557292	Nab1	-	19.5727	0.101332	0.365335	0.616399	0
chr1	52687548	52708763	Tmem194b	+	3.42654	-0.0751783	0.681922	0.839327	0
chr1	52713147	52784162	Mfsd6	-	6.02905	0.223373	0.0933091	0.299735	0
chr1	52846263	52874532	Inpp1	-	5.2645	0.114021	0.447919	0.680357	0
chr1	52901889	52977704	Hibch	+	12.1764	0.259978	0.0571048	0.230932	0
chr1	52981970	53009684	1700019D03Rik	-	0.222408	0.200517	0.33399		0
chr1	53118506	53124923	Mstn	+	0.0282325	-0.140529	0.400947		0
chr1	53215420	53244461	1700019A02Rik	-	0.0220253	0.00645273	0.922287		0
chr1	53246031	53353840	Pms1	-	2.16252	0.274804	0.0650031	0.24769	0
chr1	53353938	53367089	Ormdl1	+	25.6853	0.0703937	0.590863	0.782502	0
chr1	53370506	53380908	Osgepl1	+	4.54134	0.18381	0.196332	0.445848	0
chr1	53401487	53409543	Asnsd1	-	25.2066	-0.140129	0.130778	0.359035	0
chr1	53453845	53763628	Dnahc7a	-	0.0157877	0.172946	0.471956		0
chr1	53812355	53842059	Stk17b	-	16.7605	-0.248712	0.223425	0.478556	0
chr1	53863717	54251878	Hecw2	-	0.26646	-0.251086	0.260838	0.515995	0
chr1	54307526	54425571	Ccdc150	+	0.0230005	-0.181718	0.360039		0
chr1	54454424	54495815	Gtf3c3	-	9.32189	0.161012	0.0785307	0.273649	0
chr1	54529843	54614528	Pgap1	-	8.17052	-0.341889	0.158716	0.398408	0
chr1	54702183	54983231	Ankrd44	-	3.43667	-0.489866	2.06785e-06	0.000550158	0
chr1	55042012	55084322	Sf3b1	-	49.6677	-0.286223	0.000564193	0.0175052	0
chr1	55109613	55129546	Coq10b	+	23.2024	-0.0560389	0.782613	0.896431	0
chr1	55134677	55144776	Hspd1	-	79.0813	0.0426674	0.796922	0.904604	0
chr1	55144991	55148161	Hspe1	+	194.633	-0.143881	0.339698	0.592469	0
chr1	55188088	55211743	Mob4	+	32.4278	0.00659427	0.962377	0.985595	0
chr1	55227003	55283626	Rftn2	-	1.97852	-0.00745212	0.967684	0.987198	0
chr1	55294020	55296902	Mars2	+	2.80415	0.202407	0.19094	0.439637	0
chr1	55356912	55420313	Boll	-	0.0144665	0.0189531	0.774468		0
chr1	55462789	55811129	Plcl1	+	1.92161	-0.172066	0.462569	0.691392	0
chr1	56692892	56694295	Hsfy2	-	0				0
chr1	56850824	57028178	Satb2	-	0.874906	-0.229737	0.190952	0.439637	0
chr1	57028312	57032040	9130024F11Rik	+	0.316968	0.0206711	0.930254	0.969574	0
chr1	57257488	57271840	BC055402	-	0				0
chr1	57416065	57434388	4930558J18Rik	-	0.197038	0.09278	0.713552	0.85813	0
chr1	57434463	57442266	1700066M21Rik	+	4.32838	0.0423987	0.767454	0.887143	0
chr1	57445087	57463391	1110034B05Rik	-	10.1448	-0.0473765	0.739064	0.872746	0
chr1	57463518	57472802	9430016H08Rik	+	18.5285	0.175266	0.127263	0.353987	0
chr1	57831704	58005241	Spats2l	+	7.86218	0.291056	0.244156	0.500018	0
chr1	58011944	58026928	Kctd18	-	4.13188	-0.318875	0.00150536	0.0302773	0
chr1	58042183	58083121	Sgol2	+	2.94895	-0.0301525	0.882408	0.946373	0
chr1	58086812	58163254	Aox1	+	7.00619	-0.478945	0.0534401	0.223195	0
chr1	58169979	58257296	Aox3	+	0.0729892	-0.118292			0
chr1	58267240	58325440	Aox4	+	0.00375119	0.00601169	0.950491		0
chr1	58335169	58436108	Aox3l1	+	0.01339	-0.212873	0.236749		0
chr1	58449979	58463392	Bzw1	+	143.162	0.198155	0.0857388	0.285953	0
chr1	58468831	58480932	Clk1	-	36.1704	-0.326821	0.0471369	0.206958	0
chr1	58487836	58502330	Ppil3	-	16.5284	0.0228745	0.844561	0.927024	0
chr1	58504476	58519120	Nif3l1	+	14.7686	0.172235	0.206464	0.45877	0
chr1	58519614	58561763	Orc2	-	13.2784	0.0521466	0.720002	0.862167	0
chr1	58579649	58643177	Fam126b	-	3.9116	0.00757207	0.946307	0.977705	0
chr1	58643442	58652792	Ndufb3	+	79.712	0.204983	0.177051	0.42191	0
chr1	58709484	58712675	Gm20257	+	1.60474	0.0673113	0.752137	0.878546	0
chr1	58714963	58752833	Als2cr12	-	0.752298	0.184037	0.465923	0.694341	0
chr1	58770129	58815726	Cflar	+	15.55	-0.436616	0.00106989	0.0248847	0
chr1	58852217	58904347	Casp8	+	27.1648	0.217732	0.0621851	0.241807	0
chr1	58957293	59030326	Trak2	-	12.7911	-0.413848	0.000721319	0.0197095	0
chr1	59030414	59051965	Stradb	+	5.88248	-0.0891171	0.455138	0.68671	0
chr1	59107349	59151744	Als2cr11	-	0.00433723	-0.00604768	0.927151		0
chr1	59157436	59176940	Als2cr4	-	10.4562	0.0601663	0.54485	0.75049	0
chr1	59177778	59219599	Mpp4	-	0.109403	-0.399303	0.113315	0.333285	0
chr1	59220233	59294075	Als2	-	3.68472	-0.257516	0.00665571	0.0716034	0
chr1	59313750	59409213	Cdk15	+	0.0704489	-0.0687147	0.730413		0
chr1	59538990	59543799	Fzd7	+	5.8839	-0.253493	0.0570425	0.230741	0
chr1	59573107	59691353	Gm973	+	0.0145082	-0.0381633	0.831812		0
chr1	59696277	59727678	Sumo1	-	119.764	-0.00464961	0.97189	0.988716	0
chr1	59741849	59768354	Nop58	+	43.2144	0.293341	0.0148694	0.111176	0
chr1	59748801	59748854	Snord70	+	0.304525	-0.0812862	0.459235		0
chr1	59761651	59761714	Snord11	+	0.197757	-0.065194	0.420181		0
chr1	59821480	59927703	Bmpr2	+	10.2562	-0.292946	0.0472376	0.207227	0
chr1	59969849	60042190	Fam117b	+	8.65111	0.0133998	0.926202	0.967171	0
chr1	60045911	60099931	Ica1l	-	0.203597	-0.052149	0.82872	0.919802	0
chr1	60133711	60155344	Wdr12	-	8.24126	0.336538	0.0105794	0.0915517	0
chr1	60162154	60207878	Carf	+	2.28328	-0.150876	0.26316	0.518357	0
chr1	60237442	60391549	Nbeal1	+	5.63545	-0.468115	0.000979542	0.0236515	0
chr1	60400215	60444231	Cyp20a1	+	29.801	0.345221	0.00666869	0.0716223	0
chr1	60466462	60538007	Abi2	+	3.86677	-0.0782602	0.586238	0.779714	0
chr1	60540028	60623609	Raph1	-	8.68618	-0.164553	0.44993	0.682183	0
chr1	60803231	60830203	Cd28	+	0.289621	0.0154088	0.94907	0.979376	0
chr1	60965868	60972674	Ctla4	+	0.278544	-0.762596	0.000769832	0.0206628	1
chr1	61034757	61057164	Icos	+	0.099475	-0.353815	0.129871	0.35746	0
chr1	61435275	61452748	9530026F06Rik	+	0.0950003	-0.217941	0.278508		0
chr1	61685397	62688858	Pard3b	+	0.902261	-0.0101636	0.96578	0.9862	0
chr1	62749890	62865266	Nrp2	+	12.9488	-0.28041	0.109503	0.32692	0
chr1	62837491	62841306	4930487H11Rik	-	0.465377	-0.697941	0.00578304	0.066389	1
chr1	63094374	63160841	Ino80d	-	5.09528	-0.448004	0.00516308	0.062389	0
chr1	63190165	63223396	Ndufs1	-	24.5358	0.199788	0.092978	0.29914	0
chr1	63223404	63227060	Eef1b2	+	414.608	-0.0837417	0.503066	0.721802	0
chr1	63225596	63225709	Snora41	+	2.75461	-0.578505	0.0219315	0.136981	0
chr1	63229267	63260783	Gpr1	-	0.262563	0.0848326	0.734873	0.870924	0
chr1	63319842	63361149	Zdbf2	+	0.0108233	-0.331857	0.111683		0
chr1	63492477	63643089	Adam23	+	1.22658	-0.123377	0.471159	0.698721	0
chr1	63669424	63733501	Dytn	-	0				0
chr1	63745400	63776892	Mdh1b	-	0.00876237	-0.0185481	0.779162		0
chr1	63777198	63799959	Fastkd2	+	11.4431	0.184904	0.20638	0.45877	0
chr1	64011300	64015573	Gm13749	+	0.0639867	-0.407046	0.0436012		0
chr1	64082246	64167963	Klf7	-	5.76286	-0.499185	0.00191311	0.0352091	0
chr1	64579377	64651122	Creb1	+	7.09689	-0.0517583	0.594062	0.78482	0
chr1	64653053	64663742	Mettl21a	-	7.61334	-0.0128443	0.896193	0.953862	0
chr1	64726442	64737233	2810408I11Rik	-	2.1498	-0.263084	0.262635	0.517792	0
chr1	64737918	64772216	Ccnyl1	+	9.83025	-0.324155	0.059079	0.234906	0
chr1	64777131	64784324	Fzd5	-	5.21851	0.0277957	0.880124	0.944793	0
chr1	64835694	65003398	Plekhm3	-	2.45016	-0.43273	0.000512133	0.0164586	0
chr1	65059659	65079322	Akr1cl	-	0.00272416	0.00645273	0.922287		0
chr1	65095130	65097737	Cryge	-	0.0057411	0.00645273	0.922287		0
chr1	65108411	65110014	Crygd	-	0	0	1		0
chr1	65118105	65120095	Crygc	-	0				0
chr1	65126800	65128841	Crygb	-	0				0
chr1	65146962	65149937	Cryga	-	0				0
chr1	65153886	65169767	D630023F18Rik	-	0.0469592	-0.223383	0.287555		0
chr1	65205189	65233053	Idh1	-	54.6371	0.437711	0.000866108	0.0220009	0
chr1	65233258	65325270	Pikfyve	+	3.37566	-0.38191	0.000408071	0.0144927	0
chr1	65357830	65435818	Pth2r	+	0.158538	0.25853	0.283968	0.53897	0
chr1	65973095	65974878	Crygf	+	0				0
chr1	66221902	66489157	Mtap2	+	3.67521	-0.236887	0.272709	0.52691	0
chr1	66515020	66745722	Unc80	+	0.00424938	-0.0225643	0.882112		0
chr1	66747466	66765816	Rpe	+	24.3082	0.223757	0.00674522	0.0722906	0
chr1	66766379	66864169	1110028C15Rik	-	8.31645	0.103436	0.662279	0.827087	0
chr1	66877426	66909841	Acadl	-	59.6688	0.473513	0.00621942	0.0690465	0
chr1	66970869	66991630	Myl1	-	27.4876	-0.496487	0.0121198	0.0987262	0
chr1	67047090	67085446	Lancl1	-	8.74065	0.272659	0.0337331	0.17131	0
chr1	67169639	67277022	Cps1	+	0.0189087	0.241068	0.131469		0
chr1	68086539	69154633	Erbb4	-	0.136415	0.151411	0.480778	0.706082	0
chr1	69577783	69732534	Ikzf2	-	1.81035	-0.251209	0.253312	0.509345	0
chr1	69873561	70771706	Spag16	+	0				0
chr1	70772288	70931971	Vwc2l	+	0.000895393	-0.0185481	0.779162		0
chr1	71074108	71149546	Bard1	-	1.73223	-0.267836	0.0710237	0.25886	0
chr1	71289663	71461484	Abca12	-	0.00338994	0.0869944	0.39272		0
chr1	71603729	71625977	Atic	+	30.5018	0.212757	0.099975	0.311319	0
chr1	71632096	71699745	Fn1	-	496.834	-0.41875	0.0501316	0.215308	0
chr1	71699908	71709417	Apol7d	+	0.294994	-0.208813	0.39977	0.645292	0
chr1	71934685	71937778	Gm8883	+	1.5743	0.373146	0.0920081	0.297189	0
chr1	72005571	72051769	4933417E11Rik	-	0.041815	0.141996	0.423555		0
chr1	72205806	72258881	Mreg	-	0.514234	-0.564455	0.0148478	0.111099	0
chr1	72305746	72330888	Pecr	-	7.18393	0.545569	0.00711536	0.0746743	0
chr1	72330946	72349569	Tmem169	+	0.0592904	-0.127304	0.575921		0
chr1	72353994	72441527	Xrcc5	+	15.7827	0.548633	8.72541e-06	0.00140554	0
chr1	72473685	72583138	March4	-	0.169001	-0.198801	0.405462	0.649982	0
chr1	72629824	72683364	Smarcal1	+	3.90843	0.026872	0.846489	0.927715	0
chr1	72689553	72747138	Ankar	-	0.0226252	0.035279	0.842084		0
chr1	72757833	72760387	Rpl37a	+	691.584	0.0984001	0.534587	0.743557	0
chr1	72871053	72899045	Igfbp2	+	5.01196	0.105127	0.589217	0.781611	0
chr1	72904638	72921439	Igfbp5	-	32.8649	0.144208	0.56912	0.768368	0
chr1	73061648	73062473	Tnp1	-	0				0
chr1	73062609	73072082	1700027A15Rik	+	0	0	1		0
chr1	73437958	73454143	Pinc	-	0				0
chr1	73445541	73477353	D530049I02Rik	+	0				0
chr1	73664954	73911040	6030407O03Rik	-	0.0211543	0.0696888	0.651456		0
chr1	73956804	74171021	Tns1	-	17.3732	-0.061428	0.78341	0.89677	0
chr1	74172114	74194804	Rufy4	+	0.383016	-0.318485	0.171674	0.414953	0
chr1	74200567	74207820	Cxcr2	+	1.94235	-0.772312	1.30656e-05	0.00194255	1
chr1	74238359	74241205	Cxcr1	-	0	0	1		0
chr1	74283123	74314787	Arpc2	+	218.595	0.0124673	0.910381	0.96088	0
chr1	74325173	74326163	Gpbar1	+	0.0878427	-0.0698907	0.731505		0
chr1	74326413	74331312	Aamp	-	68.8091	0.280275	0.0183748	0.125273	0
chr1	74331607	74400266	Pnkd	+	9.30674	0.274426	0.0854704	0.285623	0
chr1	74334820	74350910	Tmbim1	-	76.4269	0.271211	0.0704332	0.257502	0
chr1	74408681	74415895	Gm216	+	0.265281	0.0697701	0.779328	0.894352	0
chr1	74421776	74432625	Slc11a1	+	5.73529	-0.30017	0.103259	0.31667	0
chr1	74438182	74443859	Ctdsp1	+	37.9351	0.181823	0.189768	0.438426	0
chr1	74440883	74440968	Mir26b	+	0.270624	-0.117028	0.323188		0
chr1	74455957	74482083	Vil1	+	18.2496	0.212667	0.37161	0.621468	0
chr1	74482134	74590860	Usp37	-	3.82516	-0.147557	0.183189	0.430284	0
chr1	74552633	74577416	Rqcd1	+	15.523	0.225163	0.0531445	0.222573	0
chr1	74589462	74611701	Plcd4	+	0.103821	-0.594998	0.00949997	0.086683	0
chr1	74611755	74634602	Zfp142	-	3.10468	-0.502488	2.46357e-05	0.00294173	0
chr1	74634934	74639017	Bcs1l	+	8.46924	0.471042	7.35019e-05	0.00523533	0
chr1	74640325	74647971	Rnf25	-	19.2517	0.142656	0.236214	0.491396	0
chr1	74648028	74683467	Stk36	+	1.27595	-0.0876047	0.647372	0.81662	0
chr1	74708327	74744547	Ttll4	+	7.03055	-0.318007	0.00727598	0.0754341	0
chr1	74760147	74784464	Cyp27a1	+	4.37133	-0.745959	0.00067844	0.0190503	1
chr1	74785495	74795529	Prkag3	-	0.183618	-0.651863	0.00464128	0.0586053	0
chr1	74818465	74831893	Wnt6	+	0.119551	0.101177	0.622472	0.802055	0
chr1	74838592	74850749	Wnt10a	+	4.95435	0.732969	0.00375392	0.0522756	1
chr1	74901602	74904306	Cdk5r2	+	0.0416043	-0.174048	0.417109		0
chr1	74928082	74931982	Fev	-	0	0	1		0
chr1	74936517	74939709	Cryba2	-	0				0
chr1	74947231	74947295	Mir375	-	0				0
chr1	74948653	74982173	Ccdc108	-	0	0	1		0
chr1	74991891	74998225	Ihh	-	3.16342	0.209075	0.402088	0.647104	0
chr1	75013919	75121800	Nhej1	-	3.90086	-0.0902624	0.557798	0.759907	0
chr1	75122115	75130464	Slc23a3	-	0.651674	0.100822	0.683176	0.840052	0
chr1	75131788	75138942	1810031K17Rik	-	19.506	-0.0192053	0.848786	0.928737	0
chr1	75139359	75144483	Fam134a	+	31.7253	0.24753	0.0341224	0.172259	0
chr1	75165219	75168200	Zfand2b	+	18.295	0.367807	0.0172303	0.121329	0
chr1	75168214	75176857	Abcb6	-	3.75298	0.339927	0.0622762	0.241887	0
chr1	75177439	75188497	Atg9a	-	9.77179	-0.0730249	0.431691	0.668225	0
chr1	75188708	75194699	Ankzf1	+	9.0376	-0.191831	0.148709	0.38615	0
chr1	75194809	75207353	Glb1l	-	3.43367	-0.26004	0.129565	0.35718	0
chr1	75207403	75211548	Stk16	+	28.5457	0.138304	0.262482	0.517693	0
chr1	75212181	75215828	Tuba4a	-	71.5989	0.0175705	0.924633	0.967171	0
chr1	75216669	75228668	A630095N17Rik	-	0.157975	0.0401159	0.835082		0
chr1	75232997	75242267	Dnajb2	+	8.29143	0.0285193	0.762198	0.883897	0
chr1	75243615	75260783	Ptprn	-	13.1174	-0.196252			0
chr1	75268776	75274955	Resp18	-	0.0169322	-0.0184456	0.780517		0
chr1	75305139	75314212	Dnpep	-	45.1816	0.346072	0.00513388	0.0622762	0
chr1	75356918	75364290	Des	+	29.3565	-0.436509	0.0496443	0.214123	0
chr1	75364784	75371590	Gm15179	-	0.135166	-0.104624	0.420169		0
chr1	75371871	75428881	Speg	+	0.635336	-0.667949	0.0019205	0.035239	1
chr1	75432517	75439751	Gmppa	+	28.9539	0.104095	0.215494	0.468928	0
chr1	75447084	75470915	Accn4	+	0.0031069	-0.00604768	0.927151		0
chr1	75471143	75476046	Chpf	-	16.1299	0.0269598	0.88635	0.947976	0
chr1	75476106	75482268	Tmem198	+	0.493524	-0.417313	0.0720734	0.260209	0
chr1	75482399	75503027	Obsl1	-	2.8914	-0.214411	0.18775	0.435686	0
chr1	75503651	75506929	Inha	+	2.52906	-0.084972	0.724887	0.865252	0
chr1	75518103	75533910	Stk11ip	+	7.94281	-0.0760356	0.641185	0.812858	0
chr1	75542840	75556006	Slc4a3	+	6.57435	-0.109612	0.635084	0.80929	0
chr1	76485707	76498603	Gm17751	+	0				0
chr1	77363759	77511663	Epha4	-	4.36912	-0.108972	0.61231	0.795415	0
chr1	78097841	78193711	Pax3	-	0.0273886	0.20242	0.202671		0
chr1	78306920	78416861	Sgpp2	+	9.37408	0.368255	0.110937	0.329421	0
chr1	78421410	78485421	Farsb	-	18.9281	0.206025	0.0358125	0.178533	0
chr1	78507634	78534748	Mogat1	+	0.13739	0.267854	0.0801307		0
chr1	78655014	78664176	Utp14b	+	2.17316	-0.179443	0.444947	0.678152	0
chr1	78678167	78704318	Acsl3	+	16.353	0.183848	0.445988	0.678717	0
chr1	78813523	78816600	Kcne4	+	1.27946	-0.297209	0.215653	0.469103	0
chr1	79431243	79436665	Scg2	-	0.117684	-0.0266259			0
chr1	79603450	79668547	Ap1s3	-	4.45007	-0.121122	0.397418	0.643207	0
chr1	79698836	79758344	Wdfy1	-	7.72441	-0.360556	0.00727729	0.0754341	0
chr1	79772592	79778020	Mrpl44	+	19.775	0.353711	0.00326349	0.0481429	0
chr1	79790895	79855240	Serpine2	-	34.6189	-0.150071	0.414063	0.655812	0
chr1	80195273	80210519	Fam124b	-	0.0914834	-0.278591	0.246342	0.502709	0
chr1	80263392	80337005	Cul3	-	37.8816	-0.131415	0.375016	0.624066	0
chr1	80442506	80472235	1700016L21Rik	+	0.000719599	0	1		0
chr1	80497647	80755128	Dock10	-	3.17299	-0.582846	0.00211609	0.0375466	0
chr1	81073891	81268226	9430031J16Rik	+	0.0267178	-0.148406			0
chr1	82229679	82288014	Irs1	-	2.89021	-0.332867	0.0232951	0.141004	0
chr1	82313153	82441941	Rhbdd1	+	11.9038	0.0927019	0.556531	0.758905	0
chr1	82447297	82583424	Col4a4	-	0.149467	0.161729	0.490527	0.712738	0
chr1	82583495	82718634	Col4a3	+	0.134644	0.0323165	0.886713	0.948241	0
chr1	82721492	82748964	Mff	+	53.7457	0.0694608	0.477001	0.702878	0
chr1	82753223	82765031	Tm4sf20	-	21.8228	0.299173	0.167249	0.409293	0
chr1	82836057	82892850	Agfg1	+	25.7799	0.090775	0.435874	0.67182	0
chr1	83009097	83035023	Slc19a3	-	0.0607828	-0.0778975	0.691613		0
chr1	83113340	83115742	Ccl20	+	2.08073	0.272904	0.260154	0.515574	0
chr1	83156336	83207147	Wdr69	+	0.0319266	0.0811872			0
chr1	83252355	83404775	Sphkap	-	0.04506	-0.234134	0.283193	0.53797	0
chr1	84032867	84281220	Pid1	-	7.87705	0.274588	0.113849	0.334208	0
chr1	84366413	84692796	Dner	-	0.0317987	-0.0834583	0.657307		0
chr1	84717763	84835879	Trip12	-	28.7317	-0.273131	0.066524	0.250436	0
chr1	84836415	84897061	Fbxo36	+	4.69293	0.297173	0.149855	0.387214	0
chr1	84903279	84931658	Slc16a14	-	1.30331	-0.17816	0.430025	0.667204	0
chr1	85084713	85106428	A530032D15Rik	-	0.939777	-0.546661	0.0165085	0.11837	0
chr1	85196185	85210337	Gm7609	+	3.62284	-0.322056	0.051133	0.217573	0
chr1	85242918	85267141	C130026I21Rik	-	1.51635	-0.419793	0.0540607	0.224578	0
chr1	87473474	87500466	Sp110	-	8.82593	-0.356275	0.0418446	0.194774	0
chr1	87497277	87541611	Sp140	+	3.71113	-0.335777	0.026359	0.150134	0
chr1	87546624	87606023	Sp100	+	21.3416	-0.0868353	0.676863	0.83551	0
chr1	87613657	87633181	A630001G21Rik	-	1.48157	-0.377395	0.0600122	0.23694	0
chr1	87690021	87748152	Cab39	+	37.3862	0.12992	0.191404	0.440062	0
chr1	87791084	87805273	Itm2c	+	108.955	0.222959	0.159379	0.399247	0
chr1	87825057	87828331	4933407L21Rik	+	0.0505303	-0.423467	0.0229839		0
chr1	87836111	87857630	Gpr55	-	0.675231	0.285494	0.259174	0.514514	0
chr1	87918516	87926533	Spata3	+	0.00586578	0.0189531	0.774468		0
chr1	87942437	87952031	2810459M11Rik	+	0.82621	0.268383	0.246958	0.503375	0
chr1	87961193	88035870	Psmd1	+	49.8092	0.197771	0.253819	0.509563	0
chr1	87995611	88008545	Htr2b	-	0.543002	-0.340407	0.16845	0.410501	0
chr1	88051354	88174859	Armc9	+	2.63807	0.310796	0.0210196	0.134317	0
chr1	88199795	88203880	B3gnt7	+	2.05037	-0.239408	0.210242	0.463147	0
chr1	88241293	88256030	Ncl	-	43.9957	-0.0659626	0.552066	0.755235	0
chr1	88247744	88247860	Snora75	-	1.12323	-0.267788	0.229445		0
chr1	88252834	88252902	Snord82	-	0.0466818	0.00645273	0.922287		0
chr1	88256148	88264539	C130036L24Rik	+	0.435007	-0.0604046	0.806578	0.908681	0
chr1	88282899	88284716	Nmur1	-	0.0144192	-0.00804891	0.920102		0
chr1	88322903	88324624	1700019O17Rik	+	0	0	1		0
chr1	88423310	88427273	Ptma	+	905.221	0.384747	0.000204074	0.00967118	0
chr1	88439589	88479076	Pde6d	-	24.7883	0.109897	0.367917	0.618291	0
chr1	88483674	88503075	Cops7b	+	8.59779	0.102956	0.470409	0.698222	0
chr1	88562867	88567148	Nppc	-	0.370569	-0.278913	0.162047	0.402993	0
chr1	88600378	88946672	Dis3l2	+	4.41518	0.129188	0.428724	0.666753	0
chr1	88983265	88986503	Alppl2	-	0				0
chr1	88994576	88998181	Alpi	-	0.016492	0.0586394	0.608187		0
chr1	89021582	89024487	Akp3	+	0				0
chr1	89044229	89051602	Ecel1	-	0.00360365	-0.0310485	0.638788		0
chr1	89080067	89084979	1700027L20Rik	+	0.019547	0.134134	0.308186		0
chr1	89087226	89096645	Chrnd	+	0.102997	-0.374881	0.0274331		0
chr1	89102385	89108410	Chrng	+	0.0555251	-0.229771	0.078805		0
chr1	89110488	89137063	Eif4e2	+	17.7624	0.0275725	0.811569	0.910583	0
chr1	89160938	89207366	Efhd1	+	0.666994	0.224364	0.36747	0.617847	0
chr1	89223572	89347385	Gigyf2	+	11.6838	-0.184045	0.212166	0.465091	0
chr1	89282858	89291304	Kcnj13	-	0.123721	-0.323606	0.128536		0
chr1	89366838	89372034	3110079O15Rik	+	0.0158182	-0.00604768	0.927151		0
chr1	89373403	89470445	Ngef	-	5.95105	0.31025	0.211846	0.464725	0
chr1	89470601	89494415	Neu2	+	0.834486	0.484562	0.0549594	0.226694	0
chr1	89516886	89617083	Inpp5d	+	9.53201	-0.492938	0.00120687	0.0267186	0
chr1	89652585	89689003	Atg16l1	+	13.8397	0.139453	0.0642407	0.246137	0
chr1	89681145	89681393	Scarna6	+	0.456244	-0.462639	0.02049		0
chr1	89700254	89741732	Sag	+	0.169871	-0.0926235	0.712661	0.85767	0
chr1	89749861	89841064	Dgkd	+	16.44	-0.029894	0.825522	0.917967	0
chr1	89841695	89905126	Usp40	-	6.3876	-0.00942191	0.936691	0.972873	0
chr1	89951985	89952911	Ugt1a10	+	0.633049	0.408873	0.101992	0.315149	0
chr1	89967353	89968253	Ugt1a9	+	0.677481	0.439488	0.081214	0.278079	0
chr1	89991575	89992553	Ugt1a7c	+	29.5706	0.57727	0.0214194	0.13557	0
chr1	89999831	90004374	Ugt1a6b	+	1.38155	0.462852	0.0655872	0.248969	0
chr1	90031383	90035906	Ugt1a6a	+	3.48364	0.471936	0.0615592	0.240233	0
chr1	90062586	90063478	Ugt1a5	+	0.0460136	0.0062659	0.965712		0
chr1	90097185	90098075	Ugt1a2	+	0.131166	0.117881	0.594372		0
chr1	90101306	90102323	Dnajb3	-	0.411519	-0.403304	0.111152	0.329868	0
chr1	90108533	90109446	Ugt1a1	+	1.28049	0.581405	0.0127156	0.101705	0
chr1	90111618	90116577	Ugt1a	+	17.7154	0.54607	0.0262093	0.149557	0
chr1	90123594	90155289	Heatr7b1	+	0.0535998	-0.285227	0.249761	0.506054	0
chr1	90155430	90174154	Hjurp	-	4.18523	0.0477759	0.801269	0.905946	0
chr1	90171672	90171674	A730008H23Rik	-	10.8838	-0.0771373	0.59486		0
chr1	90203286	90285426	Trpm8	+	0.00696498	0.00849132	0.947317		0
chr1	90303593	90323013	Spp2	+	0.831075	-0.0012748	0.994635	0.997763	0
chr1	90396445	90406641	Glrp1	-	5.91803	-0.423951	0.0857231	0.285953	0
chr1	90448091	90458741	Gm19589	+	2.21413	0.0583646	0.808702	0.909271	0
chr1	90594800	90598766	Arl4c	-	81.2976	0.220375	0.117088	0.339381	0
chr1	90651464	90652308	2410088K16Rik	+	0.0419175	-0.0649476	0.495782		0
chr1	90912687	90918785	1700067G17Rik	+	0.00806191	-0.0185481	0.779162		0
chr1	90967036	91050368	Sh3bp4	+	16.3133	0.243644	0.212276	0.46513	0
chr1	91256916	91302708	C030007H22Rik	-	0				0
chr1	91351385	91791857	Agap1	+	4.73058	-0.430405	0.00115904	0.0261105	0
chr1	91573081	91580467	4933400F21Rik	-	0.0202249	-0.370265	0.0647687		0
chr1	91824536	91827751	Gbx2	-	0.301364	-0.267637			0
chr1	91849252	91911152	Asb18	-	0.0119855	-0.0409991	0.536901		0
chr1	91938706	92049976	Iqca	-	0.0466381	-0.0734621	0.747311		0
chr1	92100577	92112863	Cxcr7	+	25.8475	0.0569481	0.813339	0.911563	0
chr1	92499999	92509916	Cops8	+	26.0867	0.0516407	0.641282	0.812858	0
chr1	92663434	92740548	Col6a3	-	20.6907	-0.193217	0.3784	0.627084	0
chr1	92811676	92847719	Mlph	+	30.0158	0.307706	0.165197	0.407125	0
chr1	92849684	92850589	Prlh	+	0.0827252	-0.049178	0.659969		0
chr1	92854709	92866197	Rab17	-	8.48207	0.203471	0.420787	0.661253	0
chr1	92895303	93025521	Lrrfip1	+	32.566	0.027264	0.864193	0.936282	0
chr1	93041679	93067372	Rbm44	+	0.00844727	-0.0789222	0.444838		0
chr1	93076398	93121773	Ramp1	+	5.19872	0.207233	0.296162	0.550269	0
chr1	93146895	93182602	Ube2f	+	33.5886	0.0967524	0.48881	0.711719	0
chr1	93194914	93217657	Scly	+	12.7788	0.472739	0.00280701	0.0435926	0
chr1	93218651	93244880	Espnl	+	0.0240262	0.0160704	0.936269		0
chr1	93247649	93258981	Klhl30	+	3.0352	-0.488047	0.00032122	0.012853	0
chr1	93263006	93270794	Fam132b	+	1.4503	-0.395997	0.0778421	0.272062	0
chr1	93272407	93295360	Ilkap	-	27.48	-0.0986131	0.161934	0.402948	0
chr1	93301456	93302606	1700020N18Rik	-	0.000389454				0
chr1	93308059	93309799	Hes6	-	29.8848	0.398226	0.00514235	0.0622762	0
chr1	93312558	93355905	Per2	-	2.03502	-0.23277	0.306159	0.560871	0
chr1	93391244	93425884	Traf3ip1	+	4.16531	-0.0526388	0.678303	0.836435	0
chr1	93437141	93456167	Asb1	+	2.75369	0.11506	0.203663	0.455068	0
chr1	93698053	93744604	Twist2	+	3.98903	0.435818	0.0757651	0.267648	0
chr1	93829331	94044970	Hdac4	-	2.98885	-0.287263	0.069543	0.256501	0
chr1	94336295	94370335	Ndufa10	-	42.9147	0.307285	0.000513326	0.0164586	0
chr1	94376257	94377196	Olfr1416	-	0				0
chr1	94387394	94388330	Olfr1415	-	0				0
chr1	94407624	94415092	Olfr1414	-	0				0
chr1	94469701	94470783	Olfr1413	+	0				0
chr1	94484908	94485874	Olfr1412	+	0				0
chr1	94493097	94494069	Olfr1411	+	0				0
chr1	94504415	94505384	Olfr1410	+	0				0
chr1	94516457	94517578	Olfr12	+	0				0
chr1	94533721	94538562	Myeov2	-	73.4492	-0.118817	0.471508	0.699171	0
chr1	94540794	94545418	Otos	-	0.311216	-0.25327	0.292071		0
chr1	94728262	94756773	Gpc1	+	32.4102	0.0242157	0.864249	0.936282	0
chr1	94746954	94747020	Mir149	+	0.00121447				0
chr1	94766705	94799483	Ankmy1	-	0.0252573	-0.048838	0.798		0
chr1	94803565	94805197	Dusp28	+	6.39536	0.412544	0.0165085	0.11837	0
chr1	94807401	94817162	Rnpepl1	+	18.0747	0.0530705	0.700144	0.851028	0
chr1	94830119	94847167	9430060I03Rik	-	0.116645	-0.209909	0.28314		0
chr1	94834521	94844525	Capn10	+	7.19367	0.283989	0.018697	0.12647	0
chr1	94869695	94882968	Gpr35	+	3.54876	-0.335904	0.0521643	0.22017	0
chr1	94902910	94908846	Aqp12	+	0.0141192	0.0857995	0.379373		0
chr1	94912032	94998442	Kif1a	-	0.34171	-0.22146	0.332129	0.584759	0
chr1	95031852	95041998	Agxt	+	0.050786	0.000499588	0.997746		0
chr1	95047931	95057525	2310007B03Rik	-	13.0557	-0.00880352	0.971821	0.988716	0
chr1	95132473	95193025	Sned1	+	4.92311	-0.485325	0.0226546	0.13943	0
chr1	95195787	95202447	Mterfd2	-	9.78331	-0.126042	0.401774	0.646736	0
chr1	95206013	95239365	Pask	-	1.78654	-0.0607248	0.662803	0.827413	0
chr1	95240221	95264195	Ppp1r7	+	10.2456	0.201628	0.0149198	0.111402	0
chr1	95270472	95300079	Ano7	+	0.0151937	-0.0648623	0.668529		0
chr1	95302516	95375385	Hdlbp	-	67.2322	-0.0946264	0.540549	0.747405	0
chr1	95375569	95406309	Sept2	+	134.941	0.0125677	0.903384	0.956892	0
chr1	95408680	95517221	Farp2	+	1.97189	-0.0202212	0.893159	0.951723	0
chr1	95517327	95532304	Stk25	-	70.4031	0.127119	0.242312	0.497921	0
chr1	95582270	95592339	Bok	+	85.38	0.534057	0.00482122	0.0599293	0
chr1	95601967	95651415	Thap4	-	13.9625	0.223193	0.119	0.342047	0
chr1	95651609	95686106	Atg4b	+	15.9921	0.202272	0.0291575	0.158145	0
chr1	95689152	95698511	Dtymk	-	46.6344	0.271371	0.0646935	0.246998	0
chr1	95700541	95718677	Ing5	+	7.23869	0.117897	0.164749	0.406642	0
chr1	95721816	95748751	D2hgdh	+	5.32753	0.176779	0.239695	0.494767	0
chr1	95757920	95773071	Gal3st2	+	10.0822	0.222151	0.290106	0.544286	0
chr1	95815013	95837816	Gm9994	+	0.901207	0.262371	0.212048	0.465033	0
chr1	95887085	95908116	Gm6086	+	0.663412	0.259589	0.273751	0.527569	0
chr1	95917069	95924907	Neu4	+	0.00622849	-0.00157242	0.982145		0
chr1	95934881	95949130	Pdcd1	-	0.243648	0.0817145	0.746857	0.875616	0
chr1	96694018	96699049	4930440C22Rik	+	0				0
chr1	97210204	97231861	Fam174a	+	19.1001	-0.019267	0.906438	0.958294	0
chr1	97484258	97564171	St8sia4	-	7.99995	0.286275	0.188788	0.436827	0
chr1	97597760	97613095	4930598F16Rik	-	0.00679021	-0.0185481	0.779162		0
chr1	97887235	97918335	1700063A18Rik	-	0				0
chr1	98508633	98559150	4930533P14Rik	-	0				0
chr1	98715360	98768748	Slco4c1	-	0.17659	0.289252	0.190621	0.43926	0
chr1	98802752	98894137	Slco6b1	-	0				0
chr1	98956025	99024880	Slco6c1	-	0				0
chr1	99540478	99558595	D1Ertd622e	-	18.2375	-0.0373791	0.766152	0.886302	0
chr1	99602622	99666669	Ppip5k2	-	17.9208	0.183145	0.394689	0.640567	0
chr1	99666755	99689548	Gin1	+	4.46821	0.107585	0.6064	0.79249	0
chr1	99717670	99992209	Pam	-	62.328	0.325823	0.0123841	0.0999981	0
chr1	99927699	99944370	B230216N24Rik	-	0.218273	-0.0223517	0.927721	0.968198	0
chr1	100028043	100041232	1810006J02Rik	+	0.0651379	-0.0397254	0.847391		0
chr1	100317700	100405957	Slco6d1	+	0				0
chr1	101669341	102382519	Cntnap5b	+	0.000443003	0.00645273	0.922287		0
chr1	103052344	103071779	Gm20268	+	0				0
chr1	106665395	106892058	Cdh20	+	0.0099403	0.0525314	0.715957		0
chr1	107173493	107253287	Rnf152	-	2.24179	-0.100245	0.667357	0.830095	0
chr1	107414998	107560253	Pign	-	8.03014	-0.0277456	0.798896	0.905215	0
chr1	107560437	107651708	2310035C23Rik	+	8.48659	-0.189627	0.144149	0.378466	0
chr1	107677299	107744558	Tnfrsf11a	+	2.49796	-0.0812227	0.644213	0.814803	0
chr1	107886982	107930654	Zcchc2	+	5.33367	-0.252454	0.0564869	0.229572	0
chr1	108049201	108068101	LOC626049	-	0.289612	-0.385247	0.105121		0
chr1	108068445	108290822	Phlpp1	+	5.78985	-0.351807	0.0286608	0.156627	0
chr1	108434755	108610867	Bcl2	-	3.72939	0.0953226	0.58206	0.777293	0
chr1	108616986	108656319	Kdsr	-	11.9179	0.301679	0.000507345	0.0164049	0
chr1	108667364	108693302	Vps4b	-	34.8302	0.163121	0.155505	0.394608	0
chr1	108757756	108779925	Serpinb5	+	20.8986	0.306189	0.224431	0.479079	0
chr1	108831025	108853657	Serpinb12	+	0.107235	0.219021	0.33575		0
chr1	108877560	108897772	Serpinb13	+	0.00917431	0.043954	0.506371		0
chr1	108942163	108948880	Serpinb3a	-	0				0
chr1	108974769	108980057	Serpinb3d	-	0				0
chr1	109050537	109057691	Serpinb3b	-	0				0
chr1	109167777	109174948	Serpinb3c	-	0				0
chr1	109258890	109277052	Serpinb11	+	6.36206	0.301058	0.156129	0.395478	0
chr1	109319265	109349266	Serpinb7	+	0.885122	0.584548	0.0176303	0.122429	0
chr1	109407999	109422177	Serpinb2	+	2.26118	0.00520555	0.98047	0.992916	0
chr1	109425579	109445848	Serpinb10-ps	+	0.517944	0.411045	0.0643083	0.246209	0
chr1	109486582	109505555	Serpinb8	+	4.93497	0.18919	0.188049	0.436116	0
chr1	111880313	112035578	Cdh7	+	0				0
chr1	112785771	112873949	Cdh19	-	0.0551871	-0.199521	0.371754		0
chr1	113755278	113761495	Dsel	-	6.92614	-0.165465	0.303345	0.557873	0
chr1	117581713	118477251	Cntnap5a	+	0	0	1		0
chr1	120195094	120207709	Tsn	-	32.8957	0.258712	0.00279057	0.0434933	0
chr1	120218419	120230408	Mki67ip	+	21.6458	0.285897	0.00136181	0.0286832	0
chr1	120285634	120506039	Clasp1	+	6.28584	-0.344243	0.00126134	0.027447	0
chr1	120355245	120355842	2900060B14Rik	-	0.0821433	0.0472429	0.725873		0
chr1	120524521	120581745	Tfcp2l1	+	3.01785	0.161268	0.464001	0.692644	0
chr1	120730637	120950196	Gli2	-	0.796846	-0.285956	0.222607	0.477582	0
chr1	121312041	121318825	Inhbb	-	14.8429	0.0903444	0.693351	0.847191	0
chr1	121366881	121401359	Ralb	-	42.7439	0.256019	0.0102287	0.0903425	0
chr1	121422730	121425560	Tmem185b	+	6.66737	0.101311	0.311506	0.56595	0
chr1	121441609	121545577	Epb4.1l5	-	4.2294	0.148987	0.535562	0.744367	0
chr1	121554669	121733648	Ptpn4	-	2.77132	0.021424	0.87519	0.941963	0
chr1	121804477	121809745	Tmem177	-	2.68845	0.116371	0.430441	0.667279	0
chr1	121820095	121891787	Gm101	-	0.0423102	-0.04008	0.823216		0
chr1	121903556	121960109	Sctr	+	0.405283	0.149086	0.553982	0.756354	0
chr1	121963953	121970357	Tmem37	-	27.6758	0.441013	0.0221453	0.137637	0
chr1	122009856	122017673	Dbi	-	214.277	0.30394	0.0914724	0.296061	0
chr1	122017763	122084766	3110009E18Rik	+	1.66941	-0.0124932	0.951849	0.98109	0
chr1	122122992	122167659	Steap3	-	9.65187	0.111391	0.56329	0.76448	0
chr1	122237158	122239751	C1ql2	+	0.00688917	0.00645273	0.922287		0
chr1	122371114	122401661	Marco	-	0.103304	-0.0319845	0.890612		0
chr1	122499063	122504568	En1	+	0.643151	0.0897657	0.681007	0.838746	0
chr1	122983981	123017552	B230209K01Rik	+	0				0
chr1	123200929	123229157	Insig2	-	24.1477	0.232686	0.03171	0.165536	0
chr1	123327643	123403037	Ccdc93	+	6.05638	-0.266099	0.00685255	0.0731308	0
chr1	123406349	123425042	Htr5b	-	0.00634489	-0.0384564	0.684544		0
chr1	123450411	123464557	Ddx18	-	21.9255	0.214644	0.0530804	0.222489	0
chr1	125228714	125942136	Dpp10	-	0.0231527	0.305436	0.116143		0
chr1	127289481	127332304	Actr3	-	203.981	0.234921	0.010755	0.0920944	0
chr1	127457592	127492261	Slc35f5	+	46.0715	0.527223	0.00738161	0.0760001	0
chr1	127573572	127770438	Gpr39	+	14.0641	0.119498	0.542599	0.748455	0
chr1	127768618	127808791	Lypd1	-	1.04202	-0.161634	0.489007	0.711719	0
chr1	127810212	128727209	Nckap5	-	0.0368766	0.0123887	0.958338	0.983835	0
chr1	129101562	129379549	Mgat5	+	8.22181	-0.386327	0.124836	0.350469	0
chr1	129386918	129574598	Tmem163	-	0.493143	-0.106306			0
chr1	129625989	129664141	Acmsd	+	0.250589	-0.27704	0.2629	0.51818	0
chr1	129650193	129670631	2900009J06Rik	-	0.644572	-0.196383	0.424159	0.663567	0
chr1	129670740	129701414	Ccnt2	+	14.3365	-0.518726	6.6001e-07	0.000294384	0
chr1	129711847	129736867	Ysk4	-	0.033367	-0.064361	0.750513		0
chr1	129765349	129840453	Rab3gap1	+	12.3232	0.00627786	0.951392	0.980902	0
chr1	129850762	129998985	Zranb3	-	3.263	-0.0229203	0.897589	0.954007	0
chr1	129999882	130134312	R3hdm1	+	10.8966	-0.348296	0.000564459	0.0175052	0
chr1	130098937	130099007	Mir128-1	+	0				0
chr1	130140757	130175954	Ubxn4	+	23.5851	0.0801024	0.329292	0.58265	0
chr1	130181340	130224895	Lct	-	0.0280819	-0.00107276	0.995196		0
chr1	130228167	130256233	Mcm6	-	25.9736	0.196716	0.0428555	0.197351	0
chr1	130260283	130313993	Dars	-	37.063	0.153525	0.104697	0.31882	0
chr1	130484775	130488876	Cxcr4	-	12.3706	-0.348036	0.0577446	0.232083	0
chr1	131169880	132115855	Thsd7b	+	0.00233392	-0.0375728	0.783182		0
chr1	132285104	132319576	Daf2	-	0.072308	-0.173087	0.346068		0
chr1	132335606	132359317	Cd55	-	8.95986	0.198473	0.40857	0.651628	0
chr1	132473282	132526183	Zp3r	-	0				0
chr1	132532497	132558195	C4bp	-	13.9018	0.273788	0.173916	0.417445	0
chr1	132566778	132578148	C4bp-ps1	-	0.0548135	-0.0398979	0.810247		0
chr1	132585619	132625830	Pfkfb2	-	4.58557	-0.144015	0.3542	0.606165	0
chr1	132613903	132618634	Yod1	+	2.62538	-0.426095	0.00555636	0.0649067	0
chr1	132628552	132641199	AA986860	+	19.0262	0.434028	0.0862698	0.286967	0
chr1	132697478	132711317	Fcamr	+	0.0757858	-0.110676	0.590215		0
chr1	132723260	132748826	Pigr	+	9.99011	0.19498	0.298052	0.552615	0
chr1	132762353	132777367	Faim3	+	0				0
chr1	132778650	132783988	Il24	-	0.134883	0.0998042	0.621495		0
chr1	132803768	132807873	Il20	-	0				0
chr1	132829232	132835818	Il19	-	0.267985	0.0295063	0.902907	0.956453	0
chr1	132916421	132921547	Il10	+	0.380056	-0.168748	0.496787	0.717377	0
chr1	132950280	132994120	Mapkapk2	-	46.8212	0.0201602	0.835784	0.923607	0
chr1	133025017	133034811	Dyrk3	-	9.0419	-0.154377	0.501266	0.720951	0
chr1	133049783	133070048	Eif2d	+	20.8944	0.137608	0.307791	0.562349	0
chr1	133072986	133141755	Rassf5	-	6.72385	-0.191194	0.179278	0.425368	0
chr1	133151178	133176140	Ikbke	-	7.92298	-0.450609	5.77164e-05	0.00458256	0
chr1	133181827	133423938	Srgap2	-	8.78163	-0.312335	0.00218884	0.0381272	0
chr1	133424565	133436449	Fam72a	+	0.95516	0.043271	0.815763	0.912555	0
chr1	133495690	133508577	Avpr1b	+	0.0142966	-0.0840817	0.634015		0
chr1	133534890	133572084	Ctse	+	144.532	0.23304	0.329438	0.582752	0
chr1	133585271	133610041	5430435G22Rik	+	8.01986	0.05735	0.754731	0.880423	0
chr1	133640598	133666982	Slc26a9	+	4.18329	0.202921	0.348096	0.60114	0
chr1	133693971	133714692	Pm20d1	+	0.0725914	-0.0426573	0.864248		0
chr1	133724588	133745440	Slc41a1	+	7.78274	-0.0787864	0.515833	0.73063	0
chr1	133763853	133769464	Rab7l1	+	8.94809	-0.0605781	0.725833	0.865964	0
chr1	133807034	133832898	Nucks1	+	14.9244	0.19289	0.0358536	0.178652	0
chr1	133859543	133879541	Slc45a3	+	4.27046	0.270309	0.27252	0.526735	0
chr1	133904181	133922261	Elk4	+	6.69485	-0.289573	0.0151506	0.112627	0
chr1	133923197	133964639	Mfsd4	-	8.16312	0.42387	0.0905501	0.294817	0
chr1	134010123	134036262	Cdk18	-	15.0422	-0.1735	0.202478	0.453491	0
chr1	134088012	134153959	Lemd1	+	1.51403	0.202032	0.396555	0.642222	0
chr1	134094664	134094761	Mir135b	+	0.020489				0
chr1	134195202	134203934	Klhdc8a	+	3.45526	0.062344	0.754481	0.880198	0
chr1	134212701	134230065	Nuak2	+	8.09604	0.405749	0.0464583	0.205389	0
chr1	134252891	134287858	Tmcc2	-	2.56359	-0.344022	0.0615065	0.240089	0
chr1	134314029	134363536	Dstyk	+	5.71987	-0.102251	0.377478	0.626625	0
chr1	134373943	134402242	Rbbp5	+	8.86294	-0.119099	0.212457	0.465461	0
chr1	134402806	134405216	Tmem81	+	2.23817	-0.226016	0.258838	0.514187	0
chr1	134406001	134439517	Cntn2	-	0.062476	-0.644518	0.0101607	0.0900044	0
chr1	134461266	134638374	Nfasc	-	0.311761	-0.326268	0.1512	0.388277	0
chr1	134776931	134836582	Lrrn2	+	0.276375	-0.76685	0.00199159	0.0359982	1
chr1	134886421	134921925	Mdm4	-	12.8123	-0.601749	6.06002e-05	0.00472589	1
chr1	134942588	135005265	Pik3c2b	+	2.57117	0.0770853	0.759606	0.882444	0
chr1	135027742	135036377	Ppp1r15b	+	19.0375	0.030227	0.712897	0.85775	0
chr1	135142673	135200012	Plekha6	+	14.0779	0.0962363	0.703953	0.85274	0
chr1	135146428	135166385	Gm19461	-	0.184298	-0.120205	0.607659	0.792974	0
chr1	135206399	135219603	Golt1a	+	1.94399	0.378296	0.124028	0.349346	0
chr1	135223788	135226299	Kiss1	+	0.0886727	0.00321739	0.978261		0
chr1	135247142	135256900	Ren2	+	0				0
chr1	135250703	135256009	Ren	+	0.13254	-0.267771	0.106424		0
chr1	135255650	135255659	Ren1	+	0.231139	0	1		0
chr1	135260148	135276895	Etnk2	+	0.510437	0.230839	0.361945	0.613971	0
chr1	135278876	135320789	Sox13	-	1.84101	-0.335235	0.157976	0.397535	0
chr1	135500447	135506857	Snrpe	-	212.108	-0.128117	0.395755	0.641309	0
chr1	135516447	135557957	Zc3h11a	-	43.2231	-0.269134	0.0248201	0.14571	0
chr1	135552455	135557462	Zbed6	-	16.2965	-0.435122	0.000419856	0.0147729	0
chr1	135575605	135586685	Lax1	-	0.294693	-0.210646	0.40554	0.650036	0
chr1	135600841	135650098	Atp2b4	-	5.95699	0.169549	0.462271	0.691378	0
chr1	135793770	135804576	Optc	-	0.112682	-0.052748	0.822697		0
chr1	135806881	135817978	Prelp	-	15.456	0.2393	0.298081	0.552615	0
chr1	135934091	135944854	Fmod	+	6.61955	-0.323447	0.167269	0.409293	0
chr1	135971441	135975732	Btg2	-	17.0468	0.189366	0.365801	0.616587	0
chr1	136007818	136048013	Chit1	+	0.0218097	-0.0546049	0.697319		0
chr1	136078980	136086608	Chi3l1	+	1.91587	-0.308736	0.213904	0.467069	0
chr1	136090024	136095137	Mybph	+	0.368334	-0.353444	0.0842004	0.283189	0
chr1	136095798	136132008	Adora1	-	1.56644	0.367504	0.14517	0.380029	0
chr1	136186580	136189125	Myog	+	0.291426	-0.340622			0
chr1	136193359	136229505	Ppfia4	-	2.62546	-0.231827	0.293526	0.547383	0
chr1	136242673	136258576	Tmem183a	-	27.3997	-0.126794	0.287204	0.54206	0
chr1	136282516	136287560	4933406M09Rik	+	0.0136083	-0.092081	0.365837		0
chr1	136302566	136308315	Cyb5r1	+	28.1391	-0.233527	0.175938	0.420106	0
chr1	136312043	136328918	Adipor1	+	80.2531	0.0455033	0.747172	0.875749	0
chr1	136352131	136387450	Klhl12	+	5.19492	0.105219	0.300707	0.554554	0
chr1	136391236	136404461	Rabif	+	13.9832	0.0766859	0.562233	0.763643	0
chr1	136437521	136443599	4931440L10Rik	-	0.00252971	0.00645273	0.922287		0
chr1	136456754	136529455	Kdm5b	+	10.8926	-0.274982	0.135742	0.366871	0
chr1	136543257	136645994	Syt2	+	0.0228616	-0.141639	0.439024		0
chr1	136662519	136852517	Ppp1r12b	-	1.35052	-0.642808	7.39809e-06	0.00129902	1
chr1	136859153	136870714	Ube2t	+	7.35091	0.0861741	0.649369	0.817799	0
chr1	136882929	137001853	Lgr6	-	5.69205	-0.324917	0.128251	0.355316	0
chr1	137005074	137029152	Ptprv	-	1.74558	-0.482932	0.00672297	0.0721541	0
chr1	137029301	137041897	Ptpn7	+	3.57846	-0.185624	0.220864	0.475272	0
chr1	137043410	137052845	Arl8a	+	34.7767	-0.237653	0.098202	0.30833	0
chr1	137056826	137064258	Gpr37l1	-	0.0665557	0.143222	0.472418		0
chr1	137150150	137155049	Elf3	-	46.2065	0.132212	0.573552	0.771776	0
chr1	137159275	137180661	Rnpep	-	21.1387	0.0322091	0.761213	0.88334	0
chr1	137198111	137210314	Timm17a	-	49.9699	-0.101505	0.577543	0.773851	0
chr1	137221389	137264642	Lmod1	+	0.415895	-0.0732629	0.761751	0.883664	0
chr1	137268032	137271640	Shisa4	-	8.84452	-0.276114	0.14216	0.375868	0
chr1	137278891	137327068	Ipo9	-	17.22	-0.148031	0.14998	0.387272	0
chr1	137331156	137481932	Nav1	-	5.18133	-0.576855	6.46475e-05	0.00495939	0
chr1	137625773	137648806	Csrp1	+	207.316	0.369279	0.00846234	0.0817212	0
chr1	137662661	137665711	Phlda3	+	61.3823	0.31419	0.00870292	0.0830061	0
chr1	137695997	137707566	Tnni1	+	1.23392	-0.506925	0.0431428	0.197605	0
chr1	137715174	137729918	Lad1	+	63.4234	0.190315	0.375797	0.625023	0
chr1	137732962	137748838	Tnnt2	+	44.8384	-0.334585	0.132502	0.361857	0
chr1	137767971	137815601	Pkp1	-	9.17741	-0.149901	0.454371	0.686034	0
chr1	137850154	137902919	Igfn1	-	0.439863	-0.162839	0.224613	0.479214	0
chr1	137904795	137931607	Tmem9	+	38.9002	0.45106	0.00102616	0.0242018	0
chr1	137949477	138016399	Cacna1s	+	0.541918	-0.727445	0.0012633	0.027447	1
chr1	138027977	138074591	Kif21b	+	3.86812	-0.337069	0.119367	0.34275	0
chr1	138110098	138130857	5730559C18Rik	-	26.6676	0.185561	0.368136	0.618385	0
chr1	138155490	138157450	Gpr25	-	0.617922	-0.121869	0.627047	0.804654	0
chr1	138164699	138242681	Camsap2	-	10.2018	-0.389449	0.018006	0.124062	0
chr1	138308492	138312096	9230116N13Rik	-	0.555404	-0.0840071	0.735976	0.871315	0
chr1	138313158	138336797	Ddx59	+	5.66414	0.420744	0.00116391	0.0261105	0
chr1	138364534	138428088	Kif14	+	0.960046	0.176093	0.351846	0.60414	0
chr1	138521477	138526968	Zfp281	+	7.80469	-0.261776	0.00525744	0.0629274	0
chr1	138579972	138587382	Gm19705	+	2.94121	-0.239969	0.331332	0.584393	0
chr1	138592787	138622305	Gm16880	+	1.02245	0.105126	0.670246	0.831842	0
chr1	138740160	138857025	Nr5a2	-	0.0930452	-0.339935	0.179702	0.426014	0
chr1	139863031	139863118	Mir181a-1	+	0				0
chr1	139863215	139863295	Mir181b-1	+	0.379397	-0.14096	0.184414		0
chr1	139959437	140071882	Ptprc	-	13.4256	-0.515025	0.000128789	0.00727243	0
chr1	140170314	140186039	Atp6v1g3	+	0.00269776	-0.0185481	0.779162		0
chr1	140381290	140516273	Nek7	-	55.0618	0.370411	0.0194368	0.129167	0
chr1	140536671	140578652	Gm5833	-	0.0456762	0.0271618	0.872836		0
chr1	140721762	140744156	Lhx9	-	0.0102431	-0.0564855	0.731373		0
chr1	140748555	140753431	2310009B15Rik	-	17.2377	0.199249	0.313011	0.567283	0
chr1	140860285	141072619	Dennd1b	+	5.97542	-0.106715	0.475674	0.702084	0
chr1	141094830	141273653	Crb1	-	0.0051812	-0.0954698	0.337674		0
chr1	141276028	141299429	4933436E23Rik	+	0				0
chr1	141318959	141349584	Zbtb41	+	6.21042	0.100438	0.341827	0.594609	0
chr1	141351349	141390665	Aspm	+	2.13806	-0.011399	0.953492	0.981647	0
chr1	141398283	141420333	F13b	+	0				0
chr1	141443640	141456799	Cfhr1	-	0.0334597	-0.23331	0.196474		0
chr1	141594495	141677816	Gm4788	-	0.336805	0.292186	0.210426	0.463286	0
chr1	141706868	141755276	Cfhr2	-	2.659	0.105711	0.523051	0.734852	0
chr1	141982431	142079988	Cfh	-	49.2822	0.650473	5.24003e-05	0.00434235	1
chr1	142142833	142506838	Kcnt2	+	0.392514	0.206166	0.406644	0.650913	0
chr1	142466752	142552979	4930590L20Rik	-	0.0268589	0.0314536	0.634418		0
chr1	145454628	145549814	Cdc73	-	17.5989	0.125165	0.404876	0.649524	0
chr1	145487826	145497067	B3galt2	+	0.634657	0.136041	0.485714	0.709005	0
chr1	145586478	145596808	Glrx2	+	7.47268	0.144324	0.138806	0.371186	0
chr1	145597920	145624181	Trove2	-	8.48192	-0.0813593	0.616332	0.797989	0
chr1	145624407	145654596	Uchl5	+	14.0782	0.188615	0.142956	0.37665	0
chr1	145846467	145851279	Rgs2	-	21.2258	-0.052781	0.790168	0.900428	0
chr1	145985796	146024502	Rgs13	-	0.273598	0.212008	0.355928	0.607852	0
chr1	146091798	146096234	Rgs1	-	4.57503	-0.652942	0.00383133	0.0527835	1
chr1	146599970	146622551	Rgs18	-	3.13439	-0.167866	0.49479	0.715777	0
chr1	148342795	148749602	Fam5c	+	1.9094	-0.0585631	0.812795	0.911419	0
chr1	151676751	151808414	Pla2g4a	-	32.8585	0.306151	0.0182777	0.125082	0
chr1	151923790	151946896	7530420F21Rik	-	0.206861	-0.351177	0.14743	0.3841	0
chr1	151947253	151955142	Ptgs2	+	6.19993	-0.278665	0.268982	0.522994	0
chr1	152166546	152181036	Pdc	+	0	0	1		0
chr1	152167810	152193901	2310030A07Rik	-	0				0
chr1	152208440	152240185	BC003331	-	14.3475	0.105502	0.288648	0.543009	0
chr1	152240485	152296368	Tpr	+	25.2664	-0.292124	0.0563011	0.229333	0
chr1	152296541	152313295	Prg4	-	3.91862	0.011727	0.962882	0.98571	0
chr1	152409631	152840565	Hmcn1	-	0.329034	-0.166941	0.509934	0.726739	0
chr1	152985163	152991225	C730036E19Rik	+	0.0773023	-0.38789	0.0735861		0
chr1	153191627	153211575	Ivns1abp	+	71.4409	-0.0453669	0.751037	0.877801	0
chr1	153214828	153275565	1200016B10Rik	-	6.37544	-0.124853	0.267662	0.521801	0
chr1	153275777	153305313	1190005F20Rik	+	8.58817	0.134723	0.251011	0.50707	0
chr1	153316535	153347953	Rnf2	-	19.9746	0.186738	0.0949077	0.302687	0
chr1	153418502	153566477	Fam129a	+	3.51385	-0.216764	0.214965	0.468182	0
chr1	153602503	153669458	Edem3	+	8.32655	-0.140014	0.347548	0.600771	0
chr1	153731653	153937450	1700025G04Rik	-	2.22385	-0.439368	0.0192327	0.128373	0
chr1	154217865	154233812	Tsen15	-	17.035	0.177644	0.235472	0.490715	0
chr1	154246996	154357825	Glt25d2	+	0.367083	-0.41209	0.0482542	0.209978	0
chr1	154364659	154472241	Rgl1	-	9.354	-0.190798	0.133786	0.364149	0
chr1	154597680	154604674	Apobec4	+	0	0	1		0
chr1	154613671	154622710	Arpc5	+	191.605	0.171706	0.181976	0.428647	0
chr1	154655019	154684120	Ncf2	+	12.8296	-0.385242	0.00689123	0.0734283	0
chr1	154684124	154749776	Smg7	-	13.2814	-0.351392	0.0042392	0.055501	0
chr1	154802230	154966391	Nmnat2	+	1.419	-0.135213			0
chr1	154969885	155033577	Lamc2	-	25.6953	0.050742	0.840793	0.925469	0
chr1	155066051	155179916	Lamc1	-	39.6345	-0.0868721	0.566879	0.766879	0
chr1	155251315	155261363	E330020D12Rik	-	1.95513	-0.717578	0.000133255	0.00742944	1
chr1	155272338	155299704	1700012A16Rik	+	0.150928	-0.344103	0.150082	0.387272	0
chr1	155302887	155334790	Dhx9	-	34.5793	-0.156402	0.248412	0.505025	0
chr1	155350145	155396844	Npl	-	36.5179	-0.115049	0.553681	0.756244	0
chr1	155500166	155544795	Rgs8	+	0.0228269	-0.0700127	0.750894		0
chr1	155587482	155592598	Rgs16	+	2.80047	-0.262751	0.253426	0.509371	0
chr1	155596555	155611351	Rnasel	+	9.03369	-0.0269607	0.840609	0.925432	0
chr1	155626516	155691271	Rgsl1	-	0.0547412	-0.297293	0.224094		0
chr1	155696671	155698325	5830403L16Rik	-	0.0528398	-0.104007	0.621335		0
chr1	155721474	155724001	Gm5531	+	0.199206	-0.204489	0.419406	0.660193	0
chr1	155738775	155740190	Teddm1	+	0.0026048	0.00645273	0.922287		0
chr1	155747074	155756844	Glul	+	48.8039	0.0947355	0.273251	0.527341	0
chr1	156048316	156052804	Zfp648	+	0	0	1		0
chr1	156088650	156104036	4930452N14Rik	-	0	0	1		0
chr1	156239648	156573050	Cacna1e	-	0.0192098	-0.648887	0.00471715	0.059415	0
chr1	156943496	156946766	Ier5	-	18.2528	0.144324	0.147985	0.384806	0
chr1	156975007	156993910	Mr1	-	11.4541	0.294419	0.114865	0.335373	0
chr1	157005832	157050647	Stx6	+	20.0896	0.213441	0.00535406	0.0634345	0
chr1	157122786	157264574	Xpr1	-	7.93913	-0.267929	0.147294	0.383888	0
chr1	157405249	157534363	Acbd6	+	11.6327	0.356906	0.0171483	0.121086	0
chr1	157548823	157589157	Lhx4	-	0.0115735	0.00450447	0.965231		0
chr1	157625284	157660029	Qsox1	-	56.8055	0.330792	0.00988112	0.0889041	0
chr1	157692093	157820385	Cep350	-	5.00926	-0.404377	0.00820455	0.0804279	0
chr1	157851728	157883610	Tor1aip1	-	23.6907	0.00044079	0.996837	0.998802	0
chr1	157882793	157915989	Tor1aip2	+	28.7742	0.0701518	0.627081	0.804654	0
chr1	157923095	158135156	Fam163a	-	0.040201	-0.176334	0.26765		0
chr1	158185425	158233479	Tdrd5	-	0.0930631	-0.143672	0.529351	0.739405	0
chr1	158240865	158258166	Nphs2	+	0.0916179	0.0890229	0.705382	0.853788	0
chr1	158358238	158404459	Soat1	-	17.568	-0.368371	0.138073	0.370664	0
chr1	158488917	158579750	Abl2	+	8.97705	-0.497206	0.00426905	0.0556664	0
chr1	158583747	158604470	Tor3a	-	12.934	0.0367413	0.798514	0.905215	0
chr1	158608701	158649041	Fam20b	-	24.3096	0.139353	0.24878	0.505324	0
chr1	158734296	158869757	Ralgps2	-	9.5037	0.0379666	0.797294	0.904791	0
chr1	158769153	158791209	Angptl1	+	0.825926	-0.626565	0.0133987	0.105168	0
chr1	159029278	159038776	1700057K13Rik	-	0.0483495	-0.0831059	0.452001		0
chr1	159065313	159342482	Rasal2	-	5.30668	-0.229389	0.0331375	0.170004	0
chr1	159342726	159350367	2810025M15Rik	+	29.8825	0.0624201	0.624494	0.803125	0
chr1	159388712	159418864	BC026585	+	4.07473	-0.167897	0.39378	0.639869	0
chr1	159436926	159498555	Sec16b	+	5.77776	0.0417003	0.841467	0.925593	0
chr1	160175399	160286391	Fam5b	-	0.00319303	-0.0185481	0.779162		0
chr1	160292434	160621917	Astn1	+	0.00124992	-0.0310485	0.638788		0
chr1	160435755	160435864	Mir488	+	0				0
chr1	160641861	160887569	Pappa2	-	0.0547045	-0.410562	0.0628233	0.243339	0
chr1	161162456	161277711	Rfwd2	+	15.9943	0.0362377	0.642459	0.813671	0
chr1	161270437	161270555	Scarna3a	+	0.539296	-0.172574	0.241854		0
chr1	161453899	161855053	Tnr	+	0.0277945	0.298243	0.095421		0
chr1	161974510	162008717	4930523C07Rik	+	7.30258	-0.102639	0.488971	0.711719	0
chr1	162004865	162005161	4930562F07Rik	-	1.07525	-0.521326	0.0304765	0.162309	0
chr1	162015162	162083706	Tnn	-	2.6431	0.204232	0.419246	0.660146	0
chr1	162125390	162131317	Mrps14	+	20.0702	0.240244	0.0229926	0.140195	0
chr1	162132497	162143023	Cacybp	-	35.4746	0.204287	0.13529	0.366501	0
chr1	162149304	162723069	Rabgap1l	-	3.49962	-0.0730655	0.607639	0.792974	0
chr1	162506798	162507884	Gpr52	-	0.0413525	-0.128313	0.294715		0
chr1	162836541	162905107	Rc3h1	+	6.90458	-0.223068	0.0968976	0.306429	0
chr1	162908736	162933145	Serpinc1	+	0.107515	-0.275444	0.260929	0.516039	0
chr1	162947886	162964390	Zbtb37	-	1.60617	-0.406682	0.00870029	0.0830061	0
chr1	162965296	162968668	Gas5	+	44.5443	-0.215691	0.0771022	0.270912	0
chr1	162968222	162968287	Snord47	+	6.18418	-0.168632	0.50509	0.723568	0
chr1	162970743	163000763	Dars2	-	3.63396	0.280158	0.0646707	0.246973	0
chr1	163001022	163016474	Cenpl	+	3.26097	0.101229	0.539913	0.74688	0
chr1	163018508	163061610	Klhl20	-	7.14428	-0.0659858	0.544785	0.75049	0
chr1	163072842	163100638	Ankrd45	+	0.00130576	-0.0185481	0.779162		0
chr1	163086973	163089445	4930469G21Rik	-	0	0	1		0
chr1	163170242	163181297	Prdx6	-	79.9292	0.307204	0.0207383	0.133374	0
chr1	163325568	163348337	Tnfsf4	+	0.486859	-0.242821	0.321304	0.575342	0
chr1	163424787	163435421	Tnfsf18	+	4.50039	0.155005	0.539678	0.746803	0
chr1	163710822	163718626	Fasl	-	0.115219	-0.402056	0.0879554	0.290155	0
chr1	163746242	163806792	AI848100	-	9.05465	-0.0103388	0.941657	0.975359	0
chr1	163872219	163909767	4930558K02Rik	-	0.00647297	-0.0310485	0.638788		0
chr1	163899318	163903566	Pigc	+	8.93219	-0.0398696	0.740685	0.873139	0
chr1	163917432	164408165	Dnm3	-	0.294451	0.0761606	0.726118	0.866219	0
chr1	163935099	163946616	2810442N19Rik	+	0.0814844	-0.160272	0.428745		0
chr1	164147753	164155681	Dnm3os	+	2.84852	-0.683088	0.000776104	0.0207944	1
chr1	164463802	164478476	Mettl13	-	4.77951	0.289769	0.0205725	0.132715	0
chr1	164500958	164529209	Vamp4	+	7.6033	-0.10176	0.421307	0.661461	0
chr1	164569280	164579825	Myoc	+	0.260095	0.0610608	0.79183	0.901629	0
chr1	164577373	164588350	7420461P10Rik	-	0.0128644	-0.0310485	0.638788		0
chr1	164601915	164670687	Prrc2c	-	17.5214	-0.483931	0.000134992	0.00749872	0
chr1	164724013	164742680	Fmo4	-	0.0121392	0.0804753	0.469182		0
chr1	164759691	164796679	Fmo1	-	1.15655	0.143932	0.570059	0.769055	0
chr1	164805177	164828843	Fmo2	-	0.687767	0.0941285	0.709942	0.856097	0
chr1	164846681	164867356	Fmo6	-	0.00272229	-0.0185481	0.779162		0
chr1	164883930	164914622	Fmo3	-	0.00889679	-0.0732997	0.515855		0
chr1	164954432	165015801	4921528O07Rik	-	0				0
chr1	165175249	165243781	Prrx1	-	10.8659	-0.0422096	0.79726	0.904791	0
chr1	165315039	165333772	Gorab	-	9.03327	0.132266	0.307948	0.562349	0
chr1	165633123	165655363	Mettl11b	-	0.0144312	-0.0435489	0.510297		0
chr1	165709809	165847231	Kifap3	+	9.47103	0.119863	0.124671	0.350338	0
chr1	165860194	165885257	Scyl3	+	6.61578	-0.106575	0.349897	0.602891	0
chr1	165885467	165924912	BC055324	-	4.47864	0.170126	0.340227	0.59305	0
chr1	165925075	165927374	2810422O20Rik	+	4.69684	0.231114	0.156615	0.395977	0
chr1	165978364	165987808	Sele	+	0.158186	0.0286903	0.897391	0.954007	0
chr1	165992206	166010916	Sell	+	0.495712	-0.438017	0.0837647	0.282282	0
chr1	166045394	166080157	Selp	+	1.22005	-0.240304			0
chr1	166078706	166082348	Gm16548	-	0.085982	-0.103932	0.351686		0
chr1	166084456	166150405	F5	+	8.71614	0.15145	0.512165	0.728286	0
chr1	166179185	166195499	Slc19a2	+	6.95045	0.0734773	0.465347	0.693834	0
chr1	166205728	166217978	4930455F23Rik	+	7.39903	0.247211	0.093299	0.299735	0
chr1	166219930	166237615	Blzf1	-	4.83828	0.0620099	0.60726	0.792863	0
chr1	166237805	166367397	Nme7	+	10.3703	0.462	0.0162352	0.117297	0
chr1	166367427	166388486	Atp1b1	-	127.185	0.320449	0.170052	0.413344	0
chr1	166726862	166754397	Dpt	+	55.3592	0.327395	0.188627	0.436589	0
chr1	166793251	166801569	LOC433374	+	0.0417099	0.0447781	0.791138		0
chr1	166861778	166865641	Xcl1	-	1.20367	-0.652962	0.00897684	0.0843832	1
chr1	166996747	167022061	4930568G15Rik	-	0				0
chr1	167067983	167090904	Tbx19	-	0.00191235	-0.0185481	0.779162		0
chr1	167104471	167124564	Sft2d2	-	32.2124	0.317574	0.0856035	0.285855	0
chr1	167142416	167167089	Tiprl	-	12.0618	0.058756	0.600411	0.788502	0
chr1	167225896	167251982	Gpr161	+	1.31541	-0.187871	0.350073	0.602891	0
chr1	167259631	167390594	Dcaf6	-	12.899	-0.181247	0.0922446	0.297763	0
chr1	167391338	167411345	Brp44	+	50.3379	0.17264	0.331576	0.584493	0
chr1	167415313	167506904	Adcy10	+	0.00916302	-0.0439445	0.776475		0
chr1	167522311	167564672	Mpzl1	-	34.643	0.172882	0.299715	0.553905	0
chr1	167579075	167638225	Rcsd1	-	4.04297	-0.204929	0.2704	0.524376	0
chr1	167693910	167705435	Creg1	+	28.0038	0.165812	0.174622	0.418292	0
chr1	167718811	167792243	Cd247	+	0.124536	-0.125146	0.566456		0
chr1	167795284	167932765	Pou2f1	-	2.74308	-0.346806	0.00891599	0.0842286	0
chr1	168028278	168058029	Dusp27	-	0.130357	-0.475969	0.0384022	0.186299	0
chr1	168060590	168096641	Gpa33	+	8.63797	0.100853	0.650711	0.818992	0
chr1	168131515	168168875	Mael	-	0				0
chr1	168184269	168246963	Ildr2	+	6.67527	0.399792	0.0903414	0.294376	0
chr1	168309297	168323741	Tada1	+	13.998	0.0566433	0.58167	0.777029	0
chr1	168323751	168339959	Pogk	-	7.28955	-0.197535	0.168752	0.410973	0
chr1	168413743	168427719	Gm4846	-	0				0
chr1	168559101	168577824	Gm4847	-	0.0232216	-0.132458	0.290399		0
chr1	168592185	168611976	Fmo9	-	0.0498412	-0.107198			0
chr1	168904153	168929861	Gm16701	-	0.315566	-0.0934226	0.690016	0.844801	0
chr1	168931547	169021433	Fam78b	+	2.00411	-0.393286	0.116612	0.338508	0
chr1	169156216	169215258	Uck2	-	27.5898	0.0659031	0.728463	0.867531	0
chr1	169238800	169264109	Tmco1	+	23.9352	0.273888	0.0108933	0.0926512	0
chr1	169280121	169298661	Aldh9a1	+	21.9897	0.437777	4.22027e-05	0.00395788	0
chr1	169302514	169323928	Mgst3	-	116.552	0.341618	0.0913731	0.295928	0
chr1	169375805	169396911	Lrrc52	-	0				0
chr1	169528492	169569754	Rxrg	+	0.111352	-0.153077	0.480114	0.705721	0
chr1	169619688	169778864	Lmx1a	+	0.0285152	0.0105712	0.957561		0
chr1	170049494	170362389	Pbx1	-	13.8723	-0.215934	0.131284	0.359851	0
chr1	171428064	171461595	Nuf2	-	9.03948	0.0810106	0.702078	0.851541	0
chr1	171585631	171623657	Rgs5	+	12.6835	-0.354599	0.0543767	0.225368	0
chr1	171671607	171677773	Rgs4	-	1.94985	-0.388948	0.0670652	0.251619	0
chr1	171859069	171864784	1700084C01Rik	+	0.223783	0.0460092	0.835066	0.923151	0
chr1	171879667	171899336	Hsd17b7	-	4.56884	-0.0986372	0.646383	0.816186	0
chr1	171899539	171902437	3110045C21Rik	+	1.12627	0.00826912	0.973542	0.989462	0
chr1	171902527	172019075	Ddr2	-	8.38075	-0.399158	0.0447246	0.20162	0
chr1	172072133	172105077	Uap1	-	33.0153	0.177986	0.0985502	0.308948	0
chr1	172129386	172145524	Uhmk1	-	10.9402	-0.176747	0.208553	0.461637	0
chr1	172163001	172181718	Sh2d1b2	+	0.102005	-0.201775	0.203549		0
chr1	172207454	172215793	Sh2d1b1	+	4.37751	-0.204016	0.362286	0.614212	0
chr1	172228323	172236463	Gm7694	-	1.32921	-0.267668	0.288315	0.542806	0
chr1	172238991	172242256	1700015E13Rik	+	0.12308	-0.318899	0.142798		0
chr1	172247626	172519980	Nos1ap	-	0.394644	-0.22051	0.3784	0.627084	0
chr1	172574662	172612920	Olfml2b	+	20.7423	-0.0523258	0.816474	0.912979	0
chr1	172634587	172797902	Atf6	-	8.76652	-0.0621637	0.589066	0.781611	0
chr1	172804318	172815671	Dusp12	-	13.4774	-0.0202345	0.869777	0.939596	0
chr1	172837403	172843072	Fcrlb	-	1.75429	-0.230151	0.347038	0.600164	0
chr1	172847724	172857714	Fcrla	-	0.540775	-0.285919	0.250173	0.506363	0
chr1	172890688	172906202	Fcgr2b	-	78.102	-0.149629	0.335271	0.587972	0
chr1	172949056	172959892	Fcgr4	+	9.56699	-0.484453	0.00718145	0.0747985	0
chr1	172981299	172989534	Fcgr3	-	83.874	-0.389393	0.0184305	0.125442	0
chr1	173051791	173057098	1700009P17Rik	+	1.51812	0.378203	0.135608	0.366759	0
chr1	173059287	173080734	Sdhc	-	102.395	0.335612	0.00100242	0.0238645	0
chr1	173080843	173091254	Mpz	+	2.02376	0.21725	0.353359	0.60557	0
chr1	173103394	173126399	Pcp4l1	-	0.390513	-0.346573	0.171335	0.414599	0
chr1	173144100	173147862	Nr1i3	+	0.0425261	-0.204309	0.211295		0
chr1	173147933	173152645	Tomm40l	-	14.5154	0.185016	0.0962883	0.305484	0
chr1	173155184	173156510	Apoa2	+	0.784726	-0.234222	0.349917	0.602891	0
chr1	173159702	173164480	Fcer1g	-	92.8735	-0.234276	0.147548	0.384262	0
chr1	173164990	173177243	Ndufs2	-	112.174	0.352681	0.00279632	0.0435264	0
chr1	173180552	173190053	Adamts4	+	8.71129	-0.115748	0.594664	0.784918	0
chr1	173200458	173207026	B4galt3	+	19.1828	0.0705614	0.584759	0.778908	0
chr1	173207122	173211317	Ppox	-	12.6779	-0.241347	0.0770403	0.270757	0
chr1	173212083	173218092	Usp21	-	16.1236	0.0318239	0.770308	0.88881	0
chr1	173218694	173225113	Ufc1	-	102.213	0.134174	0.251736	0.507791	0
chr1	173259275	173272367	Dedd	+	15.5415	0.135489	0.180916	0.427617	0
chr1	173272632	173275776	Nit1	-	26.4179	0.308781	0.0259093	0.149449	0
chr1	173275829	173288301	Pfdn2	+	64.5462	0.296107	0.0137898	0.106626	0
chr1	173288579	173290929	Klhdc9	-	4.73121	0.495858	0.000607493	0.018387	0
chr1	173300303	173318418	Pvrl4	+	1.49416	-0.415956	0.0256467	0.148529	0
chr1	173319090	173340370	Arhgap30	+	10.0871	-0.439206	0.0038855	0.0531801	0
chr1	173341811	173348873	Usf1	+	39.6663	0.24802	0.0373703	0.183346	0
chr1	173349163	173350483	Tstd1	+	14.8121	0.0927155	0.704397	0.853141	0
chr1	173367691	173394724	F11r	+	128.863	0.487725	0.00835354	0.0812582	0
chr1	173433608	173434881	Refbp2	+	3.09196	0.218489	0.127422	0.354299	0
chr1	173448254	173465425	Itln1	-	0.51908	-0.450104	0.0753855	0.266921	0
chr1	173489323	173515447	Cd244	+	1.24904	-0.269079	0.287635	0.542339	0
chr1	173518743	173537491	Ly9	-	3.58109	0.369214	0.0562534	0.2292	0
chr1	173562533	173583168	Slamf7	-	0.269855	-0.170473	0.485875	0.709051	0
chr1	173612185	173635388	Cd48	+	14.0413	-0.233707	0.249475	0.506054	0
chr1	173697262	173731315	Slamf1	+	0.0627263	0.0691613	0.7653		0
chr1	173769827	173820849	Cd84	+	18.5926	-0.288958	0.0322512	0.167167	0
chr1	173847667	173873999	Slamf6	+	0.851446	-0.67472	0.000264086	0.0114752	1
chr1	173934501	173957399	Vangl2	-	3.99616	0.219478	0.117142	0.339434	0
chr1	173982422	173987727	Nhlh1	-	0.00167594	-0.0185481	0.779162		0
chr1	173996143	174011447	Ncstn	-	56.0851	0.234472	0.0722553	0.260583	0
chr1	174012659	174052463	Copa	+	60.1177	-0.058732	0.623892	0.803069	0
chr1	174056885	174066628	Pex19	+	23.7788	0.333211	0.00136415	0.0286926	0
chr1	174078145	174126524	Dcaf8	+	32.9459	0.134725	0.232654	0.487931	0
chr1	174126859	174136912	Pea15a	-	116.032	0.120862	0.322418	0.576588	0
chr1	174140024	174150026	Casq1	-	4.58668	-0.673792	0.00242664	0.0403209	1
chr1	174153638	174188555	Atp1a4	-	0.172221	0.00894085	0.971135	0.98854	0
chr1	174201839	174228195	Atp1a2	-	2.25791	-0.249394	0.275404	0.529318	0
chr1	174242537	174249966	Igsf8	+	37.0008	0.264388	0.0971419	0.306716	0
chr1	174251163	174259394	Kcnj9	-	0.0882958	-0.71983	0.00418294	0.0552054	0
chr1	174271340	174304216	Kcnj10	+	1.61396	-0.451007	0.0114385	0.0954674	0
chr1	174306661	174314230	Pigm	+	5.88287	-0.258132	0.0132468	0.104822	0
chr1	174405490	174408540	Slamf9	+	23.0604	-0.125464	0.562192	0.763643	0
chr1	174412343	174429008	Igsf9	+	9.77444	0.198187	0.43366	0.670246	0
chr1	174430376	174437506	Tagln2	+	358.105	0.330058	0.0171603	0.121096	0
chr1	174451260	174476001	Ccdc19	+	0.243601	-0.202811	0.40383	0.648599	0
chr1	174471750	174480937	4933439K11Rik	-	0.285808	-0.198901	0.406021		0
chr1	174486068	174493848	Vsig8	+	0.167962	0.241316	0.318023	0.57202	0
chr1	174511507	174520699	Slamf8	-	2.2193	-0.211633	0.303119	0.557593	0
chr1	174526770	174532682	Fcrl6	-	0.978191	-1.32346	1.65321e-07	0.000125355	1
chr1	174560899	174563105	Dusp23	-	3.85282	0.489911	0.0353477	0.176749	0
chr1	174628186	174630097	Crp	+	27.4266	0.381859	0.0891758	0.292483	0
chr1	174824091	174825185	Apcs	-	3.13464	0.357499	0.114909	0.335373	0
chr1	174886898	174887948	Olfr16	+	0.00484826	-0.0185481	0.779162		0
chr1	175060413	175061346	Olfr1408	-	0				0
chr1	175113572	175114635	Olfr1406	-	0				0
chr1	175133488	175134430	Olfr218	+	0				0
chr1	175145737	175146771	Olfr1404	+	0				0
chr1	175151401	175157360	Fcer1a	-	1.70589	0.263678	0.290948	0.544863	0
chr1	175200277	175201268	Olfr418-ps1	+	0				0
chr1	175204591	175207887	Gm11062	-	0				0
chr1	175262016	175263634	Darc	-	1.2298	0.200749	0.427005	0.665734	0
chr1	175264384	175297826	Cadm3	-	1.08014	0.165474	0.513764	0.729243	0
chr1	175350734	175396167	Aim2	+	17.6003	-0.232123	0.145068	0.379893	0
chr1	175451441	175466088	BC094916	-	0.237216	-0.318424	0.168343	0.410501	0
chr1	175522087	175529405	Pydc4	-	0.129703	-0.276697	0.272715	0.52691	0
chr1	175560989	175578059	Pyhin1	+	2.76186	-0.356362			0
chr1	175603810	175628523	Pydc3	+	0.331237	-0.588162	0.0187215	0.126483	0
chr1	175653558	175671940	AI607873	-	9.84018	-0.373089	0.00441148	0.056695	0
chr1	175677424	175697050	Ifi204	-	24.9567	-0.107077	0.288258	0.542806	0
chr1	175787350	175810318	Mndal	-	15.169	-0.386284	0.0275854	0.153244	0
chr1	175826485	175843053	Mnda	-	11.1099	0.100533	0.428143	0.666327	0
chr1	175850533	175872623	Ifi203	-	16.361	-0.193234	0.312714	0.567233	0
chr1	175892699	175912975	Ifi202b	-	18.2915	-0.337558	0.103704	0.317262	0
chr1	175942128	175961886	Ifi205	-	8.33818	0.19957	0.325349	0.578844	0
chr1	175972063	175973067	Olfr433	+	0.117432	0.0903928	0.631557		0
chr1	175980505	175981444	Olfr432	+	0.0481978	0.0318375	0.76731		0
chr1	175999430	176000384	Olfr430	+	0				0
chr1	176019168	176020111	Olfr429	+	0.00460642	0.00645273	0.922287		0
chr1	176030538	176030541	Olfr426	+	0				0
chr1	176047221	176047222	Olfr231	-	0				0
chr1	176048145	176048178	Olfr230-ps1	-	0				0
chr1	176066876	176067824	Olfr424	+	0				0
chr1	176081611	176082661	Olfr421	+	0				0
chr1	176088852	176089898	Olfr420	+	0				0
chr1	176102906	176178580	Spna1	+	0.00606086	-0.00210026	0.988428		0
chr1	176180019	176181107	Olfr419	-	0				0
chr1	176260648	176263008	1810030J14Rik	+	0				0
chr1	176299049	176299979	Olfr417	+	0				0
chr1	176321176	176322186	Olfr248	+	0				0
chr1	176360560	176361515	Olfr414	+	0				0
chr1	176378755	176379733	Olfr220	+	0				0
chr1	176431955	176752860	Fmn2	+	0.0244419	0.164201	0.483523		0
chr1	176763915	176851950	Grem2	-	5.70325	0.227397	0.254848	0.510672	0
chr1	176989206	177422676	Rgs7	-	0.0838052	0.139787	0.484674	0.708305	0
chr1	177531508	177555766	Fh1	-	53.5455	0.290423	0.038369	0.186299	0
chr1	177562323	177590984	Kmo	+	1.89822	-0.108415	0.628823	0.805337	0
chr1	177592558	177622721	Opn3	-	1.19325	0.0899599	0.69768	0.849574	0
chr1	177612368	177618484	Chml	-	4.33501	-0.250257	0.0562176	0.229119	0
chr1	177628723	177745864	Wdr64	+	0	0	1		0
chr1	177810908	177841527	Exo1	+	1.21997	0.332806	0.0930403	0.29914	0
chr1	177892436	178205443	Pld5	-	0.144602	-0.0198659	0.934269	0.971653	0
chr1	178663783	178737255	Cep170	-	13.942	-0.548642	0.00877764	0.0832997	0
chr1	178702455	178702554	Mir350	-	0.050188	-0.0185481	0.779162		0
chr1	178744942	178950563	Sdccag8	+	5.9625	-0.117153	0.311223	0.565572	0
chr1	178764754	178766264	Hmga2-ps1	-	16.1541	-0.200437	0.286145	0.541178	0
chr1	178952245	179178898	Akt3	-	11.6724	-0.445865	0.0101765	0.0900308	0
chr1	179374791	179380897	Zfp238	+	12.1836	-0.305998	0.0355102	0.177308	0
chr1	179571672	179573074	2310043L19Rik	-	0.025798	0.0482002	0.670343		0
chr1	179659944	179683436	1700016C15Rik	+	5.94791	0.0783301	0.757272	0.881285	0
chr1	179693308	179726640	Adss	-	59.5034	0.101146	0.480494	0.705968	0
chr1	179921565	179978422	Gm16432	+	0.0353806	0.0116687	0.949267		0
chr1	180117547	180182728	Pppde1	+	10.6421	-0.058829	0.660503	0.825765	0
chr1	180249283	180252824	Fam36a	+	43.2798	-0.12446	0.320656	0.574521	0
chr1	180258430	180267915	Hnrnpu	-	84.1681	-0.0917865	0.386952	0.63405	0
chr1	180336011	180413380	Efcab2	+	0.947647	0.0634076	0.74973	0.876882	0
chr1	180459255	180862988	Kif26b	+	5.01441	-0.337736	0.00708198	0.0744787	0
chr1	180885169	181448134	Smyd3	-	2.72646	0.155239	0.216597	0.470519	0
chr1	181458186	181476398	Tfb2m	-	14.32	0.0343955	0.774032	0.891485	0
chr1	181476659	181557604	Cnst	+	3.39532	-0.162682	0.301259	0.55498	0
chr1	181598361	181617315	Sccpdh	+	18.4948	-0.0819416	0.623759	0.803069	0
chr1	181675034	181734146	Ahctf1	-	8.41331	-0.267778	0.0407585	0.191895	0
chr1	181891219	182095368	Cdc42bpa	+	12.4249	-0.32396	0.0177821	0.123191	0
chr1	182095733	182126151	Adck3	-	3.75049	-0.354738	0.140761	0.373862	0
chr1	182157134	182186431	Psen2	-	7.49391	0.065673	0.676232	0.834975	0
chr1	182257099	182260606	Gm5069	-	0.167298	-0.089824	0.717989	0.860763	0
chr1	182260680	182353790	Itpkb	+	3.58592	-0.0897227	0.376501	0.625735	0
chr1	182362503	182413635	6330403A02Rik	-	0.0491177	-0.12437	0.616396	0.797989	0
chr1	182499105	182531385	Parp1	+	14.4119	0.196596	0.106571	0.322031	0
chr1	182571464	182620818	Lin9	+	3.62394	0.195008	0.191222	0.439775	0
chr1	182623178	182627165	Mixl1	-	0.0197042	-0.0708381	0.596826		0
chr1	182656173	182684335	Acbd3	+	17.0065	-0.116826	0.417155	0.658357	0
chr1	182732698	182743734	H3f3a	-	447.873	0.160933	0.336944	0.589632	0
chr1	182781281	182798245	BC031781	+	11.395	0.211591	0.0239532	0.143125	0
chr1	182823249	182829233	Lefty2	+	0.0102859	0.0370945	0.771112		0
chr1	182834404	182838219	Pycr2	+	24.3921	0.357915	0.027258	0.152478	0
chr1	182865169	182868532	Lefty1	+	0.783796	-0.372163	0.10482	0.319055	0
chr1	182872648	182905235	Tmem63a	+	21.852	-0.18823	0.157992	0.397535	0
chr1	182919686	182947626	Ephx1	-	50.7654	0.453521	0.0732995	0.26259	0
chr1	182981367	182990798	9130409I23Rik	+	0.00903138	0.132772	0.285179		0
chr1	183023553	183074288	Nvl	-	11.9915	-0.291478	0.0152857	0.112966	0
chr1	183081061	183099125	Cnih4	+	28.0371	0.125781	0.313011	0.567283	0
chr1	183103356	183142109	Wdr26	-	25.6126	-0.435222	2.0109e-05	0.00256263	0
chr1	183282758	183390772	Cnih3	+	0.00524232	-0.0185481	0.779162		0
chr1	183439763	183441582	Ccdc121	-	0	0	1		0
chr1	183745445	183772532	Lbr	-	14.4673	0.102235	0.422308	0.662354	0
chr1	183834575	183950111	Enah	-	6.12823	-0.14257	0.429673	0.667204	0
chr1	184054867	184062546	Srp9	+	58.4908	0.178362	0.125189	0.350988	0
chr1	184087308	184088229	Vmn1r1	-	0.0110546	-0.0310485	0.638788		0
chr1	184205900	184212890	Degs1	-	71.529	0.222509	0.0644948	0.246737	0
chr1	184230964	184233420	1700047M11Rik	+	0.0134186	-0.00604768	0.927151		0
chr1	184243232	184271737	Fbxo28	-	9.36717	-0.0214241	0.84646	0.927715	0
chr1	184339297	184392567	Trp53bp2	+	10.2777	-0.000230055	0.998978	0.999506	0
chr1	184397389	184447614	Capn2	-	72.3867	-0.110904	0.441871	0.676046	0
chr1	184495137	184562483	Capn8	+	0.00839915	0.136401	0.258324		0
chr1	184677256	184679311	4922505E12Rik	-	0				0
chr1	184695036	184825785	Susd4	+	0.177156	-0.458476	0.0702123	0.25704	0
chr1	184884918	184906175	Tlr5	+	1.12349	-0.326479	0.152035	0.388805	0
chr1	185856910	185857877	1700056E22Rik	-	1.08063	0.332056	0.168325	0.410501	0
chr1	185858339	185899515	Dusp10	+	6.79816	-0.376287	0.0542846	0.225171	0
chr1	186351719	186381570	1700112H15Rik	-	0.0217073	-0.0119581	0.902543		0
chr1	186536375	186542868	4930488B22Rik	+	0				0
chr1	186551023	186556372	Hlx	-	4.17664	-0.300346	0.064623	0.246943	0
chr1	186610645	186635192	Mosc1	-	0.324146	-0.0674658	0.784534	0.897245	0
chr1	186636946	186669726	Mosc2	-	42.3765	0.549438	0.000179637	0.00897602	0
chr1	186646285	186646367	Mir1981	-	0.766889	-0.0722733	0.664109		0
chr1	186695804	186706915	C130074G19Rik	-	44.2486	-0.0152987	0.937741	0.97323	0
chr1	186720302	186823428	Mark1	-	1.7161	-0.136728	0.428762	0.666753	0
chr1	187028046	187110540	Rab3gap2	+	9.1578	-0.289711	0.00337598	0.0488053	0
chr1	187066804	187066853	Snora36b	+	0.455766	-0.060307	0.541536		0
chr1	187066917	187066922	Mir664	+	0.212641				0
chr1	187110625	187153280	Iars2	-	24.0125	0.267206	0.027767	0.153681	0
chr1	187137197	187137264	Mir194-1	+	0.624017	-0.0987052	0.509728		0
chr1	187137459	187137570	Mir215	+	0.417789	-0.0706897	0.628709		0
chr1	187156037	187181648	Bpnt1	+	16.7769	0.432052	0.00447107	0.0570833	0
chr1	187186973	187252234	Eprs	+	27.711	-0.0631874	0.607056	0.792759	0
chr1	187253235	187265698	9630028B13Rik	-	0.0341794	-0.410167	0.0539027		0
chr1	187270994	187278012	Gm2061	-	0				0
chr1	187278726	187292640	Slc30a10	+	0.00831883	-0.14316	0.193219		0
chr1	187321184	187321893	5033404E19Rik	+	0				0
chr1	187911610	187941189	Lyplal1	-	10.6369	0.44083	0.00789592	0.0788812	0
chr1	188447064	188529871	Tgfb2	-	2.55702	0.156061	0.211803	0.464699	0
chr1	188544964	188573237	Rrp15	-	17.5593	0.221724	0.0445391	0.201202	0
chr1	188791294	188794506	D1Pas1	+	0.00417517	-0.0185481	0.779162		0
chr1	188872285	189039325	Spata17	-	0.0914329	-0.0749	0.720938		0
chr1	188949016	188951731	1700007P06Rik	+	0.315347	-0.2564	0.295453	0.549596	0
chr1	189039389	189175308	Gpatch2	+	4.30539	-0.215454	0.0688566	0.255063	0
chr1	189432884	190038763	Esrrg	+	0.0111593	-0.226719	0.104764		0
chr1	189830454	189832869	9330162B11Rik	-	0				0
chr1	190086716	190788918	Ush2a	+	0.000848878	0.0278417	0.705748		0
chr1	190794976	190831719	Kctd3	-	8.59198	0.140139	0.106713	0.322179	0
chr1	191031808	191168071	Kcnk2	-	0.824141	-0.316123	0.212221	0.46513	0
chr1	191464492	191511965	Cenpf	-	2.76847	-0.0879898	0.633765	0.808195	0
chr1	191552146	191700572	Ptpn14	+	7.37555	-0.173934	0.336731	0.589417	0
chr1	191704370	191746167	Smyd2	-	29.1469	0.0787109	0.637224	0.810424	0
chr1	191945657	191994559	Prox1	-	1.43006	0.0591722	0.814444	0.911881	0
chr1	192596757	192735649	Rps6kc1	-	5.11305	-0.0793475	0.521895	0.7342	0
chr1	192748986	192770370	Angel2	+	12.848	0.0545415	0.476548	0.70266	0
chr1	192771524	192803175	Vash2	-	3.25637	0.0590437	0.639065	0.811948	0
chr1	192829710	192845135	Mfsd7b	-	5.45833	0.0802645	0.51917	0.732762	0
chr1	192849229	192853660	A230020J21Rik	+	0.117347	-0.0148913	0.939035		0
chr1	192860700	192866820	1700022P22Rik	+	0.11177	-0.147577	0.413845		0
chr1	192869708	192886811	Tatdn3	-	5.69162	-0.0127558	0.929711	0.969259	0
chr1	192886899	192908437	Nsl1	+	2.44326	0.134009	0.499163	0.719735	0
chr1	192922292	192932822	Batf3	+	1.84663	0.00118857	0.996049	0.998485	0
chr1	192986462	192988696	Fam71a	-	0.00371705	0.0189531	0.774468		0
chr1	192994175	193007212	Atf3	-	7.81562	-0.315646	0.12359	0.348695	0
chr1	193130675	193141997	Nenf	-	83.2251	0.340086	0.0305361	0.162451	0
chr1	193149843	193175859	Tmem206	+	6.45284	0.0519473	0.682278	0.839425	0
chr1	193176804	193220920	Ppp2r5a	-	17.7895	0.00978357	0.921059	0.965351	0
chr1	193361243	193399413	Dtl	-	3.61178	0.108334	0.519572	0.733028	0
chr1	193399612	193445570	Ints7	+	8.37747	-0.00736977	0.952485	0.98128	0
chr1	193541902	193608134	Lpgat1	+	12.8006	-0.210065	0.112363	0.331827	0
chr1	193645351	193656928	Nek2	+	3.91997	0.162141	0.43653	0.671845	0
chr1	193717950	193727464	1700034H15Rik	-	0.102451	-0.550552	0.0298237	0.16009	0
chr1	193730659	193737126	Slc30a1	+	4.04181	0.0950142	0.423108	0.662812	0
chr1	193801253	193812163	Rd3	+	0.092294	0.140618	0.576535	0.773498	0
chr1	193821087	193916445	Traf5	-	4.10288	0.199735	0.204103	0.455918	0
chr1	193822434	193822515	Mir3473c	-	0.105883	0.0189531	0.774468		0
chr1	193924342	193961669	Rcor3	-	7.04398	-0.272842	0.0233209	0.141069	0
chr1	193960779	193974907	Gm10516	+	1.33927	0.0546056	0.785217	0.897552	0
chr1	194014753	194334040	Kcnh1	+	0.295139	-0.448121	0.0742116	0.264538	0
chr1	194336709	194597413	Hhat	-	3.33136	-0.00170934	0.990817	0.996673	0
chr1	194667898	194668933	1700065J18Rik	+	0.241177	-0.0903031	0.655606		0
chr1	194670681	194681946	Sertad4	-	14.949	0.148195	0.558692	0.760485	0
chr1	194723500	194861892	Syt14	-	0.101648	0.0373608	0.879365		0
chr1	194930596	194956445	Diexf	-	2.63605	-0.00526355	0.963654	0.98571	0
chr1	194979305	194998229	Irf6	+	13.9105	0.21901	0.356293	0.608125	0
chr1	194999662	195004026	A130010J15Rik	+	4.21648	0.296472	0.107191	0.322978	0
chr1	195004357	195027740	Traf3ip3	-	1.71529	-0.739362	3.78669e-05	0.00369659	1
chr1	195047834	195090239	Hsd11b1	-	8.48516	0.39956	0.0714739	0.259238	0
chr1	195098353	195099382	G0s2	-	3.56225	0.208457	0.378998	0.627573	0
chr1	195128187	195170072	Lamb3	+	32.1785	0.332267	0.142461	0.376054	0
chr1	195172539	195196476	Camk1g	-	0.200627	-0.560132	0.0262131	0.149557	0
chr1	195333656	195333724	Mir205	-	0.0835006	-0.0185481	0.779162		0
chr1	196038380	196048953	4930503O07Rik	-	0				0
chr1	196446022	196643062	Plxna2	+	5.24929	-0.415342	0.00921053	0.0853776	0
chr1	196765014	196787486	Cd34	+	18.1432	0.156567	0.456825	0.687659	0
chr1	196781952	196803153	Gm16897	-	0.139605	-0.537759	0.0338086	0.171526	0
chr1	196843592	196864102	A330023F24Rik	+	0.51781	-0.399762	0.114416	0.334721	0
chr1	196868093	196918442	Cd46	-	0.532314	0.101171	0.689445	0.844644	0
chr1	196929981	196957764	Cr1l	-	40.5812	0.364344	0.00267764	0.0426537	0
chr1	196963004	197002909	Cr2	-	0.0254149	-0.334627	0.135537		0
chr10	3134303	3227479	Cnksr3	+	3.6231	-0.263463	0.15718	0.396434	0
chr10	3308331	3557940	Oprm1	-	0				0
chr10	3323355	3460176	Ipcef1	+	0.103713	-0.202623	0.391558	0.637713	0
chr10	4424140	4520877	Rgs17	+	2.36069	-0.42883	0.0906196	0.294897	0
chr10	4522597	4534654	Mtrf1l	+	3.4261	0.15596	0.252288	0.508184	0
chr10	4541075	4547383	Fbxo5	+	6.20141	-0.0723622	0.67328	0.833565	0
chr10	4698926	4707323	Vip	-	0.372335	-0.120849			0
chr10	4739751	4752813	Myct1	-	1.07307	-0.0537652	0.814416	0.911881	0
chr10	4795848	5326342	Syne1	+	2.2661	-0.541491	8.06365e-05	0.00553198	0
chr10	5342779	5734495	Esr1	-	0.634396	0.135195	0.53148	0.740936	0
chr10	5785429	5836669	Gm221	-	0.111736	0.15107	0.530469	0.7401	0
chr10	5891400	5913936	1700052N19Rik	-	7.32455	0.16945	0.191272	0.439824	0
chr10	5914188	5943372	Rmnd1	+	3.52375	-0.208301	0.243738	0.499571	0
chr10	5918848	5918849	Gm5512	+	0.793167				0
chr10	5958432	5979467	Zbtb2	+	4.25714	-0.0230404	0.833551	0.922338	0
chr10	5987069	6080212	Akap12	-	2.1384	-0.133246	0.449284	0.681475	0
chr10	6179459	6373466	Mthfd1l	-	7.27366	-0.0646847	0.736077	0.871315	0
chr10	6379238	6606164	Plekhg1	-	0.817319	-0.343753	0.0264376	0.150328	0
chr10	6791663	6806262	Iyd	-	0.00437916	0.0189531	0.774468		0
chr10	6881565	6980391	Ppp1r14c	-	0.195777	-0.531904	0.0241315	0.143455	0
chr10	7078769	7090333	H60c	+	0.110978	-0.0733651	0.765985	0.886276	0
chr10	7309597	7345275	Lrp11	+	1.46947	0.0604644	0.808207	0.909154	0
chr10	7350033	7383168	Pcmt1	-	30.3787	-0.00256538	0.986269	0.994929	0
chr10	7383382	7384421	A630066F11Rik	+	1.23162	0.298512	0.180393	0.42678	0
chr10	7387301	7398684	Nup43	+	15.3586	0.245757	0.0651802	0.248231	0
chr10	7398768	7400956	BC020402	-	1.37077	-0.280189	0.149772	0.387182	0
chr10	7401006	7436259	Lats1	+	10.9673	-0.186663	0.120712	0.344356	0
chr10	7445797	7482948	Katna1	+	21.4907	0.0564449	0.528843	0.739298	0
chr10	7487744	7500715	BC013529	-	22.1811	0.184795	0.0590256	0.234756	0
chr10	7512691	7542361	Ppil4	+	10.4218	0.0471259	0.617737	0.798907	0
chr10	7552267	7590195	Zc3h12d	+	1.05467	-0.599585	0.000848229	0.0217803	1
chr10	7556178	7556272	Mir5104	+	0.0958661	-0.0310485	0.638788		0
chr10	7625445	7675921	Tab2	-	30.8043	-0.0245585	0.79828	0.905215	0
chr10	7924550	8238623	Ust	-	1.78357	-0.338678	0.132454	0.361823	0
chr10	8442016	8605868	Sash1	-	11.0971	-0.165708	0.150669	0.388047	0
chr10	9347056	9395006	Samd5	-	14.2804	0.395667	0.069336	0.255959	0
chr10	9404519	9411707	Gm6150	+	0.00139328	0.00645273	0.922287		0
chr10	9475344	9620838	Stxbp5	-	2.91329	-0.344971	0.00852082	0.0819558	0
chr10	10264836	10278005	Rab32	-	23.8557	0.381872	0.0197222	0.129799	0
chr10	10325742	10336111	Gm5177	+	5.01186	-0.126163	0.527397	0.738026	0
chr10	10405856	10802129	Grm1	-	0.0255584	-0.479817	0.0367928		0
chr10	10869227	10935071	Shprh	+	3.64752	-0.300367	0.0112472	0.0945473	0
chr10	11001127	11017767	Fbxo30	+	5.65602	-0.159122	0.375396	0.624425	0
chr10	11063242	11177275	Epm2a	+	1.52865	0.130988	0.579915	0.775809	0
chr10	12101985	12581533	Utrn	-	10.1222	-0.380322	0.013077	0.103992	0
chr10	12636443	12642925	B230208H11Rik	-	1.2529	-0.128398	0.582546	0.777737	0
chr10	12659786	12684065	Stx11	-	4.83336	-0.0559554	0.547632	0.751889	0
chr10	12728255	12728989	Sf3b5	+	63.6174	0.440636	0.00500677	0.0615765	0
chr10	12810593	12851501	Plagl1	+	0.418299	-0.219428	0.380303	0.628422	0
chr10	12869449	12897829	Fam164b	-	0	0	1		0
chr10	12898443	12912943	Ltv1	-	15.0439	0.147182	0.23866	0.494032	0
chr10	12927522	13194202	Phactr2	-	1.72084	-0.371028	0.0061088	0.0684195	0
chr10	13220833	13237081	Fuca2	+	13.5695	0.370318	0.0204571	0.132182	0
chr10	13243647	13272712	Pex3	-	11.8167	0.0509909	0.60559	0.791909	0
chr10	13272948	13283182	Adat2	+	4.56027	0.247745	0.0760127	0.268264	0
chr10	13372514	13588636	Aig1	-	12.2228	0.180017	0.390413	0.636556	0
chr10	13686184	13871184	Hivep2	+	6.45638	-0.498544	0.000188443	0.00921851	0
chr10	14122390	14264842	Gpr126	-	6.77358	0.0390974	0.852698	0.930568	0
chr10	14375138	14425295	Vta1	-	31.215	0.218071	0.0912678	0.295893	0
chr10	14435431	14438020	Gje1	-	0.0724411	-0.283526	0.127819		0
chr10	14480094	14490362	Nmbr	+	0.0343122	0.0139072	0.904413		0
chr10	16670899	16815588	Gm20125	-	0.0246188	0.193849	0.360591		0
chr10	17443033	17445480	Cited2	+	22.4119	-0.272944	0.206762	0.459084	0
chr10	17516024	17565469	Txlnb	+	0.917881	-0.732487	0.00377325	0.0523526	1
chr10	17620271	17667873	Heca	-	8.99746	-0.168104	0.158414	0.398003	0
chr10	17731066	17743058	3110003A17Rik	-	80.6277	-0.211874	0.226279	0.481233	0
chr10	17775745	17844961	Reps1	+	14.7555	-0.128991	0.494637	0.715777	0
chr10	17848827	17930696	Ect2l	-	0.00286341	0.0189531	0.774468		0
chr10	17933490	17954787	Ccdc28a	-	9.50048	0.216748	0.239075	0.49415	0
chr10	18127480	18253697	Nhsl1	+	4.52078	-0.553431	0.000499554	0.016257	0
chr10	18259928	18265882	Hebp2	-	4.09847	-0.273818	0.260383	0.515767	0
chr10	18307816	18463564	D10Bwg1379e	-	0.0180994	-0.163926	0.417591	0.658771	0
chr10	18499532	18506599	Gm4922	-	0.0248989	-0.120777	0.39849		0
chr10	18517104	18551736	4930444F02Rik	-	0				0
chr10	18564876	18576878	Perp	+	59.4242	0.422977	0.0196042	0.129429	0
chr10	18720716	18735216	Tnfaip3	-	9.72188	-0.229604	0.112311	0.331827	0
chr10	18861554	18927753	Gm20139	+	0.0256167	-0.255775	0.2666		0
chr10	19076344	19078410	Olig3	+	0.00163212	0.00645273	0.922287		0
chr10	19311763	19330031	Ifngr1	+	129.354	0.397038	0.0594231	0.235903	0
chr10	19341833	19354487	Il22ra2	+	0.0155885	0.0400865	0.760401		0
chr10	19432392	19479859	Il20ra	+	0.279506	-0.173451	0.492885	0.714316	0
chr10	19567722	19571265	Slc35d3	-	0.0326933	0.252317	0.212028		0
chr10	19579895	19627480	Pex7	-	16.8984	0.224126	0.177327	0.422245	0
chr10	19654331	19862556	Map3k5	+	5.85707	-0.0755482	0.705098	0.85365	0
chr10	19868725	20001396	Mtap7	+	6.13724	0.0900793	0.699807	0.850949	0
chr10	19919052	19921660	4930405J17Rik	-	0.0284606	-0.064865	0.432688		0
chr10	19928244	19928836	Gm6251	+	0.339448	-0.0756428	0.757957		0
chr10	20032274	20062307	Bclaf1	+	22.3065	-0.245975	0.0106831	0.09173	0
chr10	20067624	20081475	Fam54a	+	2.39347	-0.0475615	0.828091	0.919528	0
chr10	20117809	20444874	Pde7b	-	1.91714	-0.343533	0.0633039	0.244098	0
chr10	20672352	20800235	Ahi1	+	0.915144	-0.331846	0.0446905	0.20154	0
chr10	20844735	20880790	Myb	-	0.180314	0.0910185	0.715272	0.859272	0
chr10	21015784	21088695	Hbs1l	+	11.4017	-0.070189	0.364404	0.615862	0
chr10	21038893	21061861	4930455C13Rik	-	0.265418	-0.276217	0.25951		0
chr10	21097105	21116384	Aldh8a1	+	0.00420621	-0.00604768	0.927151		0
chr10	21312950	21342181	1700020N01Rik	+	0.0303788	-0.188945	0.123867		0
chr10	21601989	21719708	Sgk1	+	17.1931	-0.192552	0.328713	0.582291	0
chr10	21786114	21787885	4930444G20Rik	-	0.0901195	-0.364021	0.0962095		0
chr10	21878414	21893056	Raet1a	+	5.3504	0.182537	0.445553	0.678569	0
chr10	21893326	21903720	Raet1e	+	2.58761	-0.0572436	0.815037	0.912113	0
chr10	21893680	21893681	Raet1b	+	0				0
chr10	21894098	22093945	Raet1	+	5.41339	-0.045152	0.847113	0.928079	0
chr10	21993279	22008654	H60b	+	7.33042	-0.180778	0.430416	0.667279	0
chr10	22026525	22032748	C920009B18Rik	+	0.755645	-0.302912	0.218329	0.472314	0
chr10	22081699	22090722	Raet1d	+	0.760355	-0.249323	0.283155		0
chr10	22122618	22127276	Gm10825	+	0.580586	-0.432019	0.0864721	0.287269	0
chr10	22364816	22423682	Slc2a12	+	0.15237	-0.138012	0.557337	0.759526	0
chr10	22423686	22451253	Tbpl1	-	16.4739	0.147336	0.385841	0.633324	0
chr10	22537078	22539934	Tcf21	-	0	0	1		0
chr10	22823973	23069709	Eya4	-	1.02947	-0.211841	0.365805	0.616587	0
chr10	23504988	23507015	Rps12	-	3473.14	-0.211475	0.224356	0.479079	0
chr10	23505152	23505257	Snora33	-	4.25778	-0.496695	0.0497256	0.214291	0
chr10	23505559	23505627	Snord100	-	7.06706	-0.512764	0.0428798	0.197351	0
chr10	23516791	23547774	1110021L09Rik	+	2.1873	-0.0443527	0.761158	0.88334	0
chr10	23571267	23589649	Vnn3	+	0.333344	0.0688111	0.756809	0.881018	0
chr10	23614493	23625149	Vnn1	+	10.7342	0.14204	0.575157	0.772565	0
chr10	23640211	23641210	Taar1	+	0				0
chr10	23658377	23661389	Taar2	+	0				0
chr10	23669363	23670395	Taar3	+	0				0
chr10	23680299	23681343	Taar4	+	0				0
chr10	23690511	23691525	Taar5	+	0				0
chr10	23704414	23705452	Taar6	-	0				0
chr10	23712210	23713287	Taar7a	-	0				0
chr10	23719744	23720821	Taar7b	+	0				0
chr10	23747027	23748104	Taar7d	+	0				0
chr10	23757419	23758496	Taar7e	+	0				0
chr10	23769315	23770392	Taar7f	+	0				0
chr10	23796305	23797340	Taar8a	+	0				0
chr10	23811065	23812100	Taar8b	-	0				0
chr10	23820648	23821757	Taar8c	-	0				0
chr10	23828293	23829340	Taar9	-	0.00493539	-0.0185481	0.779162		0
chr10	23869122	23908765	Stx7	+	68.4258	0.183806	0.0722449	0.260583	0
chr10	23943322	24022589	Moxd1	+	12.7691	0.0960596	0.689812	0.844736	0
chr10	24315247	24318488	Ctgf	+	273.971	0.442989	0.0566493	0.230071	0
chr10	24361216	24431908	Enpp1	-	10.8381	-0.186136	0.126703	0.353207	0
chr10	24493619	24556001	Enpp3	-	0.651071	-0.139758	0.541623	0.748098	0
chr10	24589791	24633335	Med23	+	7.74323	-0.117804	0.406929	0.651055	0
chr10	24635012	24647276	Arg1	-	80.0761	-0.487378	0.0531174	0.222573	0
chr10	24888895	25018969	Akap7	-	5.38425	-0.196489	0.150705	0.388047	0
chr10	25079603	25243324	Epb4.1l2	+	42.9301	-0.213541	0.00583412	0.0667165	0
chr10	25247748	25256078	2010003K15Rik	-	0.00755293	-0.0185481	0.779162		0
chr10	25499119	25557243	4930401C15Rik	-	0				0
chr10	25710991	25798060	Tmem200a	-	2.69981	-0.383583	0.126248	0.352588	0
chr10	25798858	25799253	Gm9767	+	0.0720815	-0.00487205	0.961118		0
chr10	25949512	25991978	Samd3	+	0.0325084	-0.292657	0.194454		0
chr10	25995257	26094991	L3mbtl3	-	4.7952	-0.387658	0.0508342	0.216931	0
chr10	26393251	26394457	Gm8709	-	0.0529521	-0.123057	0.484512		0
chr10	26492317	26638454	Arhgap18	+	16.8675	0.211949	0.0552554	0.227518	0
chr10	26701091	27336748	Lama2	-	2.13276	-0.0454635	0.851134	0.929797	0
chr10	27794625	28317203	Ptprk	+	18.6268	0.139534	0.482464	0.706983	0
chr10	28388200	28602555	Themis	+	0.0116357	-0.0581062	0.69326		0
chr10	28641768	28643313	4930519F09Rik	-	0.832665	-0.575447	0.0173425	0.121577	0
chr10	28692093	28706112	2310057J18Rik	-	192.33	0.221645	0.269102	0.522994	0
chr10	28863801	28919434	6330407J23Rik	+	6.22889	0.207657	0.39865	0.6443	0
chr10	28931448	28950585	9330159F19Rik	+	3.59978	-0.0105679	0.966709	0.986749	0
chr10	29032971	29054077	Echdc1	+	9.44159	0.554873	7.75877e-05	0.00539733	0
chr10	29063981	29082248	Rnf146	-	15.6509	0.257291	0.0051275	0.0622762	0
chr10	29172912	29255673	Rspo3	-	0.115636	-0.493426	0.0428784	0.197351	0
chr10	29915814	29920346	Cenpw	-	4.5244	0.224351	0.339174	0.592032	0
chr10	30254030	30320555	Trmt11	-	6.3921	0.212578	0.0773968	0.271126	0
chr10	30323000	30326440	Gm20300	-	4.1488	0.115142	0.553521	0.756093	0
chr10	30328012	30338172	Hint3	-	17.4672	0.181287	0.275354	0.529318	0
chr10	30365387	30522913	Ncoa7	-	5.55362	0.0273669	0.800339	0.905621	0
chr10	30552164	30562589	Hey2	-	0.173458	-0.221862	0.377488	0.626625	0
chr10	31033210	31047892	Hddc2	+	38.8748	0.222246	0.106285	0.321527	0
chr10	31052185	31165727	Tpd52l1	-	18.4453	-0.098403	0.604618	0.791321	0
chr10	31133531	31134241	Gm3258	-	0.100411	0.106587	0.596553		0
chr10	31221692	31329531	Rnf217	-	10.1021	-0.117756	0.520985	0.73387	0
chr10	31409124	32609721	Nkain2	-	0.496166	-0.268135			0
chr10	32803288	33196515	Trdn	+	1.75073	-0.382519	0.036094	0.179499	0
chr10	32942150	32976163	D830005E20Rik	-	0.0825149	-0.358702	0.127271		0
chr10	33232139	33344406	Clvs2	-	0.02621	-0.153781	0.208372		0
chr10	33486229	33501921	Gm4794	-	0				0
chr10	33577527	33599281	Sult3a1	+	0				0
chr10	33624916	33635827	Rsph4a	+	0.0684819	0.13761	0.568166		0
chr10	33646741	33671018	Zufsp	-	5.86676	-0.127041	0.45962	0.690044	0
chr10	33707021	33714861	A830082N09Rik	-	0.190718	-0.391706	0.0947046	0.30223	0
chr10	33716360	33739422	Rwdd1	-	62.4658	-0.0656885	0.618091	0.79908	0
chr10	33757402	33829621	Bet3l	+	0.00257193	0.00645273	0.922287		0
chr10	33758589	33764119	Fam26d	-	0.0646871	0.438902			0
chr10	33811157	33816325	Fam26e	-	1.07763	0.0772559	0.71302	0.857761	0
chr10	33845872	33847778	Fam26f	-	1.24374	-0.283627	0.232646	0.487931	0
chr10	33871198	33927357	Dse	-	12.7454	-0.239139	0.293413	0.547311	0
chr10	34001995	34004691	Tspyl1	+	19.6806	0.121438	0.149564	0.386923	0
chr10	34017226	34021126	Tspyl4	+	1.14489	0.0450087	0.830527	0.920376	0
chr10	34023417	34138334	Nt5dc1	-	7.68603	0.258855	0.106439	0.321752	0
chr10	34109786	34116891	Col10a1	+	0.476012	-0.483799	0.0481673	0.209902	0
chr10	34203205	34331036	Frk	+	13.2248	0.355027	0.107365	0.323124	0
chr10	36226612	36554200	Hs3st5	+	0.0153558	-0.0127041	0.912255		0
chr10	36694349	36721694	Hdac2	+	37.2183	0.151767	0.216315	0.470176	0
chr10	36853048	36858732	Marcks	-	64.4352	-0.121831	0.139245	0.37171	0
chr10	38540346	38541585	Rfpl4b	-	0.0041213	0.00645273	0.922287		0
chr10	38685320	38829994	Lama4	+	7.4173	-0.16289	0.406963	0.651055	0
chr10	38838613	38853701	1700025K23Rik	-	4.16588	0.0999249	0.682153	0.839384	0
chr10	38853828	38870776	Tube1	+	1.56319	-0.0450836	0.820451	0.914893	0
chr10	38870864	38883600	Wisp3	-	0.139916	-0.347413	0.137338		0
chr10	39089604	39285180	Fyn	+	7.2313	-0.371212	0.0561141	0.228958	0
chr10	39332739	39375113	Traf3ip2	+	5.47531	0.164658	0.282972	0.537782	0
chr10	39341216	39451813	E130307A14Rik	-	1.73786	0.0387379	0.860041	0.934422	0
chr10	39451965	39595011	Rev3l	+	3.35163	-0.344353	0.0118916	0.0978282	0
chr10	39612565	39619044	AA474331	-	2.87668	-0.0161156	0.933267	0.971112	0
chr10	39640187	39646729	2010001E11Rik	-	0.17553	-0.0431926	0.862412	0.935379	0
chr10	39666717	39670591	G630090E17Rik	-	1.29435	0.398629	0.0938865	0.300885	0
chr10	39677866	39706452	BC021785	-	0.170833	0.0158661	0.947181	0.978341	0
chr10	39721378	39745074	AI317395	-	0.325608	0.372626	0.141333	0.374641	0
chr10	39753340	39862060	Slc16a10	-	5.19268	0.157851	0.525526	0.736426	0
chr10	39943051	39966845	Rpf2	-	15.7092	0.219719	0.102657	0.316009	0
chr10	39969008	39977471	Gtf3c6	-	25.3489	0.309466	0.00637661	0.0700734	0
chr10	40007263	40021994	Amd1	-	0.269738				0
chr10	40009923	40014609	Amd	-	51.135	0.242433	0.0346592	0.174544	0
chr10	40069113	40203624	Cdk19	+	14.8204	0.0263247	0.846763	0.927829	0
chr10	40290167	40323938	Slc22a16	+	0				0
chr10	40349816	40369737	Ddo	+	1.2068	0.30296	0.209926	0.462857	0
chr10	40403087	40530889	9030224M15Rik	+	0.262133	0.121581	0.629206	0.805496	0
chr10	40551426	40602949	Cdc40	-	12.5726	0.128	0.114789	0.335279	0
chr10	40603339	40658375	Wasf1	+	1.3872	-0.450953	0.052778	0.221779	0
chr10	40790298	40791390	Gpr6	-	0				0
chr10	40907977	41023047	Fig4	-	7.50614	0.230773	0.105405	0.320262	0
chr10	41170201	41185380	Zbtb24	+	6.30907	0.0287555	0.843381	0.926333	0
chr10	41196119	41206836	Mical1	+	9.5003	-0.127331	0.287428	0.542306	0
chr10	41206977	41210146	Smpd2	-	17.5362	0.359922	0.0453671	0.202846	0
chr10	41210244	41234094	Ppil6	+	1.29892	0.250242	0.314705	0.568846	0
chr10	41239305	41250848	Cd164	+	115.486	0.290738	0.0289318	0.157428	0
chr10	41258654	41307559	Ccdc162	-	0.585169	0.306593	0.199515	0.450111	0
chr10	41287821	41296282	5730435O14Rik	+	0.0439638	0.0498266	0.703586		0
chr10	41438645	41529674	Cep57l1	-	2.81106	0.0793096	0.630021	0.80591	0
chr10	41530379	41628242	Sesn1	+	11.2809	-0.225899	0.199104	0.449566	0
chr10	41634796	41738188	Armc2	-	0.10522	0.153557	0.54307	0.748833	0
chr10	41905591	41996548	Foxo3	-	5.9416	-0.121897	0.372125	0.621986	0
chr10	42032390	42198371	Lace1	-	3.44362	0.202305	0.211957	0.464902	0
chr10	42221859	42255175	Snx3	+	92.9977	0.0155075	0.896805	0.953969	0
chr10	42281776	42303394	Nr2e1	-	0.00114005	0.00645273	0.922287		0
chr10	42398721	42422268	Ostm1	+	12.7685	-0.0258861	0.873716	0.941245	0
chr10	42481301	42552320	Sec63	+	22.766	-0.00215106	0.98559	0.994641	0
chr10	42580317	42680588	Scml4	+	0.643668	-0.0280695	0.911714	0.961484	0
chr10	42722305	42894336	Sobp	-	0.516505	-0.309475	0.217847	0.472018	0
chr10	42894509	42896368	9030612E09Rik	+	0.105921	-0.140093	0.546556		0
chr10	42941291	43184688	Pdss2	+	4.28805	0.288514	0.0240075	0.143315	0
chr10	43198945	43235223	Bend3	+	2.82251	-0.0219845	0.895526	0.953429	0
chr10	43244926	43260800	1700021F05Rik	-	15.9619	0.0534224	0.587478	0.780336	0
chr10	43298974	43304071	Cd24a	+	218.835	0.490338	0.0187217	0.126483	0
chr10	43313232	43350719	F830002L21Rik	+	0.00855649	0.0393658	0.562368		0
chr10	43465963	43485642	1700027J07Rik	+	0.00471221	0.00645273	0.922287		0
chr10	43593995	43621542	Qrsl1	-	4.93571	0.19027	0.139247	0.37171	0
chr10	43621612	43667668	Rtn4ip1	+	2.56906	-0.0913484	0.49366	0.714931	0
chr10	43670112	43724652	Aim1	-	14.7179	0.200415	0.266146	0.520518	0
chr10	43890252	43939391	Speer5-ps1	+	0.00242167	0.00645273	0.922287		0
chr10	43988163	44084097	Atg5	+	22.1819	0.159335	0.151214	0.388277	0
chr10	44079481	44079574	Mir1929	+	0.177606	-0.0185481	0.779162		0
chr10	44156980	44178493	Prdm1	-	1.9736	-0.540676	0.0140566	0.107811	0
chr10	44787019	44878801	Prep	+	18.6325	0.0388642	0.806238	0.908681	0
chr10	45009110	45038256	Popdc3	+	1.1408	0.041385	0.848018	0.928635	0
chr10	45055567	45089514	Bves	+	0.542123	0.206393	0.353924	0.606098	0
chr10	45096424	45190007	Lin28b	-	0.0213363	-0.369112	0.0304432		0
chr10	45297634	45432151	Hace1	+	5.33641	0.0267815	0.807769	0.909054	0
chr10	45527509	45571824	D030045P18Rik	+	0.0522688	-0.0921331	0.639992		0
chr10	48819268	49508560	Grik2	-	0.0674695	0.132664	0.554345	0.756673	0
chr10	50312474	50571008	Ascc3	+	7.06323	-0.304722	0.0861132	0.286697	0
chr10	50615456	50708958	Sim1	+	0.75027	0.13172	0.594379	0.784885	0
chr10	51200484	51206025	Gp49a	+	13.5498	-0.616931	0.00153497	0.030645	1
chr10	51210780	51216417	Lilrb4	+	23.0191	-0.422177	0.0286169	0.156481	0
chr10	51305255	51310266	Fam162b	-	0.01502	-0.0310485	0.638788		0
chr10	51334628	51351264	Gprc6a	-	0				0
chr10	51397565	51450235	Rfx6	+	0.00270971	-0.0310485	0.638788		0
chr10	51475979	51477000	4933411G06Rik	-	0				0
chr10	51742491	51748277	Vgll2	+	0.220932	-0.322502	0.0839009	0.28255	0
chr10	51765731	51915050	Ros1	-	0.782374	0.194288	0.319844	0.57355	0
chr10	51953424	52041183	Dcbld1	+	11.6098	0.503611	0.0219717	0.137176	0
chr10	52056829	52101930	Gopc	-	8.82514	0.0476046	0.643096	0.81406	0
chr10	52111413	52124410	Nepn	+	0.0247939	0.0914749	0.540534		0
chr10	52137352	52159998	Nus1	+	24.9084	0.106432	0.461243	0.691097	0
chr10	52262125	52265545	Zfa	-	0.0303628	-0.0755653	0.71418		0
chr10	52410306	52831428	Slc35f1	+	0.0789724	-0.157852	0.508883	0.72667	0
chr10	52997886	53099657	Gm9766	-	1.04587	-0.575247	0.0158871	0.115719	0
chr10	53000075	53003493	Gm19395	+	0.0462366	-0.0669927	0.66153		0
chr10	53057491	53065805	Pln	+	0.0194856	-0.156046	0.331232		0
chr10	53218248	53238795	Gm20597	-	0.0465659	-0.330661	0.184203	0.43092	0
chr10	53257129	53350245	Mcm9	-	2.58452	0.0567167	0.723624	0.864576	0
chr10	53316766	53329021	Asf1a	+	10.366	0.149855	0.184583	0.431176	0
chr10	53352951	53470715	Fam184a	-	0.0588827	0.120958	0.619394	0.800163	0
chr10	53625838	53795602	Man1a	-	22.1301	-0.0305594	0.85194	0.930342	0
chr10	53795727	53800887	Gm16998	+	0.195503	-0.273064	0.273717	0.527569	0
chr10	55734099	55948495	D630037F22Rik	-	2.29025	0.107458	0.517313	0.731541	0
chr10	55826722	55836686	Msl3l2	+	1.00294	-0.307922	0.158262	0.397885	0
chr10	56097105	56110225	Gja1	+	41.7168	0.673148	5.9307e-05	0.00466006	1
chr10	57198188	57206159	4930467K11Rik	-	0.0320009	0.0127978	0.89521		0
chr10	57206190	57232949	Hsf2	+	6.80812	-0.136579	0.341653	0.59458	0
chr10	57235581	57252335	Serinc1	-	106.98	-0.0384006	0.819455	0.914358	0
chr10	57351786	57460918	Pkib	+	0.900616	-0.309028	0.0883581	0.29104	0
chr10	57504728	57508256	Fabp7	+	0.944283	-0.0182399	0.930402	0.969662	0
chr10	57514349	57531636	Smpdl3a	+	11.1219	0.0765126	0.676435	0.835149	0
chr10	57692726	57693398	4933403O03Rik	-	0				0
chr10	57693645	57695423	Dux	-	0.0146212	-0.0063553	0.923519		0
chr10	57697595	57699408	Gm4981	-	0.00229897	-0.0185481	0.779162		0
chr10	57718273	57768340	Gcc2	+	8.47473	-0.0585865	0.732328	0.869811	0
chr10	57786213	57887439	Lims1	+	29.9516	0.0872464	0.3402	0.59305	0
chr10	57909599	57956902	Ranbp2	+	19.6155	-0.173475	0.13081	0.359047	0
chr10	57960684	58038992	Ccdc138	+	1.26602	-0.0149763	0.936999	0.972909	0
chr10	58063535	58138444	Edar	-	0.00627153	0.0142053	0.830469		0
chr10	58159492	58167025	BB019430	+	0				0
chr10	58276106	58601664	Sh3rf3	+	0.173899	-0.332895	0.12499	0.350624	0
chr10	58604374	58684595	Sept10	-	20.9725	0.247824	0.0633777	0.244098	0
chr10	58684669	58689181	Ankrd57	+	5.38549	-0.128092	0.164323	0.406091	0
chr10	58786043	58836052	P4ha1	+	34.2267	-0.161815	0.445671	0.678569	0
chr10	58866432	58884724	Pla2g12b	+	0.0228736	0.0248192	0.762481		0
chr10	58885707	58904527	Oit3	-	0.8028	0.242779	0.256408	0.511598	0
chr10	58911180	59079440	Ccdc109a	-	13.2577	0.159902	0.18289	0.430031	0
chr10	59165382	59326870	Cbara1	+	27.733	0.269937	0.00702892	0.0741263	0
chr10	59342338	59360764	Dnajb12	+	17.3428	-0.0302925	0.853487	0.93116	0
chr10	59412422	59414518	Ddit4	-	98.4707	0.209101	0.238771	0.494064	0
chr10	59450656	59465860	Anapc16	-	42.0433	0.1708	0.151082	0.388069	0
chr10	59465552	59562738	Ascc1	+	16.9564	0.301384	0.0229381	0.139982	0
chr10	59569004	59596661	Spock2	+	0.164798	-0.199302	0.408585	0.651628	0
chr10	59644275	59682008	Chst3	-	0.134772	-0.334338	0.168111	0.410397	0
chr10	59740375	59765348	Psap	+	412.418	0.046195	0.696034	0.848737	0
chr10	59766021	60159238	Cdh23	-	0.150578	-0.567679	0.0221138	0.137637	0
chr10	59809598	59835432	4632428N05Rik	+	14.8574	-0.255765	0.0244239	0.14457	0
chr10	59862473	59866306	Gm17455	+	0.0366279	-0.0451342	0.69638		0
chr10	60174819	60215530	Slc29a3	-	6.80863	-0.164132	0.26295	0.518211	0
chr10	60225342	60294329	Unc5b	-	32.5538	-0.441981	0.0211263	0.134492	0
chr10	60390973	60400880	Pldi	-	0.19474	0.228477	0.324885		0
chr10	60494050	60500828	4930565A17	+	0				0
chr10	60552090	60557077	Pcbd1	+	61.9242	0.255633	0.0658693	0.249199	0
chr10	60561389	60610413	Sgpl1	-	38.5069	-0.1166	0.366213	0.616863	0
chr10	60634711	60651589	Tbata	+	0.00602951	0.0131281	0.887811		0
chr10	60659859	60736186	Adamts14	-	3.22553	-0.566468	0.0127964	0.102297	0
chr10	60760583	60767011	Prf1	+	2.4207	-0.919394	0.000271179	0.0115843	1
chr10	60782404	60846271	X99384	-	6.62455	-0.28778	0.00425614	0.0556317	0
chr10	60880719	60888085	Nodal	+	0.0197609	-0.0270091	0.846289		0
chr10	60895244	60915417	Eif4ebp2	-	18.7665	0.0592677	0.70212	0.851541	0
chr10	60938580	61044976	Lrrc20	+	4.75055	-0.161468	0.154443	0.392843	0
chr10	61058231	61089133	Npffr1	+	0.0240844	0.028756	0.680999		0
chr10	61111368	61136913	Ppa1	+	39.5309	0.282751	0.162927	0.404187	0
chr10	61143068	61156045	Sar1a	+	72.7987	0.124847	0.432438	0.668902	0
chr10	61158261	61165521	Tysnd1	+	6.81102	0.343851	0.0150188	0.111997	0
chr10	61178010	61201394	Aifm2	+	6.99618	0.0745927	0.573098	0.771622	0
chr10	61201400	61246612	H2afy2	-	1.75153	0.285214	0.185668	0.432779	0
chr10	61237484	61237569	Mir5108	+	0				0
chr10	61301245	61441856	Col13a1	-	0.854938	0.0953762	0.61749	0.798792	0
chr10	61533769	61535319	Gm5424	+	0.076992	0.517444	0.0140456		0
chr10	61570403	61573761	2010107G23Rik	-	4.93897	0.340955	0.176848	0.421682	0
chr10	61595837	61597511	Neurog3	+	0				0
chr10	61648143	61693966	Tspan15	-	29.0602	0.616482	0.00458523	0.0581883	1
chr10	61715185	61728738	Tacr2	+	0.0120627	0.0528129	0.60777		0
chr10	61731602	61842656	Hk1	-	28.9518	-0.15067	0.422985	0.662812	0
chr10	61803354	61812614	2210417K05Rik	+	1.0692	-0.129032	0.609876	0.794441	0
chr10	61845884	61885205	Hkdc1	-	1.9841	0.0094529	0.963271	0.98571	0
chr10	61892125	61910521	Supv3l1	-	9.41187	0.0228455	0.786904	0.898752	0
chr10	61911907	61914101	4930507D05Rik	+	0.181189	0.215024	0.390504	0.636637	0
chr10	61917590	61949553	Vps26a	-	31.5476	0.0508298	0.606624	0.792646	0
chr10	61957175	61970503	Srgn	-	70.5888	-0.372138	0.0773539	0.271105	0
chr10	62021217	62041205	2510003E04Rik	-	11.6232	0.0338315	0.751546	0.878285	0
chr10	62042994	62065046	Ddx21	-	18.8751	-0.0809089	0.582987	0.77812	0
chr10	62078770	62113946	Ddx50	-	33.8433	0.0482221	0.509276	0.72667	0
chr10	62122169	62188847	Stox1	-	0.0616848	0.190129	0.42819		0
chr10	62206675	62255116	Ccar1	-	17.8345	-0.19238	0.104962	0.319291	0
chr10	62267317	62342762	Tet1	-	0.0823175	-0.420904	0.0702017	0.25704	0
chr10	62383380	62409242	Slc25a16	+	7.24822	0.387677	0.00497391	0.0614451	0
chr10	62409776	62436936	Dna2	+	2.34606	-0.222478	0.260522	0.515785	0
chr10	62442970	62481490	Rufy2	+	3.56274	-0.384937	0.00132683	0.0281821	0
chr10	62481507	62486597	Hnrnph3	-	10.4406	-0.232419	0.194859	0.4437	0
chr10	62487259	62521560	Pbld2	+	0.48725	0.280858	0.267613	0.521774	0
chr10	62524364	62540284	Pbld1	+	0.254911	-0.108806	0.66689	0.829918	0
chr10	62562903	62563353	Atoh7	+	0				0
chr10	62578542	62666700	Mypn	-	0.313538	-0.431445	0.0395206	0.188898	0
chr10	62706544	62780629	Herc4	+	15.4838	-0.0190136	0.878616	0.943845	0
chr10	62781752	62801783	Sirt1	-	4.91423	-0.231533	0.0195549	0.129347	0
chr10	62845190	62871588	Dnajc12	+	3.70084	0.100729	0.642575	0.813681	0
chr10	62892845	64466415	Ctnna3	+	0.0260891	-0.281398	0.122837		0
chr10	63391244	63553003	Lrrtm3	-	0.00772119	0.0470901	0.700281		0
chr10	65583356	65586812	1700023F02Rik	-	0				0
chr10	66471936	66559736	Reep3	-	15.5211	-0.0815702	0.578928	0.775227	0
chr10	66590005	66719074	Jmjd1c	+	11.9622	-0.355264	0.000179178	0.00897602	0
chr10	66729436	66748029	Nrbf2	-	14.3307	0.0298686	0.738101	0.872214	0
chr10	67000616	67004936	Egr2	+	3.45496	-0.508733	0.0079986	0.079488	0
chr10	67007258	67011703	Ado	-	7.19723	0.0716185	0.51289	0.728913	0
chr10	67348852	67375410	Zfp365	-	0.693928	-0.2796	0.266757	0.520935	0
chr10	67442345	67506612	Rtkn2	+	0.370257	-0.0833854	0.721963	0.863325	0
chr10	67558340	67741474	Arid5b	-	7.761	-0.101823	0.557565	0.759752	0
chr10	67781812	67783890	4930545H06Rik	-	0				0
chr10	67893703	68004623	1700040L02Rik	-	0.215798	0.415959	0.0680427	0.252985	0
chr10	68186493	68245402	Tmem26	+	0.286989	-0.141859	0.575594	0.77281	0
chr10	68675404	68754532	Rhobtb1	+	4.17471	0.00279021	0.986622	0.995219	0
chr10	68799382	68815660	Cdk1	-	21.3944	0.190673	0.377318	0.62659	0
chr10	68996455	69490184	Ank3	+	4.47934	0.0603872	0.620162	0.800677	0
chr10	69559868	69655948	Ccdc6	+	10.2212	-0.2555	0.0232448	0.140947	0
chr10	69667414	69682459	2310015B20Rik	+	0.600187	-0.627556	0.00448679	0.0571303	1
chr10	69708023	69748699	Slc16a9	+	0.476639	-0.277837	0.265871	0.520426	0
chr10	69903415	70020433	Fam13c	+	0.54223	-0.285852	0.24282	0.498627	0
chr10	70021480	70062039	Phyhipl	-	0.0125665	-0.0905031	0.369378		0
chr10	70063796	70118711	D630013N20Rik	-	0.00478003	-0.0453456	0.570514		0
chr10	70387847	70622382	Bicc1	-	40.6285	0.31798	0.166888	0.409293	0
chr10	70631484	70644788	C730027H18Rik	-	3.1785	0.0314666	0.899081	0.954756	0
chr10	70688224	70700792	Tfam	-	10.9623	0.116162	0.206349	0.45877	0
chr10	70717727	70748010	Ube2d1	-	20.5629	-0.0129135	0.917548	0.964373	0
chr10	70793241	70807597	Cisd1	-	19.6571	0.297924	0.0317718	0.165587	0
chr10	70810540	70848633	Ipmk	+	6.90713	0.134277	0.407664	0.651437	0
chr10	71442632	71443438	1700049L16Rik	-	0				0
chr10	72117642	72132537	Zwint	+	20.2677	-0.205162	0.270771	0.524672	0
chr10	72436050	72549453	A330049N07Rik	-	0.197282	-0.618929	0.0140749	0.107811	0
chr10	73284614	74112477	Pcdh15	+	0.0205495	-0.157818	0.502966	0.721802	0
chr10	74420221	74495331	Rtdr1	-	0				0
chr10	74429975	74478622	Gnaz	+	0.588051	0.225529	0.372826	0.622164	0
chr10	74499833	74516845	Rab36	+	1.27735	-0.105712	0.635872	0.809742	0
chr10	74523640	74647668	Bcr	+	7.90209	-0.30505	0.0456997	0.203774	0
chr10	74674817	74775145	Specc1l	+	11.1511	-0.076542	0.456389	0.687462	0
chr10	74779687	74797533	Adora2a	+	0.676662	-0.276205	0.183723	0.430762	0
chr10	74814799	74815706	Gm5779	+	0.146429	-0.0760725	0.677753		0
chr10	74869778	74902940	Upb1	+	0.31919	0.049761	0.829578	0.9199	0
chr10	74969558	74980067	1110038D17Rik	-	13.0493	0.0916266	0.349748	0.602891	0
chr10	74980786	74998185	Snrpd3	+	113.033	0.373796	0.00154257	0.0307312	0
chr10	75012869	75023075	AI646023	-	1.05307	0.279342	0.270376	0.524376	0
chr10	75036337	75048927	Ggt1	+	6.6677	0.306414	0.21911	0.473171	0
chr10	75052125	75079713	Ggt5	+	1.85145	-0.148668	0.499706	0.720131	0
chr10	75099363	75106753	Susd2	-	0.921838	-0.437307	0.0422273	0.196008	0
chr10	75108854	75227102	Cabin1	-	7.65266	-0.226616	0.109397	0.32692	0
chr10	75233977	75236119	Ddt	-	28.4256	0.277381	0.0859689	0.286469	0
chr10	75236866	75244159	Gstt3	-	6.49646	0.349028	0.159071	0.398927	0
chr10	75246557	75261329	Gstt1	-	24.3079	0.597385	0.0183153	0.125169	0
chr10	75277688	75285288	Gstt4	-	0.0126948	0.00739122	0.926097		0
chr10	75294589	75297626	Gstt2	-	1.41908	-0.205514	0.411393	0.653991	0
chr10	75322097	75322995	Mif	-	246.541	0.170452	0.368795	0.619012	0
chr10	75356142	75358686	Derl3	+	0.408566	-0.233749	0.355876	0.607852	0
chr10	75359513	75384359	Smarcb1	-	26.4208	0.260164	0.00869744	0.0830061	0
chr10	75385968	75395208	Mmp11	-	12.5892	0.227956	0.217768	0.471982	0
chr10	75398317	75400479	Chchd10	+	12.1295	0.270389	0.201897	0.452924	0
chr10	75411056	75412391	Vpreb3	+	0.0223775	0.012989	0.90547		0
chr10	75417258	75472334	Gm5134	+	0.025509	0.0912132	0.630707		0
chr10	75495356	75505714	Zfp280b	+	2.8048	-0.174907	0.227583	0.482632	0
chr10	75521365	75573763	Slc5a4b	-	0				0
chr10	75610195	75652010	Slc5a4a	+	0	0	1		0
chr10	75669966	75700610	Prmt2	-	24.1881	0.0827527	0.555713	0.758131	0
chr10	75716580	75724064	S100b	+	11.9363	0.31387	0.213064	0.465914	0
chr10	75725793	75808007	Dip2a	-	9.07972	-0.319141	0.0589513	0.234583	0
chr10	75813998	75905657	Pcnt	-	4.5144	-0.198464	0.165891	0.408068	0
chr10	75852277	75863575	1700094J05Rik	+	0.0342705	-0.0560493	0.396795		0
chr10	75911825	75920907	2610028H24Rik	+	0.0117303	0.0424971	0.610504		0
chr10	75922311	75931715	Ybey	-	1.24555	0.0994159	0.641316	0.812858	0
chr10	75931859	75978602	Mcm3ap	+	7.12982	-0.0847593	0.345997	0.599228	0
chr10	75994371	76016679	Lss	+	6.50891	0.172975	0.184368	0.43092	0
chr10	76008615	76024971	4930483K19Rik	-	0.413622	-0.355751	0.159912	0.399845	0
chr10	76025016	76032945	1700027D21Rik	+	0.00714591	-0.00699851	0.944484		0
chr10	76038392	76053083	Ftcd	+	0.0284772	-0.0183123	0.901238		0
chr10	76058500	76086149	Col6a2	-	92.8559	0.216986	0.157949	0.397535	0
chr10	76171536	76188789	Col6a1	-	122.702	0.0346912	0.808309	0.909154	0
chr10	76224598	76424692	Pcbp3	-	4.86091	0.29102	0.139975	0.372682	0
chr10	76495483	76513177	Slc19a1	+	5.37503	0.252737	0.0840476	0.2828	0
chr10	76514923	76629275	Col18a1	-	128.221	-0.135379	0.469861	0.697968	0
chr10	76720517	76721968	Gm10941	-	1.76686	-0.0452274	0.849858	0.929232	0
chr10	76722044	76732331	Pofut2	+	33.4198	0.113538	0.517783	0.731825	0
chr10	76753471	76881018	Adarb1	-	2.77614	-0.373461	0.003205	0.0475575	0
chr10	76881120	76883684	Gm17769	+	0.13084	0.0668625	0.791772	0.901629	0
chr10	76949399	76978558	1810008A18Rik	-	12.8201	0.318599	0.0062468	0.0691985	0
chr10	76993092	77028419	Itgb2	+	19.5054	-0.115359	0.455191	0.68671	0
chr10	77044511	77061477	Pttg1ip	+	96.9673	0.185724	0.0914276	0.296007	0
chr10	77068978	77081076	Sumo3	+	66.9124	0.46505	3.88315e-06	0.000866	0
chr10	77085065	77108735	Ube2g2	+	26.684	0.169618	0.269099	0.522994	0
chr10	77103968	77104052	Mir1930	+	0.168651	0.0314536	0.634418		0
chr10	77152701	77153502	Gm19402	-	0.00420969	0.00645273	0.922287		0
chr10	77169331	77169731	Gm10272	+	0.0121533	-0.0185481	0.779162		0
chr10	77174201	77174754	Gm10024	+	0				0
chr10	77178551	77178914	Gm10142	+	0				0
chr10	77183330	77184001	Krtap12-1	+	0				0
chr10	77189230	77189593	Gm10100	+	0.0267841	-0.0310485	0.638788		0
chr10	77233377	77234070	Gm3238	-	0.00599129	0.00645273	0.922287		0
chr10	77261131	77261878	Gm19668	-	0				0
chr10	77277426	77278149	Gm2696	+	0				0
chr10	77288913	77289815	Krtap10-4	-	0				0
chr10	77298691	77299996	Krtap10-10	+	0.00258387	0.00645273	0.922287		0
chr10	77315603	77316533	Gm10318	+	0				0
chr10	77324719	77325383	Gm3285	+	0				0
chr10	77356164	77358856	1700009J07Rik	+	0.0418709	0.00680365	0.955437		0
chr10	77360319	77365281	Lrrc3	-	0.300206	0.11254	0.626132	0.804005	0
chr10	77370466	77432617	Trpm2	-	0.612623	-0.898301	1.55142e-06	0.000490153	1
chr10	77441394	77448183	1810043G02Rik	+	8.57525	0.196457	0.264056	0.519244	0
chr10	77449693	77472541	Pfkl	-	44.8053	0.138639	0.509338	0.72667	0
chr10	77492775	77506325	Aire	-	0.428612	-0.0837154	0.727311	0.86684	0
chr10	77505031	77526360	Dnmt3l	+	0.246822	0.156681	0.524663	0.73576	0
chr10	77532112	77542270	Icosl	+	6.21617	-0.0691369	0.752523	0.878929	0
chr10	77624811	77632513	D10Jhu81e	-	26.6361	0.650261	3.80262e-05	0.00369659	1
chr10	77633654	77647894	Pwp2	-	7.48048	0.186617	0.0836585	0.282243	0
chr10	77649470	77707387	Trappc10	-	10.1646	-0.0983349	0.313008	0.567283	0
chr10	77734307	77814445	Agpat3	-	16.5944	0.182267	0.0157601	0.115126	0
chr10	77863106	77875788	Rrp1	-	63.8169	0.196888	0.0377242	0.184425	0
chr10	77888414	77890367	Cstb	+	285.261	-0.0783426	0.504029	0.722836	0
chr10	77899491	77927693	Pdxk	-	24.9893	0.196113	0.412155	0.65477	0
chr10	78037244	78047247	Ilvbl	+	23.6852	0.497063	0.00651216	0.0709255	0
chr10	78047247	78054709	Syde1	-	10.9832	-0.334625	0.00555976	0.0649067	0
chr10	78074413	78080819	Olfr1357	-	0				0
chr10	78174739	78181038	Casp14	-	0	0	1		0
chr10	78209668	78215812	Ccdc105	-	0.0198649	0.0301496	0.818749		0
chr10	78243240	78277570	Slc1a6	+	0.0269391	-0.173498	0.281647		0
chr10	78309695	78310658	Olfr1356	-	0				0
chr10	78338293	78342851	Olfr1355	+	0				0
chr10	78379586	78380681	Olfr1354	+	0				0
chr10	78417951	78418884	Olfr8	+	0				0
chr10	78426053	78433357	Olfr1353	+	0				0
chr10	78443794	78447466	Olfr1352	+	0				0
chr10	78480068	78481028	Olfr1351	+	0	0	1		0
chr10	78497467	78498547	Olfr57	+	0				0
chr10	78527118	78560345	2610008E11Rik	-	6.47959	0.11871	0.305204	0.559934	0
chr10	78611560	78657678	Vmn2r80	+	0				0
chr10	78710521	78757280	Vmn2r81	+	0				0
chr10	78819335	78859511	Vmn2r82	+	0				0
chr10	78931702	78954899	Vmn2r83	+	0.00393994	-0.0310485	0.638788		0
chr10	78989173	78996532	Ppap2c	-	49.8475	0.395783	0.0144744	0.109558	0
chr10	79002989	79017836	Mier2	-	10.028	-0.301273	0.00185808	0.0346591	0
chr10	79039221	79049881	Theg	-	0				0
chr10	79069598	79076770	C2cd4c	-	1.03583	0.164399	0.502528	0.721465	0
chr10	79080682	79100663	Shc2	-	8.40068	0.170615	0.442578	0.676381	0
chr10	79102270	79108483	Odf3l2	-	0.030878	0.0282123	0.78477		0
chr10	79127318	79131281	Madcam1	+	0.025241	-0.104861	0.498365		0
chr10	79132154	79138871	Gm16517	+	16.6412	0.357577	0.0645986	0.246943	0
chr10	79144939	79151143	Cdc34	+	41.6409	0.143809	0.3094	0.563949	0
chr10	79151764	79158005	Gzmm	+	1.23268	0.118001	0.638802	0.81175	0
chr10	79167102	79174724	Bsg	+	660.132	0.348643	0.0988153	0.309295	0
chr10	79179378	79198853	Hcn2	+	1.43961	0.173413	0.491367	0.713001	0
chr10	79198869	79209326	Polrmt	-	5.60962	0.0225314	0.859138	0.934199	0
chr10	79217863	79219706	Fgf22	+	0.16624	0.116075	0.515072		0
chr10	79221259	79229697	Rnf126	-	20.5715	0.0292252	0.837378	0.924442	0
chr10	79240018	79244218	Fstl3	+	5.97529	0.08806	0.671449	0.832722	0
chr10	79245375	79251730	Prss57	-	0.0321274	-0.0311172	0.819843		0
chr10	79256316	79283641	Palm	+	12.1413	0.172812	0.307963	0.562349	0
chr10	79283765	79293197	9130017N09Rik	+	37.8636	0.40719	0.105719	0.32046	0
chr10	79314121	79317716	E130317F20Rik	-	0.835004	-0.0812494	0.66066	0.825893	0
chr10	79319248	79327178	Ptbp1	+	89.6775	0.0714484	0.475336	0.701828	0
chr10	79323219	79337379	BC005764	-	3.19543	-0.735033	4.52979e-06	0.000954088	1
chr10	79342411	79345917	Prtn3	+	1.41257	0.162692	0.494716	0.715777	0
chr10	79349056	79350961	Elane	+	0.0443736	0.0169364	0.904356		0
chr10	79353597	79355401	Cfd	+	163.282	0.188353	0.234795	0.48991	0
chr10	79357451	79371683	Med16	-	6.86808	0.251654	0.117511	0.339828	0
chr10	79372797	79379675	C030046I01Rik	-	44.5888	0.182668	0.294596	0.548435	0
chr10	79379715	79385017	Kiss1r	+	0.334859	-0.164939	0.47674	0.702737	0
chr10	79389816	79417757	Arid3a	+	2.07423	-0.471472	0.00270353	0.0428411	0
chr10	79422896	79431991	Wdr18	+	12.7135	0.246949	0.041971	0.195302	0
chr10	79433468	79439864	Grin3b	+	0.304666	-0.48934	0.0433836	0.198355	0
chr10	79439935	79447075	ORF61	-	39.2209	-0.158252	0.14521	0.380068	0
chr10	79451344	79458145	Cnn2	+	113.737	0.0518404	0.705954	0.85414	0
chr10	79460359	79478317	Abca7	+	6.16665	-0.529501	6.85405e-05	0.00515181	0
chr10	79479416	79494216	Hmha1	+	16.4631	-0.496238	0.000689661	0.0191903	0
chr10	79498697	79502404	Polr2e	-	99.1931	0.211946	0.0962763	0.305484	0
chr10	79516254	79519184	Gpx4	+	367.78	0.20106	0.205009	0.45708	0
chr10	79519758	79565447	Sbno2	-	29.9527	-0.284798	0.013181	0.104435	0
chr10	79579280	79593178	Stk11	+	36.2747	-0.116038	0.335297	0.587972	0
chr10	79593215	79602112	Dos	-	2.54972	-0.144454	0.30297	0.557454	0
chr10	79605059	79608563	Atp5d	+	112.093	0.345412	0.0165864	0.118684	0
chr10	79611034	79621112	Midn	+	28.6923	-0.0806506	0.504071	0.722836	0
chr10	79630585	79634398	Cirbp	+	35.1812	0.323314	0.0671315	0.251619	0
chr10	79635688	79637864	1600002K03Rik	+	13.2799	0.160771	0.342587	0.595516	0
chr10	79642226	79652755	Efna2	+	1.06162	0.402873	0.0386756	0.187086	0
chr10	79689342	79707889	Mum1	+	10.0346	-0.305888	0.00339128	0.0489332	0
chr10	79712196	79719537	Ndufs7	+	57.0067	0.188976	0.183951	0.43092	0
chr10	79720895	79723713	Gamt	-	8.39273	0.0683739	0.737734	0.872034	0
chr10	79727735	79751158	Dazap1	+	29.9087	0.0237407	0.800915	0.90594	0
chr10	79755175	79756859	Rps15	+	1417.8	0.268511	0.0860379	0.286509	0
chr10	79764564	79780999	Apc2	+	0.135547	-0.174819	0.412384	0.654918	0
chr10	79781001	79783293	2310011J03Rik	-	30.2526	0.395337	0.00463286	0.0585478	0
chr10	79784027	79792218	Pcsk4	-	1.71853	-0.1024	0.599348	0.788073	0
chr10	79792889	79799186	Reep6	+	3.41662	0.224215	0.372317	0.622162	0
chr10	79803460	79811191	Adamtsl5	-	5.04581	0.0379065	0.850792	0.929585	0
chr10	79819203	79828234	Plk5	+	0.0319618	0.129232	0.471471		0
chr10	79843099	79850396	Mex3d	-	12.2707	0.0623775	0.642369	0.813667	0
chr10	79855285	79862224	Mbd3	-	42.5153	0.205317	0.0581446	0.232612	0
chr10	79865741	79869566	Uqcr11	-	192.923	0.355602	0.0364896	0.180602	0
chr10	79871909	79896398	Tcf3	-	28.8069	0.134227	0.192655	0.441422	0
chr10	79957650	79980005	Onecut3	+	8.07526	0.0297415	0.897668	0.954007	0
chr10	79982329	80001869	Atp8b3	-	0.046891	-0.248838	0.276334		0
chr10	80003670	80024305	Rexo1	-	7.70325	-0.354389	0.00396578	0.0537362	0
chr10	80029865	80040041	Klf16	-	6.25843	0.0645966	0.634202	0.808462	0
chr10	80046393	80053086	Fam108a	-	41.0336	0.282938	0.0815726	0.278477	0
chr10	80065624	80070399	Adat3	+	3.31664	-0.0440747	0.811928	0.910852	0
chr10	80071547	80078528	Scamp4	+	26.6738	0.255138	0.039314	0.188729	0
chr10	80085524	80103516	Csnk1g2	+	47.0321	0.0688896	0.509556	0.72667	0
chr10	80105361	80119816	Btbd2	-	13.5984	0.290199	0.116647	0.338508	0
chr10	80128073	80134721	Mknk2	-	36.2023	0.211	0.194231	0.443294	0
chr10	80147997	80164565	Mob3a	-	14.3809	-0.192349	0.267923	0.522042	0
chr10	80165437	80168127	Izumo4	+	9.69471	-0.211743	0.298924	0.553366	0
chr10	80169722	80204956	Ap3d1	-	22.8863	-0.25292	0.00707564	0.0744636	0
chr10	80217950	80257092	Dot1l	+	7.47139	-0.519149	2.04001e-05	0.00257806	0
chr10	80258843	80261371	Plekhj1	-	27.3676	0.1715	0.194339	0.443294	0
chr10	80261479	80267667	Sf3a2	+	18.0319	0.1053	0.436524	0.671845	0
chr10	80267992	80270393	Amh	+	0.159876	-0.420116	0.0970874	0.306608	0
chr10	80271240	80276243	Jsrp1	-	1.58622	-0.583056	0.0137635	0.106523	0
chr10	80289400	80292035	Oaz1	+	418.617	0.227341	0.137229	0.369094	0
chr10	80291541	80291615	Mir1982	+	11.6552	-0.632396	0.00850071	0.0819017	0
chr10	80295547	80306784	Lingo3	-	0.0144445	-0.047785	0.714683		0
chr10	80315569	80317954	Lsm7	-	102.231	-0.0236118	0.879652	0.944445	0
chr10	80318019	80331453	3110056O03Rik	+	8.45077	-0.0703151	0.560689	0.762246	0
chr10	80342560	80362194	Tmprss9	+	0.00383327	-0.0624338	0.451489		0
chr10	80362239	80363714	Timm13	-	60.8471	0.318146	0.0477983	0.208653	0
chr10	80364107	80380990	Lmnb2	-	7.08957	0.147182	0.263291	0.518357	0
chr10	80392835	80394949	Gadd45b	+	24.9642	0.391489	0.024828	0.14571	0
chr10	80411368	80477670	Gng7	-	0.948671	0.232698	0.255961	0.5111	0
chr10	80482334	80488122	Diras1	-	0.00464007	0.0137886	0.873662		0
chr10	80491284	80496657	Slc39a3	-	7.30273	0.275996	0.0299169	0.160428	0
chr10	80506817	80522899	Sgta	-	38.8728	0.146954	0.112488	0.331827	0
chr10	80532827	80545105	Thop1	+	13.4237	0.328131	0.0333892	0.170316	0
chr10	80547077	80561617	Creb3l3	-	1.12292	-0.0519648	0.829247	0.919802	0
chr10	80568691	80587442	Map2k2	+	31.8338	0.13729	0.188532	0.436589	0
chr10	80599015	80614402	Zbtb7a	+	15.2547	-0.0261104	0.838507	0.924624	0
chr10	80616715	80630465	Pias4	-	11.3566	-0.0282273	0.798938	0.905215	0
chr10	80639375	80645254	Eef2	+	617.386	0.101576	0.509534	0.72667	0
chr10	80641705	80641758	Snord37	+	2.59299	-0.317333	0.167131		0
chr10	80645751	80655942	Dapk3	+	15.7483	0.235386	0.0693768	0.256048	0
chr10	80657435	80671115	2310050B05Rik	+	0.116576	-0.112586	0.210498		0
chr10	80660914	80664782	Itgb1bp3	-	0.242556	-0.182974	0.448042	0.680476	0
chr10	80667257	80693524	Atcay	-	0.00573875	0.00284629	0.972221		0
chr10	80695907	80714868	Zfr2	+	0.84737	0.0404506	0.866786	0.937679	0
chr10	80720289	80725726	Matk	+	2.33864	-0.460411	0.0665019	0.250436	0
chr10	80727466	80729671	Mrpl54	-	68.5175	0.256108	0.0891967	0.292483	0
chr10	80730916	80735944	Apba3	+	12.7881	0.0115184	0.925646	0.967171	0
chr10	80734341	80734406	Mir3057	+	1.07657	-0.202835	0.319968		0
chr10	80735992	80754012	Tjp3	-	15.6215	0.237277	0.305652	0.560443	0
chr10	80755716	80782719	Pip5k1c	+	32.0153	-0.073944	0.525014	0.735912	0
chr10	80783847	80788996	2510012J08Rik	+	10.2385	0.011966	0.916111	0.963504	0
chr10	80791475	80797917	Tbxa2r	+	0.45965	-0.0917053	0.689278	0.844542	0
chr10	80800506	80806011	Gipc3	-	0.0351879	0.136724	0.4164		0
chr10	80808790	80813202	Hmg20b	-	27.9333	0.0441046	0.699755	0.850949	0
chr10	80820314	80826768	F630110N24Rik	+	9.57756	-0.00249391	0.984704	0.994144	0
chr10	80826780	80828565	4930404N11Rik	-	12.32	-0.119022	0.442171	0.676337	0
chr10	80829623	80841115	Fzr1	-	20.1067	0.116109	0.278106	0.532846	0
chr10	80847172	80851097	Dohh	+	28.0874	0.296698	0.0613195	0.239977	0
chr10	80855808	80857824	2210404O07Rik	+	3.89232	0.14589	0.529358	0.739405	0
chr10	80858935	80889918	Nfic	-	13.69	-0.0291813	0.837809	0.924589	0
chr10	80921972	80945454	Celf5	-	0.212776	-0.194316	0.442636	0.676391	0
chr10	80949203	80959108	Ncln	-	30.1494	0.0606815	0.603552	0.790924	0
chr10	80960489	80962882	S1pr4	-	0.188535	-0.55791	0.0266888	0.151112	0
chr10	80965058	80986970	Gna15	-	2.44	-0.16661	0.416212	0.657553	0
chr10	80991476	81007791	Gna11	-	21.7143	0.251548	0.0516909	0.219025	0
chr10	81022304	81029109	Aes	+	174.786	0.162585	0.115158	0.335701	0
chr10	81038031	81053590	Tle2	+	6.28075	-0.619112	0.001742	0.0332296	1
chr10	81053649	81063645	Tle6	-	5.52524	0.0139941	0.938109	0.973436	0
chr10	81069052	81072581	BC025920	+	1.0861	-0.142699	0.546473	0.751475	0
chr10	81084530	81090353	Sirt6	-	8.35785	-0.0911047	0.424848	0.664003	0
chr10	81091284	81110357	Ankrd24	+	1.84095	-0.157985	0.376233	0.625474	0
chr10	81111813	81289235	Gm10778	+	0.0334422	0.094408	0.709445	0.855769	0
chr10	81167569	81343831	Zfp433	+	0.202209	-0.0758526	0.73923	0.872746	0
chr10	81205565	81393225	Zfp781	-	0.128904	-0.188235	0.411926	0.654602	0
chr10	81510871	81524331	Zfp873	+	4.13371	0.113792	0.556613	0.758919	0
chr10	81590757	81615810	AU041133	+	3.54359	-0.156981	0.33974	0.592474	0
chr10	81687601	81704020	Zfp938	-	5.37154	0.046093	0.779277	0.894352	0
chr10	82082595	82085973	1190007I07Rik	-	3.97481	0.0465616	0.799284	0.905215	0
chr10	82092582	82113177	Tdg	+	18.4238	0.295168	0.0291387	0.158145	0
chr10	82113239	82153395	Glt8d2	-	0.378355	0.216207	0.390102	0.636256	0
chr10	82161751	82204137	Hcfc2	+	6.94998	-0.0373976	0.782011	0.896115	0
chr10	82211444	82226886	Nfyb	-	11.7585	0.163305	0.175515	0.419427	0
chr10	82274867	82286987	1700028I16Rik	+	0.0439551	-0.208892	0.202894		0
chr10	82296695	82360469	Txnrd1	+	33.5239	0.0858681	0.545125	0.750642	0
chr10	82329370	82330674	Eid3	+	0.506469	-0.830326	0.000799546	0.0211642	1
chr10	82448241	82658636	Chst11	+	5.20861	-0.244441	0.303628	0.558172	0
chr10	82693883	82800562	Slc41a2	-	3.24826	-0.258595	0.120659	0.344333	0
chr10	82822965	82831580	D10Wsu102e	+	10.2116	0.103373	0.249954	0.506054	0
chr10	82950191	82996885	Aldh1l2	-	1.09101	-0.0896829	0.693932	0.847291	0
chr10	83006685	83059218	A230046K03Rik	+	11.3879	-0.356324	0.000693673	0.0192313	0
chr10	83062778	83111409	Appl2	-	42.7316	-0.326304	0.00605554	0.0681905	0
chr10	83185609	83225507	1500009L16Rik	+	0.565417	-0.151616	0.546684	0.751697	0
chr10	83834063	83903216	Nuak1	-	8.71091	-0.0888007	0.644179	0.814803	0
chr10	83989049	83996633	Ckap4	-	31.8097	-0.111677	0.584745	0.778908	0
chr10	84010161	84016083	C330046G13Rik	-	0.00601922	0.0189531	0.774468		0
chr10	84039691	84077100	Tcp11l2	+	14.0775	0.310371	0.0071009	0.0745742	0
chr10	84085181	84189923	Polr3b	+	7.08938	0.0396219	0.734518	0.870786	0
chr10	84218792	84369283	Rfx4	+	0.00398996	0.0491683	0.702223		0
chr10	84380360	84479192	Ric8b	+	8.32893	-0.0397023	0.680422	0.838185	0
chr10	84559763	84565240	Fhl4	-	0.265021	-0.318649	0.195453	0.444656	0
chr10	84565371	84580492	AI597468	+	10.6524	-0.181697	0.369691	0.61968	0
chr10	84582177	84590772	Mterfd3	-	5.13142	0.0578413	0.718168	0.860763	0
chr10	84594444	84647799	Cry1	-	3.7289	-0.151782	0.420115	0.660642	0
chr10	84849558	85123037	Btbd11	+	2.18168	-0.249819	0.316969	0.571019	0
chr10	85334575	85351848	Pwp1	+	14.2949	0.185457	0.0633783	0.244098	0
chr10	85354712	85379690	Prdm4	-	10.7184	-0.0318319	0.740696	0.873139	0
chr10	85391235	85392392	Ascl4	+	0.00717711	0.0189531	0.774468		0
chr10	85401381	85420538	D10Wsu52e	-	70.0353	0.360354	7.4117e-05	0.00523533	0
chr10	85422435	85474605	Bpifc	-	0.0534367	0.111276	0.462236		0
chr10	85484673	85511073	Fbxo7	+	8.67633	0.301975	0.0131087	0.104024	0
chr10	85511490	85961641	Syn3	-	0.359656	0.20479	0.413797	0.655719	0
chr10	85558598	85576330	4930486F22Rik	+	0.0316185	0.0924964	0.365387		0
chr10	85763156	85812250	Timp3	+	45.234	-0.12613	0.564426	0.765389	0
chr10	86148271	86152699	1810014B01Rik	+	1.78824	-0.113658	0.616628	0.798221	0
chr10	86153585	86168189	Hsp90b1	-	270.243	0.148122	0.316551	0.570401	0
chr10	86168555	86239588	BC030307	+	0.274258	-0.471933	0.0415423	0.194022	0
chr10	86241749	86301134	Nt5dc3	+	4.73152	-0.275997	0.116837	0.338848	0
chr10	86303954	86470687	Stab2	-	0.0660633	-0.590149	0.0167165	0.119113	0
chr10	86520790	86693344	1700113H08Rik	+	0	0	1		0
chr10	86953785	86956405	Ascl1	-	0.00422451	-0.00604768	0.927151		0
chr10	86984539	87046882	Pah	+	11.3818	0.254011	0.191199	0.439775	0
chr10	87321800	87399792	Igf1	+	4.6676	0.186121	0.327401	0.58125	0
chr10	87429415	87430762	Tyms-ps	+	0.0856554	-0.415025	0.0428168		0
chr10	87553816	87554130	Pmch	+	0.313685	-0.039525	0.82004		0
chr10	87554142	87609686	4930547N16Rik	-	2.62744	0.120365	0.577423	0.773851	0
chr10	87609736	87641140	Nup37	+	17.1955	0.0863152	0.564852	0.765674	0
chr10	87663841	87708903	Ccdc53	+	24.4142	0.0931731	0.49134	0.713001	0
chr10	87785548	87819820	Dram1	-	59.9964	0.757574	0.00243387	0.0403383	1
chr10	87842156	87910074	Gnptab	+	17.5407	0.409841	0.0135076	0.105426	0
chr10	87922331	87935981	Sycp3	+	0.759353	0.132343	0.600406	0.788502	0
chr10	87935557	87966715	Chpt1	-	9.99609	0.295759	0.163457	0.404573	0
chr10	87981023	88067897	Mybpc1	-	3.55961	-0.33021	0.0710435	0.25886	0
chr10	88138014	88145768	Spic	-	0.666532	-0.629155	0.0128803	0.102805	0
chr10	88192285	88193846	Gm4925	-	0.3344	-0.0706527	0.779656	0.894498	0
chr10	88194158	88205947	Arl1	+	164.169	0.171617	0.183255	0.430284	0
chr10	88209351	88289559	Utp20	-	4.66987	-0.38743	0.00344749	0.0495403	0
chr10	88348736	88392260	Slc5a8	+	0.00166069	-0.0124422	0.898364		0
chr10	88411738	88720535	Ano4	-	0.0250782	-0.210915	0.30914		0
chr10	88871567	88906712	Gas2l3	-	2.88768	-0.14661	0.29977	0.553905	0
chr10	88916978	88996367	Nr1h4	-	2.81311	0.388891	0.12094	0.344628	0
chr10	89036764	89083994	Slc17a8	-	0.0589517	-0.491216	0.0518048	0.219386	0
chr10	89102851	89149030	Scyl2	-	14.5611	0.111197	0.393395	0.639493	0
chr10	89174717	89195040	Actr6	-	10.9356	-0.0256386	0.841399	0.925593	0
chr10	89207735	89282614	Uhrf1bp1l	+	10.8231	-0.205911	0.247107	0.503612	0
chr10	89336253	90435729	Anks1b	+	0.322111	-0.377137			0
chr10	90452055	90545488	Apaf1	-	7.55265	-0.349751	0.00522916	0.0627871	0
chr10	90545783	90565358	Ikbip	+	16.562	0.094141	0.589994	0.782034	0
chr10	90579322	90586708	Slc25a3	-	213.36	0.192011	0.0654301	0.248593	0
chr10	90610315	90634327	Tmpo	-	21.1061	0.120551	0.373768	0.622806	0
chr10	91534830	91534930	Mir135a-2	-	0				0
chr10	91544490	91627923	Rmst	-	0.00248525	-0.0185481	0.779162		0
chr10	91599884	91599968	Mir1251	-	0				0
chr10	92147489	92185163	Nedd1	-	12.2309	0.268003	0.018766	0.126483	0
chr10	92259501	92299091	Gm872	-	0.0179115	-0.0976445	0.372072		0
chr10	92623620	92704087	Cdk17	+	12.8715	-0.32568	0.116325	0.338205	0
chr10	92625529	92625648	Mir1931	+	0.0350256	-0.0185481	0.779162		0
chr10	92710160	92773904	Elk3	-	27.081	-0.12713	0.172492	0.41594	0
chr10	92798976	92811624	Gm17745	+	0.173129	-0.00194621	0.993291		0
[truncated: 20,631 more rows]

## Sheet: Dox_OffDox_isDE
chr	start	end	name	strand	meanRPKM	log2FoldChange	pValue	pAdjusted	isDE
chr1	3204562	3661579	Xkr4	-	0.0854073	0.225047	0.355758	1	0
chr1	4280926	4399322	Rp1	-	0.0216884	-0.110705	0.563217	1	0
chr1	4481008	4486494	Sox17	-	0.754667	0.205914	0.40286	1	0
chr1	4763278	4775807	Mrpl15	-	11.0557	-0.110028	0.337338	1	0
chr1	4797973	4836816	Lypla1	+	33.289	-0.00258135	0.979782	1	0
chr1	4847774	4887990	Tcea1	+	61.6885	-0.0566233	0.59956	1	0
chr1	4899656	5060366	Rgs20	-	0.694862	-0.0477916	0.821236	1	0
chr1	5073253	5152630	Atp6v1h	+	31.1786	0.100101	0.431315	1	0
chr1	5578573	5596214	Oprk1	+	0				0
chr1	5903787	5907479	Npbwr1	-	0				0
chr1	6204742	6266185	Rb1cc1	+	9.02531	-0.0905713	0.274081	1	0
chr1	6349411	6384812	Fam150a	+	0.00998502	-0.00337472	0.95931	1	0
chr1	6477311	6851021	St18	+	0.152838	-0.0712286	0.772725	1	0
chr1	7079000	7163709	Pcmtd1	+	13.0122	-0.138608	0.267814	1	0
chr1	8352741	9289811	Sntg1	-	0.0293237	0.0285578	0.878552	1	0
chr1	9535488	9537536	Rrs1	+	12.1109	0.222927	0.00922836	1	0
chr1	9538126	9568049	Adhfe1	+	0.583621	0.170097	0.501727	1	0
chr1	9550913	9621173	2610203C22Rik	-	1.05797	-0.0351501	0.874965	1	0
chr1	9591347	9617223	3110035E14Rik	+	0.330509	0.000108075	0.999659	1	0
chr1	9658915	9690290	Mybl1	-	1.38108	-0.024205	0.904843	1	0
chr1	9713277	9737728	Vcpip1	-	11.1545	-0.0789873	0.500471	1	0
chr1	9738463	9761337	1700034P13Rik	+	0.248829	-0.147908	0.491048	1	0
chr1	9788210	9892649	Sgk3	+	3.51613	-0.0941107	0.51888	1	0
chr1	9898718	9931035	6030422M02Rik	+	2.26017	0.046027	0.80582	1	0
chr1	9932105	9934199	Snhg6	-	77.1889	-0.34371	0.0302032	1	0
chr1	9932550	9932624	Snord87	-	1.66711	0.166114	0.448687	1	0
chr1	9958706	9999211	Ppp1r42	-	0.0947991	0.0293197	0.893509	1	0
chr1	10014911	10027979	Cops5	-	81.6551	-0.152262	0.179076	1	0
chr1	10028298	10126849	Cspp1	+	5.39216	-0.221667	0.0650479	1	0
chr1	10127587	10222751	Arfgef1	-	20.4707	-0.0819531	0.669845	1	0
chr1	10314807	10710024	Cpa6	-	0.104156	0.0808768	0.671415	1	0
chr1	10983545	11293763	Prex2	+	2.35761	0.234422	0.0847171	1	0
chr1	11404185	11965983	A830018L16Rik	+	0.0188981	0.0138101	0.949369	1	0
chr1	12657643	12663171	4932411L15	+	7.54678	-0.165533	0.370418	1	0
chr1	12682510	12850453	Sulf1	+	12.2368	0.399414	0.103178	1	0
chr1	12856630	12981216	Slco5a1	-	1.6365	0.00469955	0.973635	1	0
chr1	13103508	13117244	Prdm14	-	0.00348221	-0.0283755	0.667935	1	0
chr1	13129239	13364164	Ncoa2	-	6.40592	-0.11773	0.376285	1	0
chr1	13554782	13579945	Tram1	-	48.0002	0.038049	0.754781	1	0
chr1	13615979	13650590	Lactb2	-	15.2746	0.00253335	0.984589	1	0
chr1	13658851	13691804	Xkr9	+	1.01022	-0.188183	0.421772	1	0
chr1	13775765	13777010	Gm5523	-	0.257135	-0.198251	0.433846	1	0
chr1	14159038	14300280	Eya1	-	0.200997	-0.194955	0.433737	1	0
chr1	14743428	14746047	Msc	-	0.524833	-0.465894	0.0562573	1	0
chr1	14862728	14908943	Trpa1	-	0.72076	0.0591932			0
chr1	15302532	15704295	Kcnb2	+	0.0290801	0.15597	0.454269	1	0
chr1	15795738	15833510	Terf1	+	8.55869	-0.0796432	0.543457	1	0
chr1	15843942	15882803	Gm106	-	1.45474	0.0442992	0.860531	1	0
chr1	16056059	16083122	4930444P10Rik	-	0.04923	-0.0314255	0.659553	1	0
chr1	16091375	16094514	Rpl7	-	1377.97	0.0371268	0.73001	1	0
chr1	16095962	16122631	Rdh10	+	37.5263	0.0933534	0.615424	1	0
chr1	16218890	16509383	Stau2	-	3.85019	-0.0959167	0.4773	1	0
chr1	16559486	16609367	Ube2w	-	21.0388	0.0157586	0.911346	1	0
chr1	16632845	16646946	Tceb1	-	70.6405	-0.166681	0.308119	1	0
chr1	16647632	16652359	D030040B21Rik	+	0.131697	-0.307841	0.218537	1	0
chr1	16655271	16668356	Tmem70	+	28.7697	-0.030244	0.816402	1	0
chr1	16678536	16699686	Ly96	+	11.8385	-0.0794386	0.550822	1	0
chr1	16985020	17087970	Jph1	-	0.979607	-0.244387	0.319296	1	0
chr1	17135453	17154351	Gdap1	+	0.0228799	-0.0711107	0.703207	1	0
chr1	17591981	17621020	Pi15	+	0.528066	0.100712	0.663936	1	0
chr1	17717497	17756288	Crispld1	+	0.105609	-0.00840852	0.97348	1	0
chr1	18105271	18127132	Crisp4	-	0				0
chr1	18200133	18213645	Defb44-ps	-	0				0
chr1	18226553	18227524	Defb18	-	0				0
chr1	18241058	18255219	Defb41	-	0				0
chr1	18250604	18250747	Gm15386	-	0				0
chr1	19093102	19156413	Tfap2d	+	0	0	1	1	0
chr1	19198994	19228815	Tfap2b	+	0.0104419	-0.0482009	0.785579	1	0
chr1	20047859	20608138	Pkhd1	-	5.60281	0.0416416	0.857464	1	0
chr1	20669090	20669163	Mir206	+	0				0
chr1	20672849	20672968	Mir133b	+	0				0
chr1	20720985	20724577	Il17a	+	0				0
chr1	20767229	20774351	Il17f	-	0.0188631	0.0220096	0.839446	1	0
chr1	20793094	20810294	Mcm3	-	13.4386	0.0784355	0.566921	1	0
chr1	20878730	20880554	6720483E21Rik	-	0.268757	-0.176949	0.467029	1	0
chr1	20880702	20928837	Paqr8	+	5.44919	-0.127153	0.603568	1	0
chr1	20941706	20980922	Efhc1	+	0.499398	0.205564	0.362987	1	0
chr1	20991458	21069306	Tram2	-	3.90404	-0.119617	0.383953	1	0
chr1	21208711	21220248	Tmem14a	+	4.12287	0.038239	0.839958	1	0
chr1	21230669	21255640	Gsta3	+	41.6732	0.039596	0.852656	1	0
chr1	21275326	21288393	Gm4956	-	0				0
chr1	21339757	21342280	Khdc1a	+	0.0104731	-0.0519273	0.622188	1	0
chr1	21358411	21359824	Khdc1c	+	0				0
chr1	21373636	21376465	Khdc1b	+	0.0038877	0.0216261	0.743709	1	0
chr1	21388483	21952023	Kcnq5	-	0.980906	0.0313033	0.895452	1	0
chr1	22278502	22812563	Rims1	-	0.00129467	-0.0158751	0.810329	1	0
chr1	23107312	23109092	4933415F23Rik	-	0.0126589	-0.103941	0.217392	1	0
chr1	23279107	23279178	Mir30a	+	0				0
chr1	23298539	23298623	Mir30c-2	+	0.0391876				0
chr1	23373262	23390014	Ogfrl1	-	3.54421	-0.122419	0.487858	1	0
chr1	23768764	23854697	B3gat2	+	0.473714	-0.0940175	0.685481	1	0
chr1	23855102	23929128	Smap1	-	19.5971	0.0236985	0.855769	1	0
chr1	24002777	24012479	1110058L19Rik	-	29.9258	-0.163446	0.194832	1	0
chr1	24017596	24107180	Fam135a	-	11.8932	-0.108267	0.539073	1	0
chr1	24184448	24259577	Col9a1	+	0				0
chr1	24264521	24594276	Col19a1	-	0.00751306	0.154066	0.304248	1	0
chr1	24685382	24823146	Lmbrd1	+	10.515	0.049277	0.512141	1	0
chr1	25124320	25886552	Bai3	-	0	0	1	1	0
chr1	25333248	25334799	Gm20172	-	0.142107	-0.194823	0.413512	1	0
chr1	26738645	26744305	4931408C20Rik	-	0.00113612	0.0120613	0.873621	1	0
chr1	28832966	28837097	Gm597	-	0				0
chr1	30859186	30920101	Phf3	-	12.8242	-0.0505767	0.66716	1	0
chr1	30997147	31006600	Ptp4a1	-	22.125	-0.113836	0.406	1	0
chr1	31197922	31279501	4931428L18Rik	-	0.0547526	-0.00773151	0.956881	1	0
chr1	31233279	31261570	Lgsn	+	0.00247951	-0.0158751	0.810329	1	0
chr1	31279683	31281132	4930521A18Rik	+	0				0
chr1	31321691	31324906	Gm4850	+	0	0	1	1	0
chr1	32229650	32714583	Khdrbs2	+	0.292748	-0.0610821	0.693507	1	0
chr1	32576407	32577844	Gm9839	-	0	0	1	1	0
chr1	32600390	32604138	Gm5415	-	0.0442492	0.119914	0.625185	1	0
chr1	33510655	33726603	Prim2	-	10.7133	0.0397245	0.830479	1	0
chr1	33726668	33727557	1700001G17Rik	+	0.369459	-0.0681918	0.786716	1	0
chr1	33776740	33799409	Rab23	+	4.28127	0.137195	0.0970279	1	0
chr1	33802328	33814595	Bag2	-	16.1359	0.0580268	0.572881	1	0
chr1	33818597	33871272	Zfp451	-	5.84979	-0.0996553	0.358286	1	0
chr1	33892743	33895759	Gm15455	-	0.00389121	-0.0304007	0.776446	1	0
chr1	33908896	33964466	Bend6	-	1.57255	0.303256	0.175624	1	0
chr1	34068669	34365497	Dst	+	14.6307	-0.184691	0.386885	1	0
chr1	34489965	34490044	Mir5103	-	0.35047	-0.0649576	0.511133	1	0
chr1	34493514	34496517	Ccdc115	-	17.7671	0.0441312	0.722462	1	0
chr1	34496673	34502592	Imp4	+	17.8619	0.0969216	0.358392	1	0
chr1	34516590	34530624	Ptpn18	+	17.0601	-0.114889	0.590593	1	0
chr1	34555274	34559907	Prss39	+	0.038222	-0.0764735	0.591914	1	0
chr1	34592492	34601156	Cfc1	+	0.00327534	0.00912569	0.89027	1	0
chr1	34609176	34617788	Prss40	-	0				0
chr1	34636537	34647789	Fam123c	+	0.00582847	0.0274629	0.737225	1	0
chr1	34690379	34693055	AA619741	-	0				0
chr1	34858566	34869599	Arhgef4	+	0.650894	-0.22027	0.282817	1	0
chr1	34870062	34899895	Fam168b	-	36.0523	0.0558264	0.407511	1	0
chr1	34906803	34936430	Plekhb2	+	24.9512	-0.020257	0.878665	1	0
chr1	36125244	36163291	Hs6st1	+	13.4385	0.088334	0.621401	1	0
chr1	36196872	36301147	Uggt1	-	13.8567	-0.044181	0.704016	1	0
chr1	36321446	36330270	Neurl3	-	19.1861	-0.172118	0.33725	1	0
chr1	36364577	36380874	Arid5a	+	5.22283	0.121599	0.402481	1	0
chr1	36392574	36426026	4632411B12Rik	-	18.7773	-0.11372	0.31166	1	0
chr1	36480030	36502084	Lman2l	-	8.49164	-0.0458853	0.669938	1	0
chr1	36528441	36565621	Cnnm4	+	5.69997	-0.121821	0.54407	1	0
chr1	36568720	36585082	Cnnm3	+	4.37873	-0.036984	0.752899	1	0
chr1	36587378	36592574	Ankrd23	-	19.7522	-0.189078	0.392226	1	0
chr1	36595017	36604046	Ankrd39	-	4.69198	-0.036141	0.809638	1	0
chr1	36605486	36615226	Sema4c	-	9.42592	-0.00639521	0.962742	1	0
chr1	36619540	36740028	Fam178b	-	0.177858	-0.377845	0.135888	1	0
chr1	36748331	36750233	Cox5b	+	182.184	0.0102399	0.940228	1	0
chr1	36756046	36766770	Actr1b	-	47.3234	0.0067327	0.950002	1	0
chr1	36771382	36814805	4933424G06Rik	+	0.0541075	-0.223107	0.221952	1	0
chr1	36818705	36839661	Zap70	+	0.430859	0.222163	0.342392	1	0
chr1	36849033	36996372	Tmem131	-	13.9942	-0.00206775	0.989123	1	0
chr1	37276105	37320229	Cnga3	+	0.0447344	-0.0224787	0.920335	1	0
chr1	37356737	37467580	Inpp4a	+	3.34864	-0.0429525	0.772222	1	0
chr1	37473929	37486948	6330578E17Rik	-	23.6157	0.0359875	0.698582	1	0
chr1	37487016	37495969	Unc50	+	38.8613	0.0302975	0.770933	1	0
chr1	37496184	37593104	Mgat4a	-	12.35	-0.289001	0.157486	1	0
chr1	37542695	37545450	4930594C11Rik	-	0.191155	-0.298203	0.236962	1	0
chr1	37668520	37776656	2010300C02Rik	-	4.65226	0.0362073	0.885183	1	0
chr1	37811620	37921924	Tsga10	-	1.10567	-0.223383	0.21425	1	0
chr1	37929050	37933143	Lipt1	+	2.98479	0.0877088	0.534526	1	0
chr1	37935734	37947256	Mitd1	-	20.841	-0.0238482	0.891712	1	0
chr1	37947397	37955178	Mrpl30	+	73.7307	-0.0575592	0.634277	1	0
chr1	37962767	37973338	Lyg2	-	0	0	1	1	0
chr1	38003582	38014604	Lyg1	-	0.0345619	0.041281	0.682726	1	0
chr1	38040711	38054053	Txndc9	-	18.049	-0.23957	0.0163107	1	0
chr1	38054854	38112424	Eif5b	+	18.5551	-0.105192	0.489659	1	0
chr1	38113108	38186507	Rev1	-	5.05745	0.114785	0.390068	1	0
chr1	38234171	38721800	Aff3	-	0.469133	-0.320573	0.205715	1	0
chr1	38851353	38878060	Lonrf2	-	0.0302431	0.123662	0.580572	1	0
chr1	38920717	38955005	Chst10	-	0.619558	-0.087279	0.655648	1	0
chr1	38995993	39007121	Nms	+	0				0
chr1	39044658	39054081	Pdcl3	+	33.9183	0.0376287	0.697097	1	0
chr1	39251116	39420085	Npas2	+	1.53119	0.21499	0.360454	1	0
chr1	39424695	39428341	Rpl31	+	880.104	-0.0633412	0.679036	1	0
chr1	39428755	39535592	Tbc1d8	-	3.94873	-0.150439	0.249209	1	0
chr1	39592646	39603722	D1Bwg0212e	+	8.28633	0.0449661	0.624334	1	0
chr1	39605591	39605685	Snord89	-	1.6961	0.0247664	0.900832	1	0
chr1	39608143	39634192	Rnf149	-	34.7974	0.134391	0.435979	1	0
chr1	39675250	39708027	Creg2	-	0.241529	-0.166997	0.458396	1	0
chr1	39722145	39777834	Rfx8	-	0.0350956	0.084099	0.642171	1	0
chr1	39860985	39862177	Gm3646	-	0.0106272	0.00912569	0.89027	1	0
chr1	39899272	39904175	1700066B17Rik	-	0				0
chr1	39957757	40083155	Map4k4	+	41.7278	-0.106609	0.45668	1	0
chr1	40133056	40142696	Gm16894	-	0.0989283	-0.132282	0.468878	1	0
chr1	40141612	40182070	Il1r2	+	6.04704	0.344809	0.123939	1	0
chr1	40281924	40373022	Il1r1	+	9.81155	0.249078	0.140179	1	0
chr1	40381471	40422316	Il1rl2	+	4.31359	0.278922	0.16056	1	0
chr1	40496493	40522259	Il1rl1	+	1.32087	0.385987	0.0967403	1	0
chr1	40522396	40557699	Il18r1	+	2.22891	0.236292	0.343815	1	0
chr1	40572206	40606142	Il18rap	+	3.65528	0.227974	0.31461	1	0
chr1	40637071	40687576	Slc9a4	+	4.18919	-0.150496	0.482787	1	0
chr1	40738556	40825730	Slc9a2	+	6.69098	-0.0011084	0.996468	1	0
chr1	40828884	40847502	Mfsd9	-	2.66208	0.0183402	0.905358	1	0
chr1	40862445	40912112	Tmem182	+	0.77622	-0.0524005	0.80999	1	0
chr1	41224404	41238097	4930448I06Rik	-	0				0
chr1	42705044	42751670	2610017I09Rik	-	0				0
chr1	42753990	42757054	Pou3f3	+	0.00136032	-0.0302039	0.807145	1	0
chr1	42757180	42760021	2900092D14Rik	+	0.00373627	0.0640056	0.51534	1	0
chr1	42908077	42962528	Mrps9	+	25.044	-0.0477286	0.65742	1	0
chr1	43009716	43092294	Gpr45	+	0.0116376	0.0465482	0.750216	1	0
chr1	43104113	43155467	Tgfbrap1	-	6.87851	0.0956947	0.333789	1	0
chr1	43155554	43172791	AI597479	+	9.11238	-0.0791516	0.285304	1	0
chr1	43179918	43220806	Fhl2	-	35.9221	0.0885645	0.653209	1	0
chr1	43502595	43627363	Nck2	+	26.0506	0.0596493	0.673089	1	0
chr1	43787446	43799409	1500015O10Rik	+	59.7094	0.241476	0.34058	1	0
chr1	43807075	43884553	Uxs1	-	40.7311	-0.0533213	0.742378	1	0
chr1	43990851	44059816	Tpp2	+	18.578	-0.101688	0.414424	1	0
chr1	44066252	44076851	A530098C11Rik	-	0.117741	-0.259013	0.109946	1	0
chr1	44143461	44159233	1700029F09Rik	-	18.371	-0.105555	0.585574	1	0
chr1	44163390	44175618	Kdelc1	-	16.5467	0.0992405	0.373829	1	0
chr1	44176812	44201616	Bivm	+	8.63251	-0.116275	0.233867	1	0
chr1	44204588	44238105	Ercc5	+	4.88204	0.0721469	0.4391	1	0
chr1	44260914	44275776	4832428D23Rik	-	0.0563794	-0.0949198	0.687819	1	0
chr1	44608515	44853681	Gulp1	+	8.06156	-0.127163	0.600025	1	0
chr1	44796519	44801794	4930521E06Rik	-	0.0334502	-0.035251	0.757443	1	0
chr1	45368382	45406551	Col3a1	+	528.708	0.543204	0.021186	1	0
chr1	45431175	45560127	Col5a2	-	75.1402	0.418874	0.0283968	1	0
chr1	45852345	45880458	Wdr75	+	19.5344	0.0569329	0.700946	1	0
chr1	45964914	45982439	Slc40a1	-	10.1023	0.109858	0.662419	1	0
chr1	46068391	46069108	Gm3852	-	0				0
chr1	46077259	46087282	Gm4776	-	0.00146157	-0.0158751	0.810329	1	0
chr1	46123582	46430395	Dnahc7b	+	0.48649	-0.0212479	0.933185	1	0
chr1	46864388	46910354	Slc39a10	-	10.5514	0.120312	0.425041	1	0
chr1	50984366	51244114	Tmeff2	+	7.09662	0.495104	0.0483463	1	0
chr1	51275229	51390623	9330175M20Rik	-	0.0444442	-0.0313024	0.888396	1	0
chr1	51345969	51359804	Sdpr	+	33.4813	0.16342	0.45521	1	0
chr1	51526331	51535243	Obfc2a	-	11.1933	0.0120326	0.957669	1	0
chr1	51806609	51972818	Myo1b	-	20.3497	-0.184918	0.187488	1	0
chr1	52065087	52164028	Stat4	+	0.693262	-0.0717059	0.749243	1	0
chr1	52176281	52218709	Stat1	+	18.8006	0.0448097	0.809113	1	0
chr1	52220293	52290076	Gls	-	19.6066	-0.124939	0.416604	1	0
chr1	52512692	52557292	Nab1	-	18.6777	-0.0190204	0.865217	1	0
chr1	52687548	52708763	Tmem194b	+	3.31934	-0.152721	0.405958	1	0
chr1	52713147	52784162	Mfsd6	-	5.85158	0.154605	0.246154	1	0
chr1	52846263	52874532	Inpp1	-	5.18268	0.0789337	0.600588	1	0
chr1	52901889	52977704	Hibch	+	11.005	0.00916344	0.946773	1	0
chr1	52981970	53009684	1700019D03Rik	-	0.133325	-0.0895163	0.662912	1	0
chr1	53118506	53124923	Mstn	+	0.0481764	0.0639621	0.70258	1	0
chr1	53215420	53244461	1700019A02Rik	-	0.0109661	-0.0158751	0.810329	1	0
chr1	53246031	53353840	Pms1	-	1.98327	0.0730867	0.626823	1	0
chr1	53353938	53367089	Ormdl1	+	24.3312	-0.0676405	0.606049	1	0
chr1	53370506	53380908	Osgepl1	+	4.27749	0.0406054	0.776566	1	0
chr1	53401487	53409543	Asnsd1	-	25.6707	-0.0777514	0.402265	1	0
chr1	53453845	53763628	Dnahc7a	-	0.011365	-0.122704	0.60623	1	0
chr1	53812355	53842059	Stk17b	-	18.7801	0.0295975	0.88479	1	0
chr1	53863717	54251878	Hecw2	-	0.315664	0.133136	0.550188	1	0
chr1	54307526	54425571	Ccdc150	+	0.0223386	-0.192083	0.329737	1	0
chr1	54454424	54495815	Gtf3c3	-	8.85722	0.0339256	0.712554	1	0
chr1	54529843	54614528	Pgap1	-	9.24554	-0.0789499	0.744827	1	0
chr1	54702183	54983231	Ankrd44	-	3.81629	-0.151562	0.14028	1	0
chr1	55042012	55084322	Sf3b1	-	51.5711	-0.162314	0.0505481	1	0
chr1	55109613	55129546	Coq10b	+	23.2125	-0.0470327	0.816908	1	0
chr1	55134677	55144776	Hspd1	-	78.596	0.040881	0.80527	1	0
chr1	55144991	55148161	Hspe1	+	194.816	-0.13345	0.375946	1	0
chr1	55188088	55211743	Mob4	+	30.719	-0.13271	0.34281	1	0
chr1	55227003	55283626	Rftn2	-	2.4112	0.446543	0.0149057	1	0
chr1	55294020	55296902	Mars2	+	2.60172	0.0355005	0.819672	1	0
chr1	55356912	55420313	Boll	-	0.00410759	-0.0158751	0.810329	1	0
chr1	55462789	55811129	Plcl1	+	2.43686	0.294371	0.208639	1	0
chr1	56692892	56694295	Hsfy2	-	0				0
chr1	56850824	57028178	Satb2	-	0.944993	-0.0170209	0.922721	1	0
chr1	57028312	57032040	9130024F11Rik	+	0.310748	-0.0065357	0.977983	1	0
chr1	57257488	57271840	BC055402	-	0				0
chr1	57416065	57434388	4930558J18Rik	-	0.183128	0.0148081	0.95324	1	0
chr1	57434463	57442266	1700066M21Rik	+	4.43814	0.110396	0.441931	1	0
chr1	57445087	57463391	1110034B05Rik	-	9.87936	-0.115279	0.419299	1	0
chr1	57463518	57472802	9430016H08Rik	+	17.1517	-0.0257906	0.823449	1	0
chr1	57831704	58005241	Spats2l	+	6.64018	0.0351941	0.888013	1	0
chr1	58011944	58026928	Kctd18	-	4.26013	-0.216572	0.0315558	1	0
chr1	58042183	58083121	Sgol2	+	2.91275	-0.0521081	0.798363	1	0
chr1	58086812	58163254	Aox1	+	8.22956	-0.147197	0.552782	1	0
chr1	58169979	58257296	Aox3	+	0.109364	0.0725577			0
chr1	58267240	58325440	Aox4	+	0.00339684	-0.00888084	0.926463	1	0
chr1	58335169	58436108	Aox3l1	+	0.02168	0.00187543	0.991701	1	0
chr1	58449979	58463392	Bzw1	+	129.485	-0.0608641	0.597783	1	0
chr1	58468831	58480932	Clk1	-	38.3366	-0.1575	0.338746	1	0
chr1	58487836	58502330	Ppil3	-	16.073	-0.0470318	0.687729	1	0
chr1	58504476	58519120	Nif3l1	+	13.4771	-0.0535485	0.695309	1	0
chr1	58519614	58561763	Orc2	-	12.7604	-0.0428349	0.76866	1	0
chr1	58579649	58643177	Fam126b	-	3.79102	-0.0684006	0.544024	1	0
chr1	58643442	58652792	Ndufb3	+	74.109	0.0275806	0.856061	1	0
chr1	58709484	58712675	Gm20257	+	1.53934	-0.0349522	0.870657	1	0
chr1	58714963	58752833	Als2cr12	-	0.7194	0.134266	0.594662	1	0
chr1	58770129	58815726	Cflar	+	17.3334	-0.108066	0.417943	1	0
chr1	58852217	58904347	Casp8	+	24.2172	-0.0755882	0.518226	1	0
chr1	58957293	59030326	Trak2	-	13.5346	-0.231337	0.0587155	1	0
chr1	59030414	59051965	Stradb	+	5.65692	-0.187472	0.118493	1	0
chr1	59107349	59151744	Als2cr11	-	0.00238886	-0.0158751	0.810329	1	0
chr1	59157436	59176940	Als2cr4	-	9.61029	-0.167543	0.0950199	1	0
chr1	59177778	59219599	Mpp4	-	0.124382	-0.187833	0.45654	1	0
chr1	59220233	59294075	Als2	-	3.95885	-0.0387939	0.682256	1	0
chr1	59313750	59409213	Cdk15	+	0.0954022	0.100048	0.615989	1	0
chr1	59538990	59543799	Fzd7	+	6.25144	-0.0710105	0.593906	1	0
chr1	59573107	59691353	Gm973	+	0.0263181	0.19234	0.285704	1	0
chr1	59696277	59727678	Sumo1	-	114.104	-0.132342	0.316117	1	0
chr1	59741849	59768354	Nop58	+	39.3709	0.0675028	0.5757	1	0
chr1	59748801	59748854	Snord70	+	0.417226	-0.0447046	0.683045	1	0
chr1	59761651	59761714	Snord11	+	0.344325	-0.0241228	0.765421	1	0
chr1	59821480	59927703	Bmpr2	+	11.0272	-0.0795402	0.589967	1	0
chr1	59969849	60042190	Fam117b	+	8.70443	0.0406886	0.778628	1	0
chr1	60045911	60099931	Ica1l	-	0.218366	0.0991967	0.680715	1	0
chr1	60133711	60155344	Wdr12	-	7.5445	0.132075	0.317283	1	0
chr1	60162154	60207878	Carf	+	2.28932	-0.138161	0.308389	1	0
chr1	60237442	60391549	Nbeal1	+	6.13036	-0.207418	0.144002	1	0
chr1	60400215	60444231	Cyp20a1	+	26.2678	0.0406587	0.750015	1	0
chr1	60466462	60538007	Abi2	+	4.10035	0.0850341	0.554236	1	0
chr1	60540028	60623609	Raph1	-	8.93173	-0.0914365	0.674628	1	0
chr1	60803231	60830203	Cd28	+	0.27406	-0.090715	0.70769	1	0
chr1	60965868	60972674	Ctla4	+	0.288708	-0.702805	0.00191192	0.741502	0
chr1	61034757	61057164	Icos	+	0.119026	-0.152163	0.515042	1	0
chr1	61435275	61452748	9530026F06Rik	+	0.105891	-0.137493	0.492774	1	0
chr1	61685397	62688858	Pard3b	+	0.865119	-0.0936903	0.692659	1	0
chr1	62749890	62865266	Nrp2	+	14.9307	0.0963791	0.582187	1	0
chr1	62837491	62841306	4930487H11Rik	-	0.641601	-0.12949	0.609059	1	0
chr1	63094374	63160841	Ino80d	-	5.62287	-0.156135	0.329582	1	0
chr1	63190165	63223396	Ndufs1	-	22.6368	0.000660797	0.995574	1	0
chr1	63223404	63227060	Eef1b2	+	410.785	-0.101321	0.417824	1	0
chr1	63225596	63225709	Snora41	+	3.07731	-0.38562	0.126733	1	0
chr1	63229267	63260783	Gpr1	-	0.291274	0.261667	0.296112	1	0
chr1	63319842	63361149	Zdbf2	+	0.0110956	-0.316272	0.127721	1	0
chr1	63492477	63643089	Adam23	+	1.39788	0.206521	0.226767	1	0
chr1	63669424	63733501	Dytn	-	0				0
chr1	63745400	63776892	Mdh1b	-	0.00874345	-0.0158751	0.810329	1	0
chr1	63777198	63799959	Fastkd2	+	10.3257	-0.0720589	0.623168	1	0
chr1	64011300	64015573	Gm13749	+	0.0775628	-0.231152	0.252269	1	0
chr1	64082246	64167963	Klf7	-	6.62103	-0.0877463	0.583622	1	0
chr1	64579377	64651122	Creb1	+	7.17539	-0.0125193	0.897537	1	0
chr1	64653053	64663742	Mettl21a	-	7.62282	-0.000172861	0.998604	1	0
chr1	64726442	64737233	2810408I11Rik	-	2.34447	-0.0652053	0.781184	1	0
chr1	64737918	64772216	Ccnyl1	+	11.0797	0.0036294	0.983128	1	0
chr1	64777131	64784324	Fzd5	-	5.23193	0.0417272	0.82095	1	0
chr1	64835694	65003398	Plekhm3	-	2.74009	-0.0914668	0.461556	1	0
chr1	65059659	65079322	Akr1cl	-	0.00363674	0.00912569	0.89027	1	0
chr1	65095130	65097737	Cryge	-	0.0105913	0.0216261	0.743709	1	0
chr1	65108411	65110014	Crygd	-	0.00535403	0.00912569	0.89027	1	0
chr1	65118105	65120095	Crygc	-	0				0
chr1	65126800	65128841	Crygb	-	0				0
chr1	65146962	65149937	Cryga	-	0				0
chr1	65153886	65169767	D630023F18Rik	-	0.047787	-0.21519	0.30263	1	0
chr1	65205189	65233053	Idh1	-	47.434	0.102668	0.435078	1	0
chr1	65233258	65325270	Pikfyve	+	3.64563	-0.137619	0.202315	1	0
chr1	65357830	65435818	Pth2r	+	0.173654	0.338099	0.160888	1	0
chr1	65973095	65974878	Crygf	+	0				0
chr1	66221902	66489157	Mtap2	+	3.61452	-0.272939	0.206498	1	0
chr1	66515020	66745722	Unc80	+	0.00478738	0.016665	0.912437	1	0
chr1	66747466	66765816	Rpe	+	22.4208	0.0159568	0.847646	1	0
chr1	66766379	66864169	1110028C15Rik	-	7.91134	0.012816	0.956848	1	0
chr1	66877426	66909841	Acadl	-	49.7099	0.0701702	0.685309	1	0
chr1	66970869	66991630	Myl1	-	32.832	-0.335936	0.0896192	1	0
chr1	67047090	67085446	Lancl1	-	7.95419	0.0415792	0.746749	1	0
chr1	67169639	67277022	Cps1	+	0.0090946	0.0507532	0.748341	1	0
chr1	68086539	69154633	Erbb4	-	0.116197	0.045825	0.830738	1	0
chr1	69577783	69732534	Ikzf2	-	1.7108	-0.384079	0.0809212	1	0
chr1	69873561	70771706	Spag16	+	0				0
chr1	70772288	70931971	Vwc2l	+	0.00171498	-0.00337472	0.95931	1	0
chr1	71074108	71149546	Bard1	-	1.75738	-0.211886	0.154087	1	0
chr1	71289663	71461484	Abca12	-	0.0013363	0.0157802	0.875719	1	0
chr1	71603729	71625977	Atic	+	28.8086	0.0800297	0.536452	1	0
chr1	71632096	71699745	Fn1	-	559.975	-0.114769	0.591359	1	0
chr1	71699908	71709417	Apol7d	+	0.322903	-0.11687	0.637246	1	0
chr1	71934685	71937778	Gm8883	+	1.31506	0.0396377	0.859314	1	0
chr1	72005571	72051769	4933417E11Rik	-	0.0348502	0.0925875	0.597541	1	0
chr1	72205806	72258881	Mreg	-	0.570962	-0.283914	0.219353	1	0
chr1	72305746	72330888	Pecr	-	5.82183	0.130868	0.52008	1	0
chr1	72330946	72349569	Tmem169	+	0.0549502	-0.193138	0.393279	1	0
chr1	72353994	72441527	Xrcc5	+	12.926	0.0729824	0.556023	1	0
chr1	72473685	72583138	March4	-	0.177346	-0.0837387	0.726264	1	0
chr1	72629824	72683364	Smarcal1	+	3.78938	-0.0478314	0.730897	1	0
chr1	72689553	72747138	Ankar	-	0.0160279	-0.0996419	0.570118	1	0
chr1	72757833	72760387	Rpl37a	+	663.587	0.00327171	0.983528	1	0
chr1	72871053	72899045	Igfbp2	+	3.65353	-0.0559814	0.773658	1	0
chr1	72904638	72921439	Igfbp5	-	32.4644	0.125006	0.621634	1	0
chr1	73061648	73062473	Tnp1	-	0				0
chr1	73062609	73072082	1700027A15Rik	+	0.0117362	0.0216261	0.743709	1	0
chr1	73437958	73454143	Pinc	-	0				0
chr1	73445541	73477353	D530049I02Rik	+	0				0
chr1	73664954	73911040	6030407O03Rik	-	0.0175995	0.0175696	0.908266	1	0
chr1	73956804	74171021	Tns1	-	17.9574	0.0148479	0.947027	1	0
chr1	74172114	74194804	Rufy4	+	0.633697	0.156856	0.501307	1	0
chr1	74200567	74207820	Cxcr2	+	2.50627	-0.0154896	0.929599	1	0
chr1	74238359	74241205	Cxcr1	-	0.00465961	0.00912569	0.89027	1	0
chr1	74283123	74314787	Arpc2	+	214.176	-0.0307798	0.781146	1	0
chr1	74325173	74326163	Gpbar1	+	0.130377	0.151662	0.457456	1	0
chr1	74326413	74331312	Aamp	-	63.5612	0.0893162	0.452799	1	0
chr1	74331607	74400266	Pnkd	+	8.87626	0.166983	0.29588	1	0
chr1	74334820	74350910	Tmbim1	-	67.6618	-0.0195531	0.896273	1	0
chr1	74408681	74415895	Gm216	+	0.230934	-0.109776	0.658694	1	0
chr1	74421776	74432625	Slc11a1	+	6.33441	-0.0275404	0.881087	1	0
chr1	74438182	74443859	Ctdsp1	+	36.2097	0.0732718	0.597406	1	0
chr1	74440883	74440968	Mir26b	+	0.229469	-0.135869	0.246812	1	0
chr1	74455957	74482083	Vil1	+	13.5222	-0.0518396	0.827587	1	0
chr1	74482134	74590860	Usp37	-	3.94419	-0.0499544	0.652566	1	0
chr1	74552633	74577416	Rqcd1	+	14.7031	0.0982268	0.399783	1	0
chr1	74589462	74611701	Plcd4	+	0.166097	-0.0719248	0.75508	1	0
chr1	74611755	74634602	Zfp142	-	3.53436	-0.0986039	0.406056	1	0
chr1	74634934	74639017	Bcs1l	+	7.59597	0.219795	0.0664901	1	0
chr1	74640325	74647971	Rnf25	-	18.5128	0.0464481	0.700537	1	0
chr1	74648028	74683467	Stk36	+	1.28231	-0.0685796	0.720697	1	0
chr1	74708327	74744547	Ttll4	+	7.57519	-0.0914454	0.439893	1	0
chr1	74760147	74784464	Cyp27a1	+	4.89559	-0.417203	0.0571507	1	0
chr1	74785495	74795529	Prkag3	-	0.220194	-0.400292	0.0824302	1	0
chr1	74818465	74831893	Wnt6	+	0.110057	0.0488619	0.811508	1	0
chr1	74838592	74850749	Wnt10a	+	4.16405	0.528981	0.0364876	1	0
chr1	74901602	74904306	Cdk5r2	+	0.060032	0.0828289	0.70016	1	0
chr1	74928082	74931982	Fev	-	0.00257955	0.00912569	0.89027	1	0
chr1	74936517	74939709	Cryba2	-	0				0
chr1	74947231	74947295	Mir375	-	0				0
chr1	74948653	74982173	Ccdc108	-	0.00059458	0.00912569	0.89027	1	0
chr1	74991891	74998225	Ihh	-	2.34334	-0.135828	0.58612	1	0
chr1	75013919	75121800	Nhej1	-	4.33476	0.183516	0.231183	1	0
chr1	75122115	75130464	Slc23a3	-	0.560643	-0.0569492	0.81753	1	0
chr1	75131788	75138942	1810031K17Rik	-	18.9602	-0.0896192	0.374643	1	0
chr1	75139359	75144483	Fam134a	+	29.1753	0.0412055	0.724731	1	0
chr1	75165219	75168200	Zfand2b	+	16.2685	0.0933887	0.546478	1	0
chr1	75168214	75176857	Abcb6	-	3.37715	0.107058	0.558305	1	0
chr1	75177439	75188497	Atg9a	-	10.07	0.0212862	0.818896	1	0
chr1	75188708	75194699	Ankzf1	+	9.09767	-0.165744	0.212968	1	0
chr1	75194809	75207353	Glb1l	-	3.72091	-0.0427316	0.803158	1	0
chr1	75207403	75211548	Stk16	+	26.8917	-0.0105428	0.932026	1	0
chr1	75212181	75215828	Tuba4a	-	72.5024	0.0584572	0.752987	1	0
chr1	75216669	75228668	A630095N17Rik	-	0.134747	-0.0350641	0.854709	1	0
chr1	75232997	75242267	Dnajb2	+	8.26251	0.0276642	0.769877	1	0
chr1	75243615	75260783	Ptprn	-	19.4605	0.00837059			0
chr1	75268776	75274955	Resp18	-	0.0202145	-0.00321553	0.961238	1	0
chr1	75305139	75314212	Dnpep	-	40.3765	0.0743769	0.54811	1	0
chr1	75356918	75364290	Des	+	32.6181	-0.317758	0.153008	1	0
chr1	75364784	75371590	Gm15179	-	0.179949	-0.0365776	0.77776	1	0
chr1	75371871	75428881	Speg	+	0.828003	0.0263326	0.90239	1	0
chr1	75432517	75439751	Gmppa	+	28.1695	0.036894	0.661848	1	0
chr1	75447084	75470915	Accn4	+	0.00327415	-0.00337472	0.95931	1	0
chr1	75471143	75476046	Chpf	-	17.4486	0.214563	0.255321	1	0
chr1	75476106	75482268	Tmem198	+	0.563778	-0.0892017	0.699611	1	0
chr1	75482399	75503027	Obsl1	-	3.37869	0.192066	0.237151	1	0
chr1	75503651	75506929	Inha	+	2.47879	-0.114999	0.634099	1	0
chr1	75518103	75533910	Stk11ip	+	8.02797	-0.0385108	0.813484	1	0
chr1	75542840	75556006	Slc4a3	+	6.74043	-0.0513849	0.823955	1	0
chr1	76485707	76498603	Gm17751	+	0				0
chr1	77363759	77511663	Epha4	-	5.0414	0.208899	0.331203	1	0
chr1	78097841	78193711	Pax3	-	0.011889	-0.0216563	0.890482	1	0
chr1	78306920	78416861	Sgpp2	+	6.32847	0.0861615	0.709171	1	0
chr1	78421410	78485421	Farsb	-	17.709	0.0433487	0.660044	1	0
chr1	78507634	78534748	Mogat1	+	0.0946815	0.18391	0.228262	1	0
chr1	78655014	78664176	Utp14b	+	2.36264	0.00880547	0.970097	1	0
chr1	78678167	78704318	Acsl3	+	15.8514	0.134862	0.576142	1	0
chr1	78813523	78816600	Kcne4	+	1.74316	0.308592	0.197796	1	0
chr1	79431243	79436665	Scg2	-	0.500889	0.217056			0
chr1	79603450	79668547	Ap1s3	-	4.68186	0.0278515	0.845737	1	0
chr1	79698836	79758344	Wdfy1	-	8.59456	-0.0408669	0.76073	1	0
chr1	79772592	79778020	Mrpl44	+	17.2299	0.0131672	0.913286	1	0
chr1	79790895	79855240	Serpine2	-	37.6581	0.0699744	0.703305	1	0
chr1	80195273	80210519	Fam124b	-	0.0980681	-0.186071	0.438297	1	0
chr1	80263392	80337005	Cul3	-	39.1358	-0.0349268	0.813628	1	0
chr1	80442506	80472235	1700016L21Rik	+	0.0132929	0.00912569	0.89027	1	0
chr1	80497647	80755128	Dock10	-	3.50577	-0.286371	0.130831	1	0
chr1	81073891	81268226	9430031J16Rik	+	0.0468983	-0.0146082			0
chr1	82229679	82288014	Irs1	-	3.51714	0.196972	0.178425	1	0
chr1	82313153	82441941	Rhbdd1	+	11.0804	-0.0779158	0.621544	1	0
chr1	82447297	82583424	Col4a4	-	0.11631	-0.040902	0.861391	1	0
chr1	82583495	82718634	Col4a3	+	0.123672	-0.0272372	0.904352	1	0
chr1	82721492	82748964	Mff	+	51.054	-0.0623091	0.524176	1	0
chr1	82753223	82765031	Tm4sf20	-	12.6179	-0.0406408	0.851169	1	0
chr1	82836057	82892850	Agfg1	+	26.045	0.128171	0.271493	1	0
chr1	83009097	83035023	Slc19a3	-	0.0564348	-0.10601	0.58795	1	0
chr1	83113340	83115742	Ccl20	+	1.5415	-0.0103557	0.965881	1	0
chr1	83156336	83207147	Wdr69	+	0.0608141	0.243978			0
chr1	83252355	83404775	Sphkap	-	0.079813	0.188784	0.388072	1	0
chr1	84032867	84281220	Pid1	-	6.70913	-0.0980409	0.573473	1	0
chr1	84366413	84692796	Dner	-	0.0290971	-0.12407	0.507041	1	0
chr1	84717763	84835879	Trip12	-	30.5466	-0.0922093	0.535611	1	0
chr1	84836415	84897061	Fbxo36	+	3.86065	-0.118269	0.56936	1	0
chr1	84903279	84931658	Slc16a14	-	1.41274	0.0084665	0.970078	1	0
chr1	85084713	85106428	A530032D15Rik	-	1.10028	-0.152198	0.502774	1	0
chr1	85196185	85210337	Gm7609	+	3.76725	-0.201917	0.221815	1	0
chr1	85242918	85267141	C130026I21Rik	-	1.74351	-0.070009	0.747432	1	0
chr1	87473474	87500466	Sp110	-	10.0217	-0.00854012	0.96105	1	0
chr1	87497277	87541611	Sp140	+	3.78071	-0.277268	0.0672331	1	0
chr1	87546624	87606023	Sp100	+	21.4867	-0.0671433	0.747307	1	0
chr1	87613657	87633181	A630001G21Rik	-	1.59505	-0.175696	0.380819	1	0
chr1	87690021	87748152	Cab39	+	36.187	0.0530946	0.593714	1	0
chr1	87791084	87805273	Itm2c	+	103.825	0.118318	0.455294	1	0
chr1	87825057	87828331	4933407L21Rik	+	0.0957045	-0.0257631	0.891176	1	0
chr1	87836111	87857630	Gpr55	-	0.557897	0.0453088	0.857929	1	0
chr1	87918516	87926533	Spata3	+	0.000682331	0	1	1	0
chr1	87942437	87952031	2810459M11Rik	+	0.600768	0.0207763	0.928539	1	0
chr1	87961193	88035870	Psmd1	+	46.3132	0.0347331	0.841195	1	0
chr1	87995611	88008545	Htr2b	-	0.711238	0.180688	0.463696	1	0
chr1	88051354	88174859	Armc9	+	2.35861	0.0405176	0.765174	1	0
chr1	88199795	88203880	B3gnt7	+	2.30388	0.060948	0.749301	1	0
chr1	88241293	88256030	Ncl	-	44.1021	-0.0473691	0.669396	1	0
chr1	88247744	88247860	Snora75	-	1.21662	-0.18523	0.404672	1	0
chr1	88252834	88252902	Snord82	-	0.0312895	0.00912569	0.89027	1	0
chr1	88256148	88264539	C130036L24Rik	+	0.467251	0.0833798	0.735431	1	0
chr1	88282899	88284716	Nmur1	-	0.0119016	-0.0233147	0.771126	1	0
chr1	88322903	88324624	1700019O17Rik	+	0.0028591	0.00912569	0.89027	1	0
chr1	88423310	88427273	Ptma	+	791.982	0.0545686	0.598446	1	0
chr1	88439589	88479076	Pde6d	-	24.3075	0.0677432	0.57972	1	0
chr1	88483674	88503075	Cops7b	+	8.29399	0.0193691	0.892252	1	0
chr1	88562867	88567148	Nppc	-	0.580455	0.00813434	0.967504	1	0
chr1	88600378	88946672	Dis3l2	+	4.17125	-0.00742578	0.963818	1	0
chr1	88983265	88986503	Alppl2	-	0				0
chr1	88994576	88998181	Alpi	-	0.0186548	0.0728987	0.522426	1	0
chr1	89021582	89024487	Akp3	+	0				0
chr1	89044229	89051602	Ecel1	-	0.00668754	-0.00337472	0.95931	1	0
chr1	89080067	89084979	1700027L20Rik	+	0.00692539	-0.0481483	0.70945	1	0
chr1	89087226	89096645	Chrnd	+	0.104854	-0.362863	0.0324537	1	0
chr1	89102385	89108410	Chrng	+	0.0544657	-0.236469	0.0694316	1	0
chr1	89110488	89137063	Eif4e2	+	17.3441	-0.0273345	0.813324	1	0
chr1	89160938	89207366	Efhd1	+	0.536412	-0.000563684	0.998192	1	0
chr1	89223572	89347385	Gigyf2	+	12.2214	-0.0545817	0.711401	1	0
chr1	89282858	89291304	Kcnj13	-	0.171089	-0.0598805	0.779003	1	0
chr1	89366838	89372034	3110079O15Rik	+	0.00784029	-0.0158751	0.810329	1	0
chr1	89373403	89470445	Ngef	-	4.84904	-0.0161433	0.948212	1	0
chr1	89470601	89494415	Neu2	+	0.624427	0.162062	0.52075	1	0
chr1	89516886	89617083	Inpp5d	+	10.7116	-0.141744	0.35158	1	0
chr1	89652585	89689003	Atg16l1	+	13.3776	0.0608154	0.421963	1	0
chr1	89681145	89681393	Scarna6	+	0.603013	-0.241851	0.226742	1	0
chr1	89700254	89741732	Sag	+	0.193682	0.0932998	0.710712	1	0
chr1	89749861	89841064	Dgkd	+	16.1167	-0.0755391	0.57769	1	0
chr1	89841695	89905126	Usp40	-	6.42804	0.0180224	0.87939	1	0
chr1	89951985	89952911	Ugt1a10	+	0.466541	0.0776231	0.755659	1	0
chr1	89967353	89968253	Ugt1a9	+	0.509293	0.104564	0.67775	1	0
chr1	89991575	89992553	Ugt1a7c	+	21.5125	0.134683	0.591486	1	0
chr1	89999831	90004374	Ugt1a6b	+	1.161	0.2122	0.399111	1	0
chr1	90031383	90035906	Ugt1a6a	+	2.5943	0.144793	0.56617	1	0
chr1	90062586	90063478	Ugt1a5	+	0.0579515	0.069408	0.632736	1	0
chr1	90097185	90098075	Ugt1a2	+	0.126857	0.088358	0.688068	1	0
chr1	90101306	90102323	Dnajb3	-	0.563843	0.108653	0.667985	1	0
chr1	90108533	90109446	Ugt1a1	+	0.718842	0.186822	0.422393	1	0
chr1	90111618	90116577	Ugt1a	+	13.9454	0.182211	0.458297	1	0
chr1	90123594	90155289	Heatr7b1	+	0.0904744	0.327597	0.187955	1	0
chr1	90155430	90174154	Hjurp	-	4.20644	0.0661089	0.727965	1	0
chr1	90171672	90171674	A730008H23Rik	-	11.3746	-0.106161	0.458245	1	0
chr1	90203286	90285426	Trpm8	+	0.0079629	0.0197066	0.877311	1	0
chr1	90303593	90323013	Spp2	+	0.672929	-0.110462	0.559594	1	0
chr1	90396445	90406641	Glrp1	-	7.43821	-0.114989	0.641167	1	0
chr1	90448091	90458741	Gm19589	+	2.02053	-0.112055	0.642328	1	0
chr1	90594800	90598766	Arl4c	-	76.6242	0.0768787	0.58466	1	0
chr1	90651464	90652308	2410088K16Rik	+	0.0399342	-0.0601154	0.527949	1	0
chr1	90912687	90918785	1700067G17Rik	+	0.00806191	-0.0158751	0.810329	1	0
chr1	90967036	91050368	Sh3bp4	+	15.2645	0.105606	0.588871	1	0
chr1	91256916	91302708	C030007H22Rik	-	0				0
chr1	91351385	91791857	Agap1	+	5.19524	-0.143526	0.278303	1	0
chr1	91573081	91580467	4933400F21Rik	-	0.0396202	0.0828539	0.68262	1	0
chr1	91824536	91827751	Gbx2	-	0.520921	0.134297			0
chr1	91849252	91911152	Asb18	-	0.0201376	-0.00528184	0.936521	1	0
chr1	91938706	92049976	Iqca	-	0.0333246	-0.404697	0.0708795	1	0
chr1	92100577	92112863	Cxcr7	+	30.426	0.344431	0.153256	1	0
chr1	92499999	92509916	Cops8	+	26.4973	0.104731	0.345113	1	0
chr1	92663434	92740548	Col6a3	-	25.7624	0.277395	0.205994	1	0
chr1	92811676	92847719	Mlph	+	26.4651	0.063891	0.773246	1	0
chr1	92849684	92850589	Prlh	+	0.0953386	-0.037603	0.734607	1	0
chr1	92854709	92866197	Rab17	-	6.88174	-0.0620243	0.806134	1	0
chr1	92895303	93025521	Lrrfip1	+	30.9456	-0.094161	0.5548	1	0
chr1	93041679	93067372	Rbm44	+	0.007182	-0.103304	0.3137	1	0
chr1	93076398	93121773	Ramp1	+	4.94847	0.10217	0.606874	1	0
chr1	93146895	93182602	Ube2f	+	32.6054	0.0298717	0.830942	1	0
chr1	93194914	93217657	Scly	+	11.4077	0.222104	0.161189	1	0
chr1	93218651	93244880	Espnl	+	0.0321512	0.166491	0.407371	1	0
chr1	93247649	93258981	Klhl30	+	2.92563	-0.605583	9.59506e-06	0.0848949	1
chr1	93263006	93270794	Fam132b	+	1.78471	0.0823946	0.7131	1	0
chr1	93272407	93295360	Ilkap	-	27.9787	-0.0380416	0.59058	1	0
chr1	93301456	93302606	1700020N18Rik	-	0				0
chr1	93308059	93309799	Hes6	-	26.3754	0.103242	0.469208	1	0
chr1	93312558	93355905	Per2	-	2.1788	-0.0772452	0.734168	1	0
chr1	93391244	93425884	Traf3ip1	+	4.28605	0.0323254	0.799213	1	0
chr1	93437141	93456167	Asb1	+	2.77464	0.14991	0.099135	1	0
chr1	93698053	93744604	Twist2	+	3.53907	0.250508	0.307666	1	0
chr1	93829331	94044970	Hdac4	-	3.27333	-0.0304625	0.847202	1	0
chr1	94336295	94370335	Ndufa10	-	38.8381	0.0605533	0.495832	1	0
chr1	94376257	94377196	Olfr1416	-	0				0
chr1	94387394	94388330	Olfr1415	-	0				0
chr1	94407624	94415092	Olfr1414	-	0				0
chr1	94469701	94470783	Olfr1413	+	0				0
chr1	94484908	94485874	Olfr1412	+	0				0
chr1	94493097	94494069	Olfr1411	+	0				0
chr1	94504415	94505384	Olfr1410	+	0				0
chr1	94516457	94517578	Olfr12	+	0				0
chr1	94533721	94538562	Myeov2	-	72.4088	-0.152594	0.355351	1	0
chr1	94540794	94545418	Otos	-	0.285726	-0.3492	0.14417	1	0
chr1	94728262	94756773	Gpc1	+	34.9686	0.226541	0.109699	1	0
chr1	94746954	94747020	Mir149	+	0.00121447				0
chr1	94766705	94799483	Ankmy1	-	0.0359399	0.10666	0.576172	1	0
chr1	94803565	94805197	Dusp28	+	5.53145	0.0908007	0.599709	1	0
chr1	94807401	94817162	Rnpepl1	+	18.1626	0.0741206	0.590859	1	0
chr1	94830119	94847167	9430060I03Rik	-	0.139587	-0.0783812	0.688376	1	0
chr1	94834521	94844525	Capn10	+	6.62021	0.0833746	0.492857	1	0
chr1	94869695	94882968	Gpr35	+	4.08055	0.0501841	0.771398	1	0
chr1	94902910	94908846	Aqp12	+	0.0110635	0.0680641	0.482738	1	0
chr1	94912032	94998442	Kif1a	-	0.313109	-0.422806	0.0650878	1	0
chr1	95031852	95041998	Agxt	+	0.0655533	0.10362	0.557307	1	0
chr1	95047931	95057525	2310007B03Rik	-	11.9708	-0.155862	0.531735	1	0
chr1	95132473	95193025	Sned1	+	6.66278	0.233322	0.272728	1	0
chr1	95195787	95202447	Mterfd2	-	10.9288	0.171172	0.254518	1	0
chr1	95206013	95239365	Pask	-	1.80494	-0.0267946	0.847863	1	0
chr1	95240221	95264195	Ppp1r7	+	9.77088	0.0825576	0.321544	1	0
chr1	95270472	95300079	Ano7	+	0.0147631	-0.0762414	0.611962	1	0
chr1	95302516	95375385	Hdlbp	-	71.392	0.0707458	0.647283	1	0
chr1	95375569	95406309	Sept2	+	128.441	-0.117961	0.254706	1	0
chr1	95408680	95517221	Farp2	+	2.04801	0.0807255	0.592395	1	0
chr1	95517327	95532304	Stk25	-	63.5018	-0.149374	0.169921	1	0
chr1	95582270	95592339	Bok	+	66.4756	-0.00147621	0.993786	1	0
chr1	95601967	95651415	Thap4	-	13.0374	0.0648101	0.651434	1	0
chr1	95651609	95686106	Atg4b	+	14.9441	0.0326116	0.726138	1	0
chr1	95689152	95698511	Dtymk	-	41.4367	-0.0174862	0.905374	1	0
chr1	95700541	95718677	Ing5	+	6.97053	0.0234222	0.78371	1	0
chr1	95721816	95748751	D2hgdh	+	5.03682	0.0463236	0.758707	1	0
chr1	95757920	95773071	Gal3st2	+	6.09824	-0.0749646	0.721086	1	0
chr1	95815013	95837816	Gm9994	+	0.52691	-0.0506089	0.809411	1	0
chr1	95887085	95908116	Gm6086	+	0.495833	0.00712026	0.976036	1	0
chr1	95917069	95924907	Neu4	+	0.00651109	-0.00110533	0.987417	1	0
chr1	95934881	95949130	Pdcd1	-	0.230672	0.00466879	0.985279	1	0
chr1	96694018	96699049	4930440C22Rik	+	0				0
chr1	97210204	97231861	Fam174a	+	18.0538	-0.16174	0.324317	1	0
chr1	97484258	97564171	St8sia4	-	7.01866	0.0197358	0.927836	1	0
chr1	97597760	97613095	4930598F16Rik	-	0.00679021	-0.0158751	0.810329	1	0
chr1	97887235	97918335	1700063A18Rik	-	0				0
chr1	98508633	98559150	4930533P14Rik	-	0				0
chr1	98715360	98768748	Slco4c1	-	0.0857381	-0.23207	0.289547	1	0
chr1	98802752	98894137	Slco6b1	-	0				0
chr1	98956025	99024880	Slco6c1	-	0				0
chr1	99540478	99558595	D1Ertd622e	-	17.7305	-0.108491	0.388654	1	0
chr1	99602622	99666669	Ppip5k2	-	16.2609	-0.016461	0.93903	1	0
chr1	99666755	99689548	Gin1	+	4.18194	-0.0373855	0.858133	1	0
chr1	99717670	99992209	Pam	-	55.7257	0.0552557	0.671596	1	0
chr1	99927699	99944370	B230216N24Rik	-	0.23279	0.0591826	0.810015	1	0
chr1	100028043	100041232	1810006J02Rik	+	0.0885956	0.152902	0.459278	1	0
chr1	100317700	100405957	Slco6d1	+	0				0
chr1	101669341	102382519	Cntnap5b	+	0	0	1	1	0
chr1	103052344	103071779	Gm20268	+	0				0
chr1	106665395	106892058	Cdh20	+	0.00934535	0.0391857	0.784385	1	0
chr1	107173493	107253287	Rnf152	-	2.06489	-0.271976	0.243788	1	0
chr1	107414998	107560253	Pign	-	7.93175	-0.0529025	0.627603	1	0
chr1	107560437	107651708	2310035C23Rik	+	8.58237	-0.148886	0.251831	1	0
chr1	107677299	107744558	Tnfrsf11a	+	2.4168	-0.158649	0.368001	1	0
chr1	107886982	107930654	Zcchc2	+	5.54138	-0.134441	0.309925	1	0
chr1	108049201	108068101	LOC626049	-	0.323977	-0.262051	0.269911	1	0
chr1	108068445	108290822	Phlpp1	+	6.13578	-0.179623	0.263889	1	0
chr1	108434755	108610867	Bcl2	-	3.6098	0.0232885	0.893126	1	0
chr1	108616986	108656319	Kdsr	-	10.6313	0.00854842	0.921885	1	0
chr1	108667364	108693302	Vps4b	-	32.3109	-0.0263275	0.818877	1	0
chr1	108757756	108779925	Serpinb5	+	14.0347	-0.185271	0.462279	1	0
chr1	108831025	108853657	Serpinb12	+	0.0703125	-0.104281	0.642856	1	0
chr1	108877560	108897772	Serpinb13	+	0	0	1	1	0
chr1	108942163	108948880	Serpinb3a	-	0				0
chr1	108974769	108980057	Serpinb3d	-	0				0
chr1	109050537	109057691	Serpinb3b	-	0				0
chr1	109167777	109174948	Serpinb3c	-	0				0
chr1	109258890	109277052	Serpinb11	+	3.75013	-0.00404378	0.984799	1	0
chr1	109319265	109349266	Serpinb7	+	0.656918	0.33352	0.175364	1	0
chr1	109407999	109422177	Serpinb2	+	5.78605	0.505937	0.0173619	1	0
chr1	109425579	109445848	Serpinb10-ps	+	0.346549	0.159245	0.473132	1	0
chr1	109486582	109505555	Serpinb8	+	4.68251	0.0638703	0.657817	1	0
chr1	111880313	112035578	Cdh7	+	0				0
chr1	112785771	112873949	Cdh19	-	0.0594786	-0.116632	0.600929	1	0
chr1	113755278	113761495	Dsel	-	7.39348	0.0168176	0.916675	1	0
chr1	117581713	118477251	Cntnap5a	+	0.000974498	0.00912569	0.89027	1	0
chr1	120195094	120207709	Tsn	-	30.9912	0.110886	0.200944	1	0
chr1	120218419	120230408	Mki67ip	+	19.9675	0.0881491	0.326064	1	0
chr1	120285634	120506039	Clasp1	+	6.96348	-0.0350855	0.742093	1	0
chr1	120355245	120355842	2900060B14Rik	-	0.082986	0.0399602	0.765649	1	0
chr1	120524521	120581745	Tfcp2l1	+	2.46747	0.0250049	0.909598	1	0
chr1	120730637	120950196	Gli2	-	0.98466	0.156089	0.505179	1	0
chr1	121312041	121318825	Inhbb	-	14.662	0.07557	0.741546	1	0
chr1	121366881	121401359	Ralb	-	38.6843	0.00485475	0.961244	1	0
chr1	121422730	121425560	Tmem185b	+	6.49231	0.0435395	0.665349	1	0
chr1	121441609	121545577	Epb4.1l5	-	3.67621	-0.107756	0.654153	1	0
chr1	121554669	121733648	Ptpn4	-	2.6047	-0.132582	0.333767	1	0
chr1	121804477	121809745	Tmem177	-	2.64	0.0728018	0.62323	1	0
chr1	121820095	121891787	Gm101	-	0.0322025	-0.173398	0.329109	1	0
chr1	121903556	121960109	Sctr	+	0.309306	-0.22232	0.376707	1	0
chr1	121963953	121970357	Tmem37	-	22.6267	0.00786092	0.96752	1	0
chr1	122009856	122017673	Dbi	-	185.185	-0.0319887	0.85906	1	0
chr1	122017763	122084766	3110009E18Rik	+	1.70832	0.0399011	0.847488	1	0
chr1	122122992	122167659	Steap3	-	10.5085	0.309171	0.108651	1	0
chr1	122237158	122239751	C1ql2	+	0.00254534	-0.0158751	0.810329	1	0
chr1	122371114	122401661	Marco	-	0.116162	0.0887875	0.702446	1	0
chr1	122499063	122504568	En1	+	0.815544	0.563214	0.00949354	1	0
chr1	122983981	123017552	B230209K01Rik	+	0				0
chr1	123200929	123229157	Insig2	-	22.9104	0.103991	0.337964	1	0
chr1	123327643	123403037	Ccdc93	+	6.5885	-0.01187	0.903889	1	0
chr1	123406349	123425042	Htr5b	-	0.0095745	-0.00673538	0.943233	1	0
chr1	123450411	123464557	Ddx18	-	20.8657	0.0974468	0.380866	1	0
chr1	125228714	125942136	Dpp10	-	0.0091089	-0.122726	0.51802	1	0
chr1	127289481	127332304	Actr3	-	185.584	-0.00813609	0.929642	1	0
chr1	127457592	127492261	Slc35f5	+	36.0194	0.0139573	0.943478	1	0
chr1	127573572	127770438	Gpr39	+	13.3	0.00261166	0.989392	1	0
chr1	127768618	127808791	Lypd1	-	1.57904	0.207967	0.373698	1	0
chr1	127810212	128727209	Nckap5	-	0.0541032	0.321659	0.175682	1	0
chr1	129101562	129379549	Mgat5	+	9.31879	-0.145257	0.563885	1	0
chr1	129386918	129574598	Tmem163	-	1.45116	0.140798			0
chr1	129625989	129664141	Acmsd	+	0.256555	-0.205636	0.406553	1	0
chr1	129650193	129670631	2900009J06Rik	-	0.727747	-0.0679166	0.782154	1	0
chr1	129670740	129701414	Ccnt2	+	15.4373	-0.270181	0.00953149	1	0
chr1	129711847	129736867	Ysk4	-	0.0351443	-0.0162471	0.935843	1	0
chr1	129765349	129840453	Rab3gap1	+	12.2963	0.00658437	0.949093	1	0
chr1	129850762	129998985	Zranb3	-	3.29087	0.00637704	0.97146	1	0
chr1	129999882	130134312	R3hdm1	+	12.0372	-0.0429735	0.670091	1	0
chr1	130098937	130099007	Mir128-1	+	0				0
chr1	130140757	130175954	Ubxn4	+	22.8065	-0.00115525	0.988796	1	0
chr1	130181340	130224895	Lct	-	0.0173294	-0.225469	0.201798	1	0
chr1	130228167	130256233	Mcm6	-	24.896	0.0967977	0.319868	1	0
chr1	130260283	130313993	Dars	-	34.8512	-0.00455625	0.961669	1	0
chr1	130484775	130488876	Cxcr4	-	13.2855	-0.144352	0.431163	1	0
chr1	131169880	132115855	Thsd7b	+	0.0104124	0.226831	0.0980037	1	0
chr1	132285104	132319576	Daf2	-	0.0804216	-0.112448	0.539142	1	0
chr1	132335606	132359317	Cd55	-	6.53926	-0.421047	0.079754	1	0
chr1	132473282	132526183	Zp3r	-	0				0
chr1	132532497	132558195	C4bp	-	7.82423	-0.0117207	0.953579	1	0
chr1	132566778	132578148	C4bp-ps1	-	0.0723131	0.0452364	0.784712	1	0
chr1	132585619	132625830	Pfkfb2	-	4.79197	-0.0226308	0.884263	1	0
chr1	132613903	132618634	Yod1	+	2.88002	-0.14659	0.339088	1	0
chr1	132628552	132641199	AA986860	+	13.968	0.0702424	0.781302	1	0
chr1	132697478	132711317	Fcamr	+	0.0643568	-0.241893	0.235075	1	0
chr1	132723260	132748826	Pigr	+	6.16892	-0.00950703	0.959532	1	0
chr1	132762353	132777367	Faim3	+	0				0
chr1	132778650	132783988	Il24	-	0.149347	0.159387	0.429524	1	0
chr1	132803768	132807873	Il20	-	0				0
chr1	132829232	132835818	Il19	-	0.315789	0.18298	0.449323	1	0
chr1	132916421	132921547	Il10	+	0.403433	-0.0815983	0.742348	1	0
chr1	132950280	132994120	Mapkapk2	-	47.1021	0.0479988	0.621838	1	0
chr1	133025017	133034811	Dyrk3	-	8.88493	-0.182681	0.426269	1	0
chr1	133049783	133070048	Eif2d	+	19.4644	-0.0373092	0.782503	1	0
chr1	133072986	133141755	Rassf5	-	6.87	-0.12322	0.387152	1	0
chr1	133151178	133176140	Ikbke	-	8.65587	-0.172833	0.122212	1	0
chr1	133181827	133423938	Srgap2	-	9.45722	-0.0829051	0.415925	1	0
chr1	133424565	133436449	Fam72a	+	0.965871	0.07985	0.66869	1	0
chr1	133495690	133508577	Avpr1b	+	0.0228374	0.104229	0.555512	1	0
chr1	133534890	133572084	Ctse	+	93.7292	-0.17028	0.476088	1	0
chr1	133585271	133610041	5430435G22Rik	+	8.32818	0.155463	0.397188	1	0
chr1	133640598	133666982	Slc26a9	+	3.12188	0.0183223	0.932477	1	0
chr1	133693971	133714692	Pm20d1	+	0.0642938	-0.196358	0.429474	1	0
chr1	133724588	133745440	Slc41a1	+	7.92721	-0.0215474	0.859073	1	0
chr1	133763853	133769464	Rab7l1	+	8.91751	-0.0579476	0.737698	1	0
chr1	133807034	133832898	Nucks1	+	14.0828	0.0506464	0.582367	1	0
chr1	133859543	133879541	Slc45a3	+	3.25891	-0.191684	0.436693	1	0
chr1	133904181	133922261	Elk4	+	7.09495	-0.108853	0.361106	1	0
chr1	133923197	133964639	Mfsd4	-	5.73278	-0.1147	0.646989	1	0
chr1	134010123	134036262	Cdk18	-	15.3466	-0.108123	0.427266	1	0
chr1	134088012	134153959	Lemd1	+	1.08674	-0.110444	0.642566	1	0
chr1	134094664	134094761	Mir135b	+	0.020489				0
chr1	134195202	134203934	Klhdc8a	+	3.3359	-0.0132835	0.946924	1	0
chr1	134212701	134230065	Nuak2	+	7.25676	0.192283	0.345724	1	0
chr1	134252891	134287858	Tmcc2	-	2.93764	0.022092	0.904234	1	0
chr1	134314029	134363536	Dstyk	+	5.92642	0.000988246	0.993198	1	0
chr1	134373943	134402242	Rbbp5	+	9.02843	-0.055482	0.562002	1	0
chr1	134402806	134405216	Tmem81	+	2.33631	-0.095001	0.635211	1	0
chr1	134406001	134439517	Cntn2	-	0.0774602	-0.187454	0.453577	1	0
chr1	134461266	134638374	Nfasc	-	0.37133	0.0672465	0.766945	1	0
chr1	134776931	134836582	Lrrn2	+	0.386139	-0.035141	0.886807	1	0
chr1	134886421	134921925	Mdm4	-	14.51	-0.214779	0.151914	1	0
chr1	134942588	135005265	Pik3c2b	+	2.56047	0.0745451	0.7673	1	0
chr1	135027742	135036377	Ppp1r15b	+	19.0427	0.0404051	0.623185	1	0
chr1	135142673	135200012	Plekha6	+	13.4543	0.0369871	0.883887	1	0
chr1	135146428	135166385	Gm19461	-	0.196099	-0.0508642	0.827907	1	0
chr1	135206399	135219603	Golt1a	+	1.33425	0.00879746	0.971451	1	0
chr1	135223788	135226299	Kiss1	+	0.127387	0.0568209	0.629509	1	0
chr1	135247142	135256900	Ren2	+	0				0
chr1	135250703	135256009	Ren	+	0.207278	-0.0650887	0.69501	1	0
chr1	135255650	135255659	Ren1	+	0.606665	0.00912569	0.89027	1	0
chr1	135260148	135276895	Etnk2	+	0.443712	0.0337901	0.893872	1	0
chr1	135278876	135320789	Sox13	-	2.30102	0.126393	0.594232	1	0
chr1	135500447	135506857	Snrpe	-	208.383	-0.174449	0.247711	1	0
chr1	135516447	135557957	Zc3h11a	-	45.5924	-0.105475	0.379122	1	0
chr1	135552455	135557462	Zbed6	-	17.7843	-0.163479	0.184907	1	0
chr1	135575605	135586685	Lax1	-	0.338979	0.000577221	0.998181	1	0
chr1	135600841	135650098	Atp2b4	-	5.57146	0.0419872	0.855573	1	0
chr1	135793770	135804576	Optc	-	0.118606	0.0144548	0.950965	1	0
chr1	135806881	135817978	Prelp	-	14.7648	0.159336	0.488448	1	0
chr1	135934091	135944854	Fmod	+	11.4782	0.188834	0.420113	1	0
chr1	135971441	135975732	Btg2	-	14.4779	-0.172165	0.411188	1	0
chr1	136007818	136048013	Chit1	+	0.0200547	-0.074239	0.593584	1	0
chr1	136078980	136086608	Chi3l1	+	2.38006	0.0997851	0.687749	1	0
chr1	136090024	136095137	Mybph	+	0.346175	-0.397688	0.0514607	1	0
chr1	136095798	136132008	Adora1	-	1.04954	-0.120279	0.63345	1	0
chr1	136186580	136189125	Myog	+	0.270025	-0.398162			0
chr1	136193359	136229505	Ppfia4	-	2.558	-0.289972	0.189114	1	0
chr1	136242673	136258576	Tmem183a	-	27.6147	-0.0960161	0.420513	1	0
chr1	136282516	136287560	4933406M09Rik	+	0.0207496	-0.0453723	0.654594	1	0
chr1	136302566	136308315	Cyb5r1	+	28.9274	-0.150608	0.382851	1	0
chr1	136312043	136328918	Adipor1	+	79.5281	0.0324107	0.818429	1	0
chr1	136352131	136387450	Klhl12	+	5.05466	0.0400468	0.69548	1	0
chr1	136391236	136404461	Rabif	+	13.9382	0.0793516	0.549268	1	0
chr1	136437521	136443599	4931440L10Rik	-	0	0	1	1	0
chr1	136456754	136529455	Kdm5b	+	11.6357	-0.0928527	0.61443	1	0
chr1	136543257	136645994	Syt2	+	0.0254297	-0.0826958	0.650124	1	0
chr1	136662519	136852517	Ppp1r12b	-	1.54036	-0.225685	0.113142	1	0
chr1	136859153	136870714	Ube2t	+	7.03835	-0.0069647	0.970759	1	0
chr1	136882929	137001853	Lgr6	-	8.44847	-0.0162302	0.939438	1	0
chr1	137005074	137029152	Ptprv	-	2.08395	0.00256764	0.988469	1	0
chr1	137029301	137041897	Ptpn7	+	3.83515	0.013678	0.92808	1	0
chr1	137043410	137052845	Arl8a	+	37.4881	-0.0206306	0.885833	1	0
chr1	137056826	137064258	Gpr37l1	-	0.0418187	-0.110821	0.573931	1	0
chr1	137150150	137155049	Elf3	-	36.1521	-0.0806844	0.731238	1	0
chr1	137159275	137180661	Rnpep	-	20.9165	0.0127379	0.904491	1	0
chr1	137198111	137210314	Timm17a	-	50.0889	-0.0877128	0.630405	1	0
chr1	137221389	137264642	Lmod1	+	0.433535	0.00817154	0.97304	1	0
chr1	137268032	137271640	Shisa4	-	9.38922	-0.112975	0.548121	1	0
chr1	137278891	137327068	Ipo9	-	17.8957	-0.0280243	0.785246	1	0
chr1	137331156	137481932	Nav1	-	6.41589	0.0545221	0.705339	1	0
chr1	137625773	137648806	Csrp1	+	181.595	0.0553936	0.692944	1	0
chr1	137662661	137665711	Phlda3	+	56.0882	0.0986584	0.410658	1	0
chr1	137695997	137707566	Tnni1	+	1.10028	-0.713484	0.00438071	1	0
chr1	137715174	137729918	Lad1	+	55.4454	-0.09136	0.67075	1	0
chr1	137732962	137748838	Tnnt2	+	45.6469	-0.282953	0.203345	1	0
chr1	137767971	137815601	Pkp1	-	8.36238	-0.382594	0.0563552	1	0
chr1	137850154	137902919	Igfn1	-	0.955929	0.0274912	0.837564	1	0
chr1	137904795	137931607	Tmem9	+	33.554	0.103034	0.453999	1	0
chr1	137949477	138016399	Cacna1s	+	0.704444	-0.370947	0.100258	1	0
chr1	138027977	138074591	Kif21b	+	3.99777	-0.243663	0.260266	1	0
chr1	138110098	138130857	5730559C18Rik	-	23.9618	-0.0435105	0.832908	1	0
chr1	138155490	138157450	Gpr25	-	0.527616	-0.400443	0.111008	1	0
chr1	138164699	138242681	Camsap2	-	11.6357	-0.0198331	0.904082	1	0
chr1	138308492	138312096	9230116N13Rik	-	0.512933	-0.237815	0.340733	1	0
chr1	138313158	138336797	Ddx59	+	4.90548	0.0771135	0.555993	1	0
chr1	138364534	138428088	Kif14	+	0.961974	0.186125	0.325697	1	0
chr1	138521477	138526968	Zfp281	+	8.14456	-0.125645	0.180551	1	0
chr1	138579972	138587382	Gm19705	+	2.84592	-0.297759	0.228686	1	0
chr1	138592787	138622305	Gm16880	+	0.891193	-0.0446673	0.856303	1	0
chr1	138740160	138857025	Nr5a2	-	0.116604	0.0481848	0.8492	1	0
chr1	139863031	139863118	Mir181a-1	+	0.0180361				0
chr1	139863215	139863295	Mir181b-1	+	0.358406	-0.136761	0.19477	1	0
chr1	139959437	140071882	Ptprc	-	14.8221	-0.203121	0.130839	1	0
chr1	140170314	140186039	Atp6v1g3	+	0.00547329	-0.00337472	0.95931	1	0
chr1	140381290	140516273	Nek7	-	47.379	0.0167908	0.915665	1	0
chr1	140536671	140578652	Gm5833	-	0.0573107	0.0991029	0.558415	1	0
chr1	140721762	140744156	Lhx9	-	0.0128012	0.0231271	0.887902	1	0
chr1	140748555	140753431	2310009B15Rik	-	16.3357	0.0838385	0.671707	1	0
chr1	140860285	141072619	Dennd1b	+	6.12332	-0.0366238	0.806678	1	0
chr1	141094830	141273653	Crb1	-	0.00541205	-0.0899187	0.364684	1	0
chr1	141276028	141299429	4933436E23Rik	+	0				0
chr1	141318959	141349584	Zbtb41	+	5.94969	-0.00654919	0.950687	1	0
chr1	141351349	141390665	Aspm	+	2.14827	0.00499501	0.97962	1	0
chr1	141398283	141420333	F13b	+	0				0
chr1	141443640	141456799	Cfhr1	-	0.0375498	-0.170371	0.343067	1	0
chr1	141594495	141677816	Gm4788	-	0.298385	0.0714071	0.761341	1	0
chr1	141706868	141755276	Cfhr2	-	1.46219	-0.0965124	0.559736	1	0
chr1	141982431	142079988	Cfh	-	40.4673	0.227858	0.156684	1	0
chr1	142142833	142506838	Kcnt2	+	0.29611	-0.298894	0.230522	1	0
chr1	142466752	142552979	4930590L20Rik	-	0	0	1	1	0
chr1	145454628	145549814	Cdc73	-	17.0837	0.0592784	0.693457	1	0
chr1	145487826	145497067	B3galt2	+	0.701344	0.17914	0.358565	1	0
chr1	145586478	145596808	Glrx2	+	7.24754	0.0728622	0.456782	1	0
chr1	145597920	145624181	Trove2	-	8.58955	-0.0400871	0.805044	1	0
chr1	145624407	145654596	Uchl5	+	12.9929	-0.00635808	0.960758	1	0
chr1	145846467	145851279	Rgs2	-	20.0305	-0.190919	0.335943	1	0
chr1	145985796	146024502	Rgs13	-	0.259879	0.154862	0.499284	1	0
chr1	146091798	146096234	Rgs1	-	4.93085	-0.437743	0.0524704	1	0
chr1	146599970	146622551	Rgs18	-	3.28305	-0.080911	0.742136	1	0
chr1	148342795	148749602	Fam5c	+	2.1574	0.0775856	0.753711	1	0
chr1	151676751	151808414	Pla2g4a	-	29.525	0.0471942	0.716326	1	0
chr1	151923790	151946896	7530420F21Rik	-	0.271685	-0.0316064	0.896523	1	0
chr1	151947253	151955142	Ptgs2	+	9.85873	0.44058	0.080502	1	0
chr1	152166546	152181036	Pdc	+	0.0109512	0.0341265	0.605905	1	0
chr1	152167810	152193901	2310030A07Rik	-	0				0
chr1	152208440	152240185	BC003331	-	14.0007	0.0478832	0.630932	1	0
chr1	152240485	152296368	Tpr	+	27.2843	-0.0709305	0.643024	1	0
chr1	152296541	152313295	Prg4	-	5.43544	0.484362	0.0545793	1	0
chr1	152409631	152840565	Hmcn1	-	0.366061	0.00334891	0.989453	1	0
chr1	152985163	152991225	C730036E19Rik	+	0.0962481	-0.183063	0.398893	1	0
chr1	153191627	153211575	Ivns1abp	+	69.5232	-0.109346	0.444501	1	0
chr1	153214828	153275565	1200016B10Rik	-	6.3734	-0.118949	0.292165	1	0
chr1	153275777	153305313	1190005F20Rik	+	8.5848	0.14139	0.229309	1	0
chr1	153316535	153347953	Rnf2	-	18.7111	0.0236212	0.833021	1	0
chr1	153418502	153566477	Fam129a	+	3.92203	0.068244	0.695979	1	0
chr1	153602503	153669458	Edem3	+	8.73413	-0.00221941	0.988121	1	0
chr1	153731653	153937450	1700025G04Rik	-	2.61733	0.000878248	0.996263	1	0
chr1	154217865	154233812	Tsen15	-	16.139	0.045522	0.761711	1	0
chr1	154246996	154357825	Glt25d2	+	0.424731	-0.0385343	0.852443	1	0
chr1	154364659	154472241	Rgl1	-	10.0413	0.0159565	0.90018	1	0
chr1	154597680	154604674	Apobec4	+	0.00974495	0.0466269	0.480867	1	0
chr1	154613671	154622710	Arpc5	+	174.788	-0.062314	0.628222	1	0
chr1	154655019	154684120	Ncf2	+	13.8033	-0.162051	0.255509	1	0
chr1	154684124	154749776	Smg7	-	14.1058	-0.161155	0.189618	1	0
chr1	154802230	154966391	Nmnat2	+	1.55099	-0.0122322			0
chr1	154969885	155033577	Lamc2	-	20.1184	-0.352756	0.162568	1	0
chr1	155066051	155179916	Lamc1	-	41.3212	0.02922	0.847263	1	0
chr1	155251315	155261363	E330020D12Rik	-	2.1936	-0.361942	0.0531994	1	0
chr1	155272338	155299704	1700012A16Rik	+	0.192355	-0.0798364	0.738765	1	0
chr1	155302887	155334790	Dhx9	-	35.397	-0.0843646	0.533606	1	0
chr1	155350145	155396844	Npl	-	38.1895	0.00487101	0.979996	1	0
chr1	155500166	155544795	Rgs8	+	0.0224548	-0.0643462	0.769461	1	0
chr1	155587482	155592598	Rgs16	+	3.86811	0.397873	0.0832738	1	0
chr1	155596555	155611351	Rnasel	+	8.91541	-0.0538015	0.688483	1	0
chr1	155626516	155691271	Rgsl1	-	0.063464	-0.0979838	0.688886	1	0
chr1	155696671	155698325	5830403L16Rik	-	0.0781523	0.140982	0.504396	1	0
chr1	155721474	155724001	Gm5531	+	0.210126	-0.0865545	0.732543	1	0
chr1	155738775	155740190	Teddm1	+	0	0	1	1	0
chr1	155747074	155756844	Glul	+	49.2356	0.126864	0.142579	1	0
chr1	156048316	156052804	Zfp648	+	0.0018113	0.00912569	0.89027	1	0
chr1	156088650	156104036	4930452N14Rik	-	0.00802694	0.00912569	0.89027	1	0
chr1	156239648	156573050	Cacna1e	-	0.0318095	-0.0831891	0.718918	1	0
chr1	156943496	156946766	Ier5	-	18.1176	0.135159	0.176056	1	0
chr1	156975007	156993910	Mr1	-	10.1477	0.0224809	0.904288	1	0
chr1	157005832	157050647	Stx6	+	19.039	0.0813316	0.291106	1	0
chr1	157122786	157264574	Xpr1	-	8.55032	-0.06554	0.722958	1	0
chr1	157405249	157534363	Acbd6	+	10.8694	0.206679	0.168453	1	0
chr1	157548823	157589157	Lhx4	-	0.0152158	0.0404681	0.694105	1	0
chr1	157625284	157660029	Qsox1	-	49.1672	-0.0260167	0.83932	1	0
chr1	157692093	157820385	Cep350	-	5.44147	-0.157611	0.302738	1	0
chr1	157851728	157883610	Tor1aip1	-	23.6185	-0.000622231	0.995538	1	0
chr1	157882793	157915989	Tor1aip2	+	26.9191	-0.0936569	0.516701	1	0
chr1	157923095	158135156	Fam163a	-	0.0376778	-0.196382	0.215485	1	0
chr1	158185425	158233479	Tdrd5	-	0.107719	-0.0111116	0.961189	1	0
chr1	158240865	158258166	Nphs2	+	0.0975254	0.138863	0.55484	1	0
chr1	158358238	158404459	Soat1	-	21.1447	-0.00912326	0.970701	1	0
chr1	158488917	158579750	Abl2	+	10.1381	-0.143397	0.409755	1	0
chr1	158583747	158604470	Tor3a	-	12.4206	-0.0607367	0.673407	1	0
chr1	158608701	158649041	Fam20b	-	23.2047	0.0271035	0.822655	1	0
chr1	158734296	158869757	Ralgps2	-	9.8532	0.136439	0.356062	1	0
chr1	158769153	158791209	Angptl1	+	1.18707	0.0268629	0.915547	1	0
chr1	159029278	159038776	1700057K13Rik	-	0.0336922	-0.153827	0.160519	1	0
chr1	159065313	159342482	Rasal2	-	5.4314	-0.148121	0.169212	1	0
chr1	159342726	159350367	2810025M15Rik	+	28.9407	-0.0108219	0.932519	1	0
chr1	159388712	159418864	BC026585	+	4.67112	0.168633	0.390764	1	0
chr1	159436926	159498555	Sec16b	+	5.67438	0.0107381	0.958936	1	0
chr1	160175399	160286391	Fam5b	-	0.00357063	-0.0158751	0.810329	1	0
chr1	160292434	160621917	Astn1	+	0.00124992	-0.0283755	0.667935	1	0
chr1	160435755	160435864	Mir488	+	0				0
chr1	160641861	160887569	Pappa2	-	0.079946	-0.0688053	0.755541	1	0
chr1	161162456	161277711	Rfwd2	+	15.4667	-0.0481773	0.538167	1	0
chr1	161270437	161270555	Scarna3a	+	0.879931	-0.0142462	0.923047	1	0
chr1	161453899	161855053	Tnr	+	0.0129585	0.0220985	0.900712	1	0
chr1	161974510	162008717	4930523C07Rik	+	7.00577	-0.207953	0.161541	1	0
chr1	162004865	162005161	4930562F07Rik	-	1.20121	-0.337848	0.160988	1	0
chr1	162015162	162083706	Tnn	-	2.69711	0.236407	0.349806	1	0
chr1	162125390	162131317	Mrps14	+	18.5102	0.0362688	0.732445	1	0
chr1	162132497	162143023	Cacybp	-	32.9609	0.0269411	0.844006	1	0
chr1	162149304	162723069	Rabgap1l	-	3.4715	-0.0835756	0.557417	1	0
chr1	162506798	162507884	Gpr52	-	0.0514775	-0.0738212	0.545266	1	0
chr1	162836541	162905107	Rc3h1	+	7.19834	-0.098037	0.465687	1	0
chr1	162908736	162933145	Serpinc1	+	0.143573	0.0802872	0.743812	1	0
chr1	162947886	162964390	Zbtb37	-	1.87955	0.0323798	0.833395	1	0
chr1	162965296	162968668	Gas5	+	46.9124	-0.0597807	0.624175	1	0
chr1	162968222	162968287	Snord47	+	6.39783	-0.104726	0.67904	1	0
chr1	162970743	163000763	Dars2	-	3.29913	0.0547907	0.719161	1	0
chr1	163001022	163016474	Cenpl	+	3.00452	-0.0947071	0.567615	1	0
chr1	163018508	163061610	Klhl20	-	7.44081	0.0527243	0.62866	1	0
chr1	163072842	163100638	Ankrd45	+	0.00262741	-0.00337472	0.95931	1	0
chr1	163086973	163089445	4930469G21Rik	-	0.00356374	0.00912569	0.89027	1	0
chr1	163170242	163181297	Prdx6	-	73.1155	0.100991	0.447295	1	0
chr1	163325568	163348337	Tnfsf4	+	0.600161	0.168731	0.489364	1	0
chr1	163424787	163435421	Tnfsf18	+	4.22081	0.0659089	0.794274	1	0
chr1	163710822	163718626	Fasl	-	0.155575	-0.0778998	0.741674	1	0
chr1	163746242	163806792	AI848100	-	8.78541	-0.0782308	0.580042	1	0
chr1	163872219	163909767	4930558K02Rik	-	0.00742479	-0.0283755	0.667935	1	0
chr1	163899318	163903566	Pigc	+	8.6786	-0.113131	0.348935	1	0
chr1	163917432	164408165	Dnm3	-	0.316357	0.229871	0.290421	1	0
chr1	163935099	163946616	2810442N19Rik	+	0.0963964	-0.04643	0.818344	1	0
chr1	164147753	164155681	Dnm3os	+	3.66508	-0.000706165	0.997224	1	0
chr1	164463802	164478476	Mettl13	-	4.34145	0.0614635	0.626089	1	0
chr1	164500958	164529209	Vamp4	+	7.67232	-0.0718878	0.570701	1	0
chr1	164569280	164579825	Myoc	+	0.183079	-0.264766	0.250207	1	0
chr1	164577373	164588350	7420461P10Rik	-	0.0128644	-0.0283755	0.667935	1	0
chr1	164601915	164670687	Prrc2c	-	20.1272	-0.0639461	0.61384	1	0
chr1	164724013	164742680	Fmo4	-	0.00754766	0.0234366	0.831207	1	0
chr1	164759691	164796679	Fmo1	-	1.19308	0.189424	0.454771	1	0
chr1	164805177	164828843	Fmo2	-	0.699789	0.12142	0.63137	1	0
chr1	164846681	164867356	Fmo6	-	0.00272229	-0.0158751	0.810329	1	0
chr1	164883930	164914622	Fmo3	-	0.0163052	0.0211802	0.850629	1	0
chr1	164954432	165015801	4921528O07Rik	-	0				0
chr1	165175249	165243781	Prrx1	-	12.1381	0.239755	0.144443	1	0
chr1	165315039	165333772	Gorab	-	8.54129	-0.00354647	0.978264	1	0
chr1	165633123	165655363	Mettl11b	-	0.0144312	-0.040876	0.536598	1	0
chr1	165709809	165847231	Kifap3	+	9.32773	0.0872619	0.265713	1	0
chr1	165860194	165885257	Scyl3	+	6.77196	-0.0323319	0.776998	1	0
chr1	165885467	165924912	BC055324	-	4.16109	0.00614611	0.972588	1	0
chr1	165925075	165927374	2810422O20Rik	+	4.38413	0.0611736	0.709415	1	0
chr1	165978364	165987808	Sele	+	0.238237	0.310356	0.163329	1	0
chr1	165992206	166010916	Sell	+	0.845499	0.388604	0.124816	1	0
chr1	166045394	166080157	Selp	+	2.07649	0.066828			0
chr1	166078706	166082348	Gm16548	-	0.0740451	-0.131308	0.236284	1	0
chr1	166084456	166150405	F5	+	6.54648	-0.0819682	0.722765	1	0
chr1	166179185	166195499	Slc19a2	+	6.57169	-0.0664395	0.511708	1	0
chr1	166205728	166217978	4930455F23Rik	+	6.6224	-0.0249711	0.866136	1	0
chr1	166219930	166237615	Blzf1	-	4.73191	0.0193445	0.873014	1	0
chr1	166237805	166367397	Nme7	+	8.47561	0.0334272	0.862126	1	0
chr1	166367427	166388486	Atp1b1	-	85.475	0.00938919	0.967933	1	0
chr1	166726862	166754397	Dpt	+	48.4416	0.12957	0.602872	1	0
chr1	166793251	166801569	LOC433374	+	0.036259	0.020481	0.902947	1	0
chr1	166861778	166865641	Xcl1	-	1.70602	0.0585507	0.813789	1	0
chr1	166996747	167022061	4930568G15Rik	-	0				0
chr1	167067983	167090904	Tbx19	-	0.00191235	-0.0158751	0.810329	1	0
chr1	167104471	167124564	Sft2d2	-	27.9244	-0.000502769	0.997829	1	0
chr1	167142416	167167089	Tiprl	-	11.809	0.0115819	0.917882	1	0
chr1	167225896	167251982	Gpr161	+	1.54341	0.188608	0.345987	1	0
chr1	167259631	167390594	Dcaf6	-	13.3119	-0.0816014	0.448706	1	0
chr1	167391338	167411345	Brp44	+	46.303	-0.0216562	0.903139	1	0
chr1	167415313	167506904	Adcy10	+	0.0140939	0.0704779	0.648365	1	0
chr1	167522311	167564672	Mpzl1	-	31.5363	-0.0461261	0.782141	1	0
chr1	167579075	167638225	Rcsd1	-	4.47358	0.0589657	0.750962	1	0
chr1	167693910	167705435	Creg1	+	28.2208	0.197015	0.106969	1	0
chr1	167718811	167792243	Cd247	+	0.134038	-0.0645333	0.767123	1	0
chr1	167795284	167932765	Pou2f1	-	2.92236	-0.155086	0.242065	1	0
chr1	168028278	168058029	Dusp27	-	0.156706	-0.257606	0.262701	1	0
chr1	168060590	168096641	Gpa33	+	6.82164	-0.0706151	0.751208	1	0
chr1	168131515	168168875	Mael	-	0				0
chr1	168184269	168246963	Ildr2	+	7.01844	0.481558	0.0413573	1	0
chr1	168309297	168323741	Tada1	+	13.7032	0.00786386	0.939225	1	0
chr1	168323751	168339959	Pogk	-	7.51958	-0.101782	0.478361	1	0
chr1	168413743	168427719	Gm4846	-	0				0
chr1	168559101	168577824	Gm4847	-	0.0409265	-0.0105062	0.93313	1	0
chr1	168592185	168611976	Fmo9	-	0.0739615	-0.0240615			0
chr1	168904153	168929861	Gm16701	-	0.37599	0.0724459	0.757129	1	0
chr1	168931547	169021433	Fam78b	+	2.88871	0.106633	0.670533	1	0
chr1	169156216	169215258	Uck2	-	28.2465	0.131102	0.489874	1	0
chr1	169238800	169264109	Tmco1	+	21.8197	0.0407393	0.705324	1	0
chr1	169280121	169298661	Aldh9a1	+	19.1322	0.0991843	0.355112	1	0
chr1	169302514	169323928	Mgst3	-	96.4656	-0.065485	0.746342	1	0
chr1	169375805	169396911	Lrrc52	-	0				0
chr1	169528492	169569754	Rxrg	+	0.124587	-0.0629083	0.771451	1	0
chr1	169619688	169778864	Lmx1a	+	0.0503685	0.292997	0.141336	1	0
chr1	170049494	170362389	Pbx1	-	14.7397	-0.0432077	0.762679	1	0
chr1	171428064	171461595	Nuf2	-	8.6312	-0.0138721	0.947801	1	0
chr1	171585631	171623657	Rgs5	+	14.9341	0.0759763	0.679902	1	0
chr1	171671607	171677773	Rgs4	-	2.3863	0.101747	0.631105	1	0
chr1	171859069	171864784	1700084C01Rik	+	0.206054	-0.0172337	0.937667	1	0
chr1	171879667	171899336	Hsd17b7	-	4.49766	-0.124821	0.561665	1	0
chr1	171899539	171902437	3110045C21Rik	+	1.00011	-0.191823	0.442548	1	0
chr1	171902527	172019075	Ddr2	-	9.80747	0.00904599	0.963709	1	0
chr1	172072133	172105077	Uap1	-	30.222	-0.0462251	0.66858	1	0
chr1	172129386	172145524	Uhmk1	-	10.9475	-0.165559	0.239507	1	0
chr1	172163001	172181718	Sh2d1b2	+	0.145367	-0.0612236	0.699413	1	0
chr1	172207454	172215793	Sh2d1b1	+	4.24456	-0.275848	0.218592	1	0
chr1	172228323	172236463	Gm7694	-	1.32048	-0.270325	0.283606	1	0
chr1	172238991	172242256	1700015E13Rik	+	0.157664	-0.118078	0.58813	1	0
chr1	172247626	172519980	Nos1ap	-	0.424814	-0.0729629	0.770711	1	0
chr1	172574662	172612920	Olfml2b	+	23.5839	0.214446	0.341511	1	0
chr1	172634587	172797902	Atf6	-	9.1155	0.0520787	0.65095	1	0
chr1	172804318	172815671	Dusp12	-	13.3721	-0.0341284	0.782744	1	0
chr1	172837403	172843072	Fcrlb	-	2.34043	0.302922	0.215168	1	0
chr1	172847724	172857714	Fcrla	-	0.683897	0.150649	0.543835	1	0
chr1	172890688	172906202	Fcgr2b	-	80.1415	-0.0678179	0.662346	1	0
chr1	172949056	172959892	Fcgr4	+	10.5756	-0.193828	0.281587	1	0
chr1	172981299	172989534	Fcgr3	-	86.915	-0.277038	0.0935983	1	0
chr1	173051791	173057098	1700009P17Rik	+	1.1535	0.0221997	0.9302	1	0
chr1	173059287	173080734	Sdhc	-	92.0447	0.0722518	0.479509	1	0
chr1	173080843	173091254	Mpz	+	1.3997	-0.0935375	0.6893	1	0
chr1	173103394	173126399	Pcp4l1	-	0.435948	-0.159325	0.529428	1	0
chr1	173144100	173147862	Nr1i3	+	0.0514298	-0.13166	0.418474	1	0
chr1	173147933	173152645	Tomm40l	-	13.3322	-0.0293899	0.792399	1	0
chr1	173155184	173156510	Apoa2	+	0.862261	-0.1035	0.679513	1	0
chr1	173159702	173164480	Fcer1g	-	99.1292	-0.0515449	0.749987	1	0
chr1	173164990	173177243	Ndufs2	-	99.2593	0.0532464	0.65204	1	0
chr1	173180552	173190053	Adamts4	+	10.2279	0.237308	0.275222	1	0
chr1	173200458	173207026	B4galt3	+	18.4467	-0.0212436	0.869549	1	0
chr1	173207122	173211317	Ppox	-	13.585	-0.0439635	0.747301	1	0
chr1	173212083	173218092	Usp21	-	16.4857	0.0982054	0.368085	1	0
chr1	173218694	173225113	Ufc1	-	96.303	-0.0175011	0.881288	1	0
chr1	173259275	173272367	Dedd	+	14.9071	0.0324914	0.749114	1	0
chr1	173272632	173275776	Nit1	-	23.1909	-0.00806001	0.953797	1	0
chr1	173275829	173288301	Pfdn2	+	57.905	0.0312991	0.79529	1	0
chr1	173288579	173290929	Klhdc9	-	3.99074	0.105507	0.471875	1	0
chr1	173300303	173318418	Pvrl4	+	1.75982	0.0143904	0.938205	1	0
chr1	173319090	173340370	Arhgap30	+	10.717	-0.248263	0.102624	1	0
chr1	173341811	173348873	Usf1	+	36.8	0.0638825	0.592394	1	0
chr1	173349163	173350483	Tstd1	+	11.7288	-0.152501	0.532523	1	0
chr1	173367691	173394724	F11r	+	102.973	-0.00021883	0.999056	1	0
chr1	173433608	173434881	Refbp2	+	2.83857	0.0144115	0.921294	1	0
chr1	173448254	173465425	Itln1	-	0.675028	0.0133638	0.957867	1	0
chr1	173489323	173515447	Cd244	+	1.68586	0.160712	0.525395	1	0
chr1	173518743	173537491	Ly9	-	3.41961	0.276047	0.15423	1	0
chr1	173562533	173583168	Slamf7	-	0.292841	-0.0118768	0.961276	1	0
chr1	173612185	173635388	Cd48	+	14.4522	-0.158991	0.433505	1	0
chr1	173697262	173731315	Slamf1	+	0.0440511	-0.234162	0.305707	1	0
chr1	173769827	173820849	Cd84	+	18.6905	-0.26354	0.0509589	1	0
chr1	173847667	173873999	Slamf6	+	1.01244	-0.171437	0.346539	1	0
chr1	173934501	173957399	Vangl2	-	3.85453	0.140767	0.317439	1	0
chr1	173982422	173987727	Nhlh1	-	0.00594404	0.0216261	0.743709	1	0
chr1	173996143	174011447	Ncstn	-	50.5031	-0.0255579	0.844774	1	0
chr1	174012659	174052463	Copa	+	61.2066	-7.46673e-05	0.999503	1	0
chr1	174056885	174066628	Pex19	+	21.5116	0.0863161	0.407959	1	0
chr1	174078145	174126524	Dcaf8	+	30.9743	-0.0215799	0.848529	1	0
chr1	174126859	174136912	Pea15a	-	114.191	0.0896167	0.463221	1	0
chr1	174140024	174150026	Casq1	-	5.72611	-0.387775	0.0809829	1	0
chr1	174153638	174188555	Atp1a4	-	0.246617	0.36046	0.14493	1	0
chr1	174201839	174228195	Atp1a2	-	2.3807	-0.19348	0.397444	1	0
chr1	174242537	174249966	Igsf8	+	35.0994	0.152931	0.337499	1	0
chr1	174251163	174259394	Kcnj9	-	0.110156	-0.317827	0.207057	1	0
chr1	174271340	174304216	Kcnj10	+	1.63971	-0.401485	0.0245658	1	0
chr1	174306661	174314230	Pigm	+	5.90049	-0.235478	0.0240536	1	0
chr1	174405490	174408540	Slamf9	+	21.8692	-0.247592	0.252934	1	0
chr1	174412343	174429008	Igsf9	+	9.12408	0.10739	0.671388	1	0
chr1	174430376	174437506	Tagln2	+	329.285	0.139548	0.3137	1	0
chr1	174451260	174476001	Ccdc19	+	0.311394	0.0733792	0.76282	1	0
chr1	174471750	174480937	4933439K11Rik	-	0.260753	-0.29641	0.213625	1	0
chr1	174486068	174493848	Vsig8	+	0.137783	0.0682881	0.776663	1	0
chr1	174511507	174520699	Slamf8	-	2.2427	-0.181693	0.37739	1	0
chr1	174526770	174532682	Fcrl6	-	1.03862	-1.08817	1.67334e-05	0.0848949	1
chr1	174560899	174563105	Dusp23	-	3.12025	0.120781	0.604631	1	0
chr1	174628186	174630097	Crp	+	16.7728	0.0607423	0.786858	1	0
chr1	174824091	174825185	Apcs	-	2.0846	0.08209	0.717188	1	0
chr1	174886898	174887948	Olfr16	+	0.0113241	0.00912569	0.89027	1	0
chr1	175060413	175061346	Olfr1408	-	0				0
chr1	175113572	175114635	Olfr1406	-	0				0
chr1	175133488	175134430	Olfr218	+	0				0
chr1	175145737	175146771	Olfr1404	+	0				0
chr1	175151401	175157360	Fcer1a	-	1.81456	0.314942	0.207113	1	0
chr1	175200277	175201268	Olfr418-ps1	+	0				0
chr1	175204591	175207887	Gm11062	-	0				0
chr1	175262016	175263634	Darc	-	1.2309	0.203914	0.419683	1	0
chr1	175264384	175297826	Cadm3	-	1.12856	0.237245	0.349163	1	0
chr1	175350734	175396167	Aim2	+	16.9478	-0.332916	0.0368023	1	0
chr1	175451441	175466088	BC094916	-	0.274662	-0.168691	0.465471	1	0
chr1	175522087	175529405	Pydc4	-	0.126011	-0.305863	0.224788	1	0
chr1	175560989	175578059	Pyhin1	+	3.76652	0.0321511			0
chr1	175603810	175628523	Pydc3	+	0.428347	-0.0681411	0.784914	1	0
chr1	175653558	175671940	AI607873	-	11.1861	0.0013293	0.991893	1	0
chr1	175677424	175697050	Ifi204	-	25.2309	-0.0650175	0.519469	1	0
chr1	175787350	175810318	Mndal	-	16.6827	-0.12224	0.485518	1	0
chr1	175826485	175843053	Mnda	-	10.381	-0.0751788	0.555517	1	0
chr1	175850533	175872623	Ifi203	-	16.9265	-0.102211	0.593375	1	0
chr1	175892699	175912975	Ifi202b	-	20.6627	-0.0283284	0.89136	1	0
chr1	175942128	175961886	Ifi205	-	7.91954	0.0957736	0.637281	1	0
chr1	175972063	175973067	Olfr433	+	0.0882016	-0.0398187	0.831324	1	0
chr1	175980505	175981444	Olfr432	+	0.0228526	-0.0651855	0.541331	1	0
chr1	175999430	176000384	Olfr430	+	0				0
chr1	176019168	176020111	Olfr429	+	0	0	1	1	0
chr1	176030538	176030541	Olfr426	+	0				0
chr1	176047221	176047222	Olfr231	-	0				0
chr1	176048145	176048178	Olfr230-ps1	-	0				0
chr1	176066876	176067824	Olfr424	+	0				0
chr1	176081611	176082661	Olfr421	+	0				0
chr1	176088852	176089898	Olfr420	+	0				0
chr1	176102906	176178580	Spna1	+	0.00592738	-0.00470488	0.973926	1	0
chr1	176180019	176181107	Olfr419	-	0				0
chr1	176260648	176263008	1810030J14Rik	+	0				0
chr1	176299049	176299979	Olfr417	+	0				0
chr1	176321176	176322186	Olfr248	+	0				0
chr1	176360560	176361515	Olfr414	+	0				0
chr1	176378755	176379733	Olfr220	+	0				0
chr1	176431955	176752860	Fmn2	+	0.0303809	0.340211	0.146737	1	0
chr1	176763915	176851950	Grem2	-	5.95622	0.333441	0.0950316	1	0
chr1	176989206	177422676	Rgs7	-	0.113684	0.28384	0.155844	1	0
chr1	177531508	177555766	Fh1	-	48.1633	0.0349274	0.80351	1	0
chr1	177562323	177590984	Kmo	+	1.84379	-0.17308	0.440965	1	0
chr1	177592558	177622721	Opn3	-	1.24447	0.190248	0.411631	1	0
chr1	177612368	177618484	Chml	-	4.35722	-0.225792	0.085379	1	0
chr1	177628723	177745864	Wdr64	+	0.000890935	0.00912569	0.89027	1	0
chr1	177810908	177841527	Exo1	+	1.16895	0.256573	0.196259	1	0
chr1	177892436	178205443	Pld5	-	0.124692	-0.174873	0.466782	1	0
chr1	178663783	178737255	Cep170	-	16.146	-0.153484	0.463433	1	0
chr1	178702455	178702554	Mir350	-	0.0884204	-0.00337472	0.95931	1	0
chr1	178744942	178950563	Sdccag8	+	6.09091	-0.0460636	0.691082	1	0
chr1	178764754	178766264	Hmga2-ps1	-	16.7047	-0.103859	0.58056	1	0
chr1	178952245	179178898	Akt3	-	13.2019	-0.0954878	0.581935	1	0
chr1	179374791	179380897	Zfp238	+	12.6016	-0.197777	0.174246	1	0
chr1	179571672	179573074	2310043L19Rik	-	0.0318386	0.0773413	0.49188	1	0
chr1	179659944	179683436	1700016C15Rik	+	5.4983	-0.0301083	0.905436	1	0
chr1	179693308	179726640	Adss	-	55.12	-0.0885828	0.536846	1	0
chr1	179921565	179978422	Gm16432	+	0.0442497	0.096756	0.596696	1	0
chr1	180117547	180182728	Pppde1	+	10.826	-0.000494059	0.997058	1	0
chr1	180249283	180252824	Fam36a	+	43.895	-0.0757882	0.546017	1	0
chr1	180258430	180267915	Hnrnpu	-	86.798	0.00600044	0.954901	1	0
chr1	180336011	180413380	Efcab2	+	0.929486	0.0142103	0.943299	1	0
chr1	180459255	180862988	Kif26b	+	5.70237	0.0359279	0.77416	1	0
chr1	180885169	181448134	Smyd3	-	2.62584	0.0704439	0.577466	1	0
chr1	181458186	181476398	Tfb2m	-	13.8461	-0.0514487	0.668302	1	0
chr1	181476659	181557604	Cnst	+	3.74742	0.102109	0.516037	1	0
chr1	181598361	181617315	Sccpdh	+	18.5492	-0.0661022	0.692466	1	0
chr1	181675034	181734146	Ahctf1	-	9.02794	-0.0556503	0.670635	1	0
chr1	181891219	182095368	Cdc42bpa	+	13.4602	-0.0847372	0.53522	1	0
chr1	182095733	182126151	Adck3	-	4.0205	-0.191299	0.427006	1	0
chr1	182157134	182186431	Psen2	-	7.08875	-0.0706645	0.65411	1	0
chr1	182257099	182260606	Gm5069	-	0.177684	0.0273066	0.912614	1	0
chr1	182260680	182353790	Itpkb	+	3.81109	0.0895475	0.37718	1	0
chr1	182362503	182413635	6330403A02Rik	-	0.0604939	0.141079	0.570196	1	0
chr1	182499105	182531385	Parp1	+	13.5936	0.0559168	0.64677	1	0
chr1	182571464	182620818	Lin9	+	3.43993	0.0708338	0.636304	1	0
chr1	182623178	182627165	Mixl1	-	0.0180211	-0.0922531	0.487632	1	0
chr1	182656173	182684335	Acbd3	+	17.679	-0.00159526	0.991162	1	0
chr1	182732698	182743734	H3f3a	-	399.425	-0.122047	0.466541	1	0
chr1	182781281	182798245	BC031781	+	10.6418	0.0386415	0.681654	1	0
chr1	182823249	182829233	Lefty2	+	0.0100761	0.0420706	0.739453	1	0
chr1	182834404	182838219	Pycr2	+	22.6936	0.202274	0.212598	1	0
chr1	182865169	182868532	Lefty1	+	0.813506	-0.264447	0.249613	1	0
chr1	182872648	182905235	Tmem63a	+	22.4029	-0.10753	0.420055	1	0
chr1	182919686	182947626	Ephx1	-	37.2608	0.0871092	0.730848	1	0
chr1	182981367	182990798	9130409I23Rik	+	0.00974434	0.142783	0.246203	1	0
chr1	183023553	183074288	Nvl	-	12.6614	-0.123969	0.302223	1	0
chr1	183081061	183099125	Cnih4	+	25.5347	-0.12005	0.336214	1	0
chr1	183103356	183142109	Wdr26	-	28.2585	-0.125745	0.21781	1	0
chr1	183282758	183390772	Cnih3	+	0.00364942	-0.0283755	0.667935	1	0
chr1	183439763	183441582	Ccdc121	-	0.00186905	0.00912569	0.89027	1	0
chr1	183745445	183772532	Lbr	-	13.8934	0.00204745	0.987196	1	0
chr1	183834575	183950111	Enah	-	6.2186	-0.0894637	0.620328	1	0
chr1	184054867	184062546	Srp9	+	54.1305	-0.0201628	0.862595	1	0
chr1	184087308	184088229	Vmn1r1	-	0.0110546	-0.0283755	0.667935	1	0
chr1	184205900	184212890	Degs1	-	64.1764	-0.0542025	0.65278	1	0
chr1	184230964	184233420	1700047M11Rik	+	0.00708649	-0.0158751	0.810329	1	0
chr1	184243232	184271737	Fbxo28	-	9.41307	0.00547402	0.960584	1	0
chr1	184339297	184392567	Trp53bp2	+	9.89201	-0.0888505	0.621085	1	0
chr1	184397389	184447614	Capn2	-	75.1114	-0.00141454	0.992174	1	0
chr1	184495137	184562483	Capn8	+	0.00405377	0.0274639	0.817729	1	0
chr1	184677256	184679311	4922505E12Rik	-	0				0
chr1	184695036	184825785	Susd4	+	0.2994	0.326583	0.197471	1	0
chr1	184884918	184906175	Tlr5	+	1.23857	-0.0951072	0.67632	1	0
chr1	185856910	185857877	1700056E22Rik	-	0.892158	0.015709	0.94835	1	0
chr1	185858339	185899515	Dusp10	+	7.87387	0.0101414	0.9586	1	0
chr1	186351719	186381570	1700112H15Rik	-	0.0286848	0.0125625	0.897073	1	0
chr1	186536375	186542868	4930488B22Rik	+	0				0
chr1	186551023	186556372	Hlx	-	4.83794	0.101422	0.531205	1	0
chr1	186610645	186635192	Mosc1	-	0.46844	0.517138	0.0353211	1	0
chr1	186636946	186669726	Mosc2	-	35.4166	0.142443	0.332081	1	0
chr1	186646285	186646367	Mir1981	-	0.793821	-0.064073	0.698564	1	0
chr1	186695804	186706915	C130074G19Rik	-	41.6808	-0.156046	0.425691	1	0
chr1	186720302	186823428	Mark1	-	2.13593	0.391752	0.0227701	1	0
chr1	187028046	187110540	Rab3gap2	+	9.69785	-0.109999	0.265651	1	0
chr1	187066804	187066853	Snora36b	+	0.425947	-0.0759439	0.438765	1	0
chr1	187066917	187066922	Mir664	+	0				0
chr1	187110625	187153280	Iars2	-	21.526	-0.00283431	0.981408	1	0
chr1	187137197	187137264	Mir194-1	+	0.697879	-0.0824177	0.57934	1	0
chr1	187137459	187137570	Mir215	+	0.429575	-0.0747954	0.606331	1	0
chr1	187156037	187181648	Bpnt1	+	13.9276	-0.00334541	0.982486	1	0
chr1	187186973	187252234	Eprs	+	28.2437	-0.00115129	0.992525	1	0
chr1	187253235	187265698	9630028B13Rik	-	0.0340753	-0.393875	0.0625659	1	0
chr1	187270994	187278012	Gm2061	-	0				0
chr1	187278726	187292640	Slc30a10	+	0.00999085	-0.104482	0.340556	1	0
chr1	187321184	187321893	5033404E19Rik	+	0				0
chr1	187911610	187941189	Lyplal1	-	9.10235	0.0886138	0.594728	1	0
chr1	188447064	188529871	Tgfb2	-	2.64345	0.246713	0.0487218	1	0
chr1	188544964	188573237	Rrp15	-	16.6362	0.0915671	0.409134	1	0
chr1	188791294	188794506	D1Pas1	+	0.00288254	-0.0283755	0.667935	1	0
chr1	188872285	189039325	Spata17	-	0.119284	0.0830761	0.69196	1	0
chr1	188949016	188951731	1700007P06Rik	+	0.33625	-0.175711	0.472893	1	0
chr1	189039389	189175308	Gpatch2	+	4.38019	-0.156175	0.188018	1	0
chr1	189432884	190038763	Esrrg	+	0.0119695	-0.198587	0.153308	1	0
chr1	189830454	189832869	9330162B11Rik	-	0				0
chr1	190086716	190788918	Ush2a	+	0.00204614	0.0666162	0.365425	1	0
chr1	190794976	190831719	Kctd3	-	8.22195	0.0299261	0.73196	1	0
chr1	191031808	191168071	Kcnk2	-	1.05298	0.0702976	0.781461	1	0
chr1	191464492	191511965	Cenpf	-	2.77799	-0.0733396	0.691406	1	0
chr1	191552146	191700572	Ptpn14	+	8.07183	0.0567265	0.754031	1	0
chr1	191704370	191746167	Smyd2	-	29.3558	0.107232	0.520711	1	0
chr1	191945657	191994559	Prox1	-	1.22153	-0.196521	0.435806	1	0
chr1	192596757	192735649	Rps6kc1	-	5.40374	0.0846539	0.494418	1	0
chr1	192748986	192770370	Angel2	+	12.5839	0.00494636	0.948749	1	0
chr1	192771524	192803175	Vash2	-	3.19008	0.0122111	0.92305	1	0
chr1	192829710	192845135	Mfsd7b	-	5.37795	0.0523924	0.674825	1	0
chr1	192849229	192853660	A230020J21Rik	+	0.0893518	-0.182771	0.341165	1	0
chr1	192860700	192866820	1700022P22Rik	+	0.149685	0.00139104	0.993853	1	0
chr1	192869708	192886811	Tatdn3	-	5.51232	-0.0925687	0.524799	1	0
chr1	192886899	192908437	Nsl1	+	2.41739	0.125668	0.526809	1	0
chr1	192922292	192932822	Batf3	+	1.94152	0.105849	0.65936	1	0
chr1	192986462	192988696	Fam71a	-	0.00152185	0.00912569	0.89027	1	0
chr1	192994175	193007212	Atf3	-	8.28744	-0.152461	0.457004	1	0
chr1	193130675	193141997	Nenf	-	76.6508	0.155607	0.322744	1	0
chr1	193149843	193175859	Tmem206	+	6.10901	-0.0815023	0.522335	1	0
chr1	193176804	193220920	Ppp2r5a	-	18.304	0.0924581	0.349482	1	0
chr1	193361243	193399413	Dtl	-	3.34414	-0.071946	0.669724	1	0
chr1	193399612	193445570	Ints7	+	8.34366	-0.0123911	0.920339	1	0
chr1	193541902	193608134	Lpgat1	+	14.2197	0.0832614	0.529021	1	0
chr1	193645351	193656928	Nek2	+	3.97258	0.198763	0.340393	1	0
chr1	193717950	193727464	1700034H15Rik	-	0.130873	-0.0920135	0.71655	1	0
chr1	193730659	193737126	Slc30a1	+	3.98742	0.0720865	0.544565	1	0
chr1	193801253	193812163	Rd3	+	0.101216	0.259763	0.302155	1	0
chr1	193821087	193916445	Traf5	-	3.88976	0.0812307	0.607211	1	0
chr1	193822434	193822515	Mir3473c	-	0.0419729	0.00912569	0.89027	1	0
chr1	193924342	193961669	Rcor3	-	7.44552	-0.0986891	0.411769	1	0
chr1	193960779	193974907	Gm10516	+	1.15938	-0.303408	0.133641	1	0
chr1	194014753	194334040	Kcnh1	+	0.41638	0.0403692	0.872271	1	0
chr1	194336709	194597413	Hhat	-	3.20611	-0.0950571	0.52414	1	0
chr1	194667898	194668933	1700065J18Rik	+	0.211473	-0.222965	0.265088	1	0
chr1	194670681	194681946	Sertad4	-	13.1452	-0.0311654	0.902123	1	0
chr1	194723500	194861892	Syt14	-	0.12312	0.235119	0.339815	1	0
chr1	194930596	194956445	Diexf	-	2.67191	0.0438039	0.705238	1	0
chr1	194979305	194998229	Irf6	+	9.78489	-0.0930507	0.695106	1	0
chr1	194999662	195004026	A130010J15Rik	+	3.74772	0.0309965	0.866565	1	0
chr1	195004357	195027740	Traf3ip3	-	1.88471	-0.434757	0.0148752	1	0
chr1	195047834	195090239	Hsd11b1	-	10.0497	0.711434	0.00132587	0.620992	0
chr1	195098353	195099382	G0s2	-	3.56494	0.206087	0.384351	1	0
chr1	195128187	195170072	Lamb3	+	26.3886	-0.0426986	0.850518	1	0
chr1	195172539	195196476	Camk1g	-	0.233406	-0.286734	0.255382	1	0
chr1	195333656	195333724	Mir205	-	0.0854236	-0.0158751	0.810329	1	0
chr1	196038380	196048953	4930503O07Rik	-	0				0
chr1	196446022	196643062	Plxna2	+	6.02433	-0.0280685	0.860228	1	0
chr1	196765014	196787486	Cd34	+	20.0514	0.370442	0.0783046	1	0
chr1	196781952	196803153	Gm16897	-	0.201011	0.0871524	0.730917	1	0
chr1	196843592	196864102	A330023F24Rik	+	0.574778	-0.202415	0.424091	1	0
chr1	196868093	196918442	Cd46	-	0.504546	0.0241756	0.923957	1	0
chr1	196929981	196957764	Cr1l	-	35.5219	0.0344123	0.777214	1	0
chr1	196963004	197002909	Cr2	-	0.0348776	-0.0578028	0.797088	1	0
chr10	3134303	3227479	Cnksr3	+	4.18121	0.10339	0.578315	1	0
chr10	3308331	3557940	Oprm1	-	0				0
chr10	3323355	3460176	Ipcef1	+	0.0907635	-0.49619	0.0378974	1	0
chr10	4424140	4520877	Rgs17	+	2.56409	-0.276876	0.274597	1	0
chr10	4522597	4534654	Mtrf1l	+	3.14078	-0.0645821	0.638728	1	0
chr10	4541075	4547383	Fbxo5	+	6.17466	-0.0767696	0.65517	1	0
chr10	4698926	4707323	Vip	-	0.529263	-0.0628009			0
chr10	4739751	4752813	Myct1	-	1.29134	0.32319	0.157592	1	0
chr10	4795848	5326342	Syne1	+	2.44018	-0.303653	0.026974	1	0
chr10	5342779	5734495	Esr1	-	0.78135	0.553542	0.0101811	1	0
chr10	5785429	5836669	Gm221	-	0.123555	0.230615	0.337765	1	0
chr10	5891400	5913936	1700052N19Rik	-	7.04086	0.0810675	0.533356	1	0
chr10	5914188	5943372	Rmnd1	+	3.45182	-0.261255	0.146443	1	0
chr10	5918848	5918849	Gm5512	+	1.4956				0
chr10	5958432	5979467	Zbtb2	+	4.46248	0.116355	0.288821	1	0
chr10	5987069	6080212	Akap12	-	2.47479	0.235959	0.179669	1	0
chr10	6179459	6373466	Mthfd1l	-	7.45237	0.00932892	0.961237	1	0
chr10	6379238	6606164	Plekhg1	-	1.007	0.224627	0.142964	1	0
chr10	6791663	6806262	Iyd	-	0	0	1	1	0
chr10	6881565	6980391	Ppp1r14c	-	0.263081	-0.16863	0.475441	1	0
chr10	7078769	7090333	H60c	+	0.198458	0.516443	0.0367171	1	0
chr10	7309597	7345275	Lrp11	+	1.75739	0.348297	0.161978	1	0
chr10	7350033	7383168	Pcmt1	-	30.7462	0.0343339	0.817908	1	0
chr10	7383382	7384421	A630066F11Rik	+	1.02941	-0.0419327	0.852506	1	0
chr10	7387301	7398684	Nup43	+	13.8576	-0.00864718	0.948527	1	0
chr10	7398768	7400956	BC020402	-	1.39666	-0.23059	0.237096	1	0
chr10	7401006	7436259	Lats1	+	11.5476	-0.033543	0.780362	1	0
chr10	7445797	7482948	Katna1	+	20.2928	-0.0941886	0.295885	1	0
chr10	7487744	7500715	BC013529	-	21.5664	0.119238	0.224648	1	0
chr10	7512691	7542361	Ppil4	+	10.2942	0.0236799	0.802648	1	0
chr10	7552267	7590195	Zc3h12d	+	1.26005	-0.0820687	0.645184	1	0
chr10	7556178	7556272	Mir5104	+	0.0958661	-0.0283755	0.667935	1	0
chr10	7625445	7675921	Tab2	-	29.5673	-0.131072	0.173052	1	0
chr10	7924550	8238623	Ust	-	2.00538	-0.05777	0.797374	1	0
chr10	8442016	8605868	Sash1	-	11.7122	-0.00597422	0.958677	1	0
chr10	9347056	9395006	Samd5	-	13.0701	0.228668	0.29403	1	0
chr10	9404519	9411707	Gm6150	+	0	0	1	1	0
chr10	9475344	9620838	Stxbp5	-	3.35689	0.0682872	0.601682	1	0
chr10	10264836	10278005	Rab32	-	20.3774	0.0210288	0.897978	1	0
chr10	10325742	10336111	Gm5177	+	5.16521	-0.0372735	0.851918	1	0
chr10	10405856	10802129	Grm1	-	0.0285571	-0.335783	0.143816	1	0
chr10	10869227	10935071	Shprh	+	3.80304	-0.17064	0.149964	1	0
chr10	11001127	11017767	Fbxo30	+	5.89822	-0.0417607	0.816071	1	0
chr10	11063242	11177275	Epm2a	+	1.50311	0.11934	0.614664	1	0
chr10	12101985	12581533	Utrn	-	11.3045	-0.0607194	0.691893	1	0
chr10	12636443	12642925	B230208H11Rik	-	1.32748	-0.016377	0.944141	1	0
chr10	12659786	12684065	Stx11	-	4.73462	-0.103382	0.271612	1	0
chr10	12728255	12728989	Sf3b5	+	55.2364	0.123496	0.4322	1	0
chr10	12810593	12851501	Plagl1	+	0.687076	0.565924	0.023497	1	0
chr10	12869449	12897829	Fam164b	-	0.00322869	0.00912569	0.89027	1	0
chr10	12898443	12912943	Ltv1	-	14.3739	0.039893	0.750119	1	0
chr10	12927522	13194202	Phactr2	-	1.87525	-0.109281	0.418583	1	0
chr10	13220833	13237081	Fuca2	+	11.8763	0.0654236	0.682543	1	0
chr10	13243647	13272712	Pex3	-	11.1068	-0.11277	0.256603	1	0
chr10	13272948	13283182	Adat2	+	4.25438	0.0709262	0.61583	1	0
chr10	13372514	13588636	Aig1	-	11.5017	0.0615257	0.769326	1	0
chr10	13686184	13871184	Hivep2	+	6.92654	-0.273771	0.0402609	1	0
chr10	14122390	14264842	Gpr126	-	6.37727	-0.0964242	0.647108	1	0
chr10	14375138	14425295	Vta1	-	28.8567	0.0260791	0.840299	1	0
chr10	14435431	14438020	Gje1	-	0.0956513	-0.113515	0.54223	1	0
chr10	14480094	14490362	Nmbr	+	0.0254566	-0.0443204	0.699688	1	0
chr10	16670899	16815588	Gm20125	-	0.023738	0.177599	0.399173	1	0
chr10	17443033	17445480	Cited2	+	25.7374	0.055019	0.799086	1	0
chr10	17516024	17565469	Txlnb	+	1.00552	-0.531269	0.0356592	1	0
chr10	17620271	17667873	Heca	-	8.84561	-0.20753	0.0822855	1	0
chr10	17731066	17743058	3110003A17Rik	-	83.5852	-0.11065	0.527484	1	0
chr10	17775745	17844961	Reps1	+	15.8286	0.0524946	0.781053	1	0
chr10	17848827	17930696	Ect2l	-	0.00131558	0.00912569	0.89027	1	0
chr10	17933490	17954787	Ccdc28a	-	8.42082	-0.0701747	0.704077	1	0
chr10	18127480	18253697	Nhsl1	+	5.22656	-0.117689	0.458608	1	0
chr10	18259928	18265882	Hebp2	-	4.64862	-0.0157639	0.94833	1	0
chr10	18307816	18463564	D10Bwg1379e	-	0.0490194	0.351802	0.0832386	1	0
chr10	18499532	18506599	Gm4922	-	0.0348195	-0.0283775	0.842447	1	0
chr10	18517104	18551736	4930444F02Rik	-	0				0
chr10	18564876	18576878	Perp	+	47.8658	-0.0571153	0.752783	1	0
chr10	18720716	18735216	Tnfaip3	-	10.0113	-0.133158	0.357245	1	0
chr10	18861554	18927753	Gm20139	+	0.0345627	0.0398085	0.863148	1	0
chr10	19076344	19078410	Olig3	+	0	0	1	1	0
chr10	19311763	19330031	Ifngr1	+	103.248	-0.0693306	0.742057	1	0
chr10	19341833	19354487	Il22ra2	+	0.0139056	0.0152628	0.906875	1	0
chr10	19432392	19479859	Il20ra	+	0.387434	0.329604	0.192138	1	0
chr10	19567722	19571265	Slc35d3	-	0.0251086	0.140748	0.481897	1	0
chr10	19579895	19627480	Pex7	-	14.8495	-0.0898165	0.589488	1	0
chr10	19654331	19862556	Map3k5	+	5.77727	-0.100286	0.615535	1	0
chr10	19868725	20001396	Mtap7	+	4.94146	-0.0970665	0.677765	1	0
chr10	19919052	19921660	4930405J17Rik	-	0.0441899	-0.00858127	0.917231	1	0
chr10	19928244	19928836	Gm6251	+	0.321786	-0.142931	0.558728	1	0
chr10	20032274	20062307	Bclaf1	+	23.1712	-0.122883	0.202258	1	0
chr10	20067624	20081475	Fam54a	+	2.46429	0.025786	0.906331	1	0
chr10	20117809	20444874	Pde7b	-	2.06394	-0.130166	0.481395	1	0
chr10	20672352	20800235	Ahi1	+	1.07438	0.102215	0.533372	1	0
chr10	20844735	20880790	Myb	-	0.16925	0.00837831	0.973186	1	0
chr10	21015784	21088695	Hbs1l	+	11.6739	0.00777009	0.920129	1	0
chr10	21038893	21061861	4930455C13Rik	-	0.358931	0.0772865	0.753113	1	0
chr10	21097105	21116384	Aldh8a1	+	0.00446331	-0.00337472	0.95931	1	0
chr10	21312950	21342181	1700020N01Rik	+	0.0315425	-0.178764	0.141983	1	0
chr10	21601989	21719708	Sgk1	+	18.5631	-3.94722e-05	0.99984	1	0
chr10	21786114	21787885	4930444G20Rik	-	0.0968814	-0.286	0.190225	1	0
chr10	21878414	21893056	Raet1a	+	6.37194	0.483398	0.0431149	1	0
chr10	21893326	21903720	Raet1e	+	2.39204	-0.177505	0.469571	1	0
chr10	21893680	21893681	Raet1b	+	0				0
chr10	21894098	22093945	Raet1	+	5.76257	0.0892744	0.703068	1	0
chr10	21993279	22008654	H60b	+	7.91729	-0.0049994	0.982602	1	0
chr10	22026525	22032748	C920009B18Rik	+	1.01314	0.243742	0.32148	1	0
chr10	22081699	22090722	Raet1d	+	0.839556	-0.135218	0.560185	1	0
chr10	22122618	22127276	Gm10825	+	1.00971	0.318196	0.206873	1	0
chr10	22364816	22423682	Slc2a12	+	0.195874	0.0951311	0.685991	1	0
chr10	22423686	22451253	Tbpl1	-	14.6403	-0.138431	0.41574	1	0
chr10	22537078	22539934	Tcf21	-	0.00310428	0.00912569	0.89027	1	0
chr10	22823973	23069709	Eya4	-	1.11184	-0.0370865	0.874193	1	0
chr10	23504988	23507015	Rps12	-	3528.16	-0.164075	0.345842	1	0
chr10	23505152	23505257	Snora33	-	4.28207	-0.497411	0.0494982	1	0
chr10	23505559	23505627	Snord100	-	8.08997	-0.247253	0.328745	1	0
chr10	23516791	23547774	1110021L09Rik	+	2.19736	-0.0281609	0.847606	1	0
chr10	23571267	23589649	Vnn3	+	0.288697	-0.0328563	0.882242	1	0
chr10	23614493	23625149	Vnn1	+	9.01738	-0.103607	0.682672	1	0
chr10	23640211	23641210	Taar1	+	0				0
chr10	23658377	23661389	Taar2	+	0				0
chr10	23669363	23670395	Taar3	+	0				0
chr10	23680299	23681343	Taar4	+	0				0
chr10	23690511	23691525	Taar5	+	0				0
chr10	23704414	23705452	Taar6	-	0				0
chr10	23712210	23713287	Taar7a	-	0				0
chr10	23719744	23720821	Taar7b	+	0				0
chr10	23747027	23748104	Taar7d	+	0				0
chr10	23757419	23758496	Taar7e	+	0				0
chr10	23769315	23770392	Taar7f	+	0				0
chr10	23796305	23797340	Taar8a	+	0				0
chr10	23811065	23812100	Taar8b	-	0				0
chr10	23820648	23821757	Taar8c	-	0				0
chr10	23828293	23829340	Taar9	-	0.00493539	-0.0158751	0.810329	1	0
chr10	23869122	23908765	Stx7	+	61.3879	-0.100726	0.325204	1	0
chr10	23943322	24022589	Moxd1	+	12.9365	0.126828	0.598248	1	0
chr10	24315247	24318488	Ctgf	+	243.872	0.241107	0.29956	1	0
chr10	24361216	24431908	Enpp1	-	11.4098	-0.0281142	0.81757	1	0
chr10	24493619	24556001	Enpp3	-	0.679925	-0.0323702	0.887654	1	0
chr10	24589791	24633335	Med23	+	7.77472	-0.0965138	0.497189	1	0
chr10	24635012	24647276	Arg1	-	108.933	0.0784199	0.755663	1	0
chr10	24888895	25018969	Akap7	-	5.61728	-0.0630193	0.644986	1	0
chr10	25079603	25243324	Epb4.1l2	+	44.3719	-0.106165	0.170587	1	0
chr10	25247748	25256078	2010003K15Rik	-	0.0188739	0.00912569	0.89027	1	0
chr10	25499119	25557243	4930401C15Rik	-	0				0
chr10	25710991	25798060	Tmem200a	-	2.97144	-0.1985	0.428778	1	0
chr10	25798858	25799253	Gm9767	+	0.0788079	0.010398	0.916775	1	0
chr10	25949512	25991978	Samd3	+	0.0562423	0.185537	0.414538	1	0
chr10	25995257	26094991	L3mbtl3	-	5.04956	-0.239217	0.228192	1	0
chr10	26393251	26394457	Gm8709	-	0.0663383	-0.0128536	0.941685	1	0
chr10	26492317	26638454	Arhgap18	+	15.2881	-0.0422161	0.703371	1	0
chr10	26701091	27336748	Lama2	-	2.25922	0.0652959	0.787521	1	0
chr10	27794625	28317203	Ptprk	+	16.767	-0.0953863	0.631211	1	0
chr10	28388200	28602555	Themis	+	0.00978829	-0.106518	0.465169	1	0
chr10	28641768	28643313	4930519F09Rik	-	0.997493	-0.147462	0.540877	1	0
chr10	28692093	28706112	2310057J18Rik	-	127.735	0.0153301	0.939071	1	0
chr10	28863801	28919434	6330407J23Rik	+	5.38461	-0.0370938	0.880176	1	0
chr10	28931448	28950585	9330159F19Rik	+	3.30216	-0.1432	0.571705	1	0
chr10	29032971	29054077	Echdc1	+	8.25566	0.243557	0.086302	1	0
chr10	29063981	29082248	Rnf146	-	14.2727	0.0256053	0.78212	1	0
chr10	29172912	29255673	Rspo3	-	0.166637	-0.0207295	0.932468	1	0
chr10	29915814	29920346	Cenpw	-	4.0152	0.00213372	0.992755	1	0
chr10	30254030	30320555	Trmt11	-	5.876	0.000872154	0.994263	1	0
chr10	30323000	30326440	Gm20300	-	3.89729	-0.0268287	0.890356	1	0
chr10	30328012	30338172	Hint3	-	15.9221	-0.0463526	0.781172	1	0
chr10	30365387	30522913	Ncoa7	-	5.38626	-0.0528716	0.626281	1	0
chr10	30552164	30562589	Hey2	-	0.181714	-0.135615	0.589429	1	0
chr10	31033210	31047892	Hddc2	+	34.8594	-0.05271	0.702674	1	0
chr10	31052185	31165727	Tpd52l1	-	17.26	-0.254914	0.180307	1	0
chr10	31133531	31134241	Gm3258	-	0.0902387	0.0421699	0.832407	1	0
chr10	31221692	31329531	Rnf217	-	10.0819	-0.110614	0.546767	1	0
chr10	31409124	32609721	Nkain2	-	0.603823	-0.0684863			0
chr10	32803288	33196515	Trdn	+	2.07615	-0.26415	0.147803	1	0
chr10	32942150	32976163	D830005E20Rik	-	0.156548	0.252875	0.286418	1	0
chr10	33232139	33344406	Clvs2	-	0.0319681	-0.104092	0.393272	1	0
chr10	33486229	33501921	Gm4794	-	0				0
chr10	33577527	33599281	Sult3a1	+	0				0
chr10	33624916	33635827	Rsph4a	+	0.0475209	-0.198119	0.407043	1	0
chr10	33646741	33671018	Zufsp	-	5.92825	-0.0913705	0.595207	1	0
chr10	33707021	33714861	A830082N09Rik	-	0.215856	-0.11112	0.634897	1	0
chr10	33716360	33739422	Rwdd1	-	62.0927	-0.0726114	0.581802	1	0
chr10	33757402	33829621	Bet3l	+	0.00415234	0.00912569	0.89027	1	0
chr10	33758589	33764119	Fam26d	-	0.0039031	-0.0149394			0
chr10	33811157	33816325	Fam26e	-	1.1453	0.218077	0.299338	1	0
chr10	33845872	33847778	Fam26f	-	1.28712	-0.221021	0.35292	1	0
chr10	33871198	33927357	Dse	-	14.3047	0.0166953	0.941524	1	0
chr10	34001995	34004691	Tspyl1	+	18.5847	-0.0265177	0.754029	1	0
chr10	34017226	34021126	Tspyl4	+	1.15033	0.0593947	0.77792	1	0
chr10	34023417	34138334	Nt5dc1	-	6.62854	-0.100141	0.53375	1	0
chr10	34109786	34116891	Col10a1	+	0.444611	-0.587401	0.0163443	1	0
chr10	34203205	34331036	Frk	+	10.8212	-0.0414186	0.851043	1	0
chr10	36226612	36554200	Hs3st5	+	0.0260742	0.0703681	0.54107	1	0
chr10	36694349	36721694	Hdac2	+	35.779	0.0594342	0.628593	1	0
chr10	36853048	36858732	Marcks	-	64.9302	-0.0922313	0.263168	1	0
chr10	38540346	38541585	Rfpl4b	-	0	0	1	1	0
chr10	38685320	38829994	Lama4	+	8.94233	0.277872	0.157037	1	0
chr10	38838613	38853701	1700025K23Rik	-	3.71829	-0.109275	0.65471	1	0
chr10	38853828	38870776	Tube1	+	1.54788	-0.0631712	0.751063	1	0
chr10	38870864	38883600	Wisp3	-	0.161581	-0.187572	0.422484	1	0
chr10	39089604	39285180	Fyn	+	8.55754	0.0641688	0.741084	1	0
chr10	39332739	39375113	Traf3ip2	+	5.18387	0.0396822	0.7964	1	0
chr10	39341216	39451813	E130307A14Rik	-	1.67027	-0.0474005	0.829673	1	0
chr10	39451965	39595011	Rev3l	+	3.60696	-0.124162	0.364243	1	0
chr10	39612565	39619044	AA474331	-	2.64208	-0.22214	0.2541	1	0
chr10	39640187	39646729	2010001E11Rik	-	0.194902	0.14255	0.567168	1	0
chr10	39666717	39670591	G630090E17Rik	-	1.01564	-0.0440942	0.853745	1	0
chr10	39677866	39706452	BC021785	-	0.164291	-0.0489265	0.838671	1	0
chr10	39721378	39745074	AI317395	-	0.26856	0.136259	0.59059	1	0
chr10	39753340	39862060	Slc16a10	-	4.44966	-0.101015	0.684573	1	0
chr10	39943051	39966845	Rpf2	-	14.0201	-0.0656395	0.627091	1	0
chr10	39969008	39977471	Gtf3c6	-	22.9643	0.0631344	0.580011	1	0
chr10	40007263	40021994	Amd1	-	0.380517				0
chr10	40009923	40014609	Amd	-	46.6336	0.0136547	0.905633	1	0
chr10	40069113	40203624	Cdk19	+	14.2985	-0.0614288	0.652241	1	0
chr10	40290167	40323938	Slc22a16	+	0				0
chr10	40349816	40369737	Ddo	+	0.795524	-0.0839981	0.727955	1	0
chr10	40403087	40530889	9030224M15Rik	+	0.27034	0.168157	0.504037	1	0
chr10	40551426	40602949	Cdc40	-	11.8376	-0.0295837	0.717124	1	0
chr10	40603339	40658375	Wasf1	+	1.66999	-0.0350757	0.880077	1	0
chr10	40790298	40791390	Gpr6	-	0				0
chr10	40907977	41023047	Fig4	-	7.11572	0.111212	0.436215	1	0
chr10	41170201	41185380	Zbtb24	+	6.02243	-0.0882652	0.545424	1	0
chr10	41196119	41206836	Mical1	+	9.93322	0.00539415	0.964065	1	0
chr10	41206977	41210146	Smpd2	-	15.2862	0.0526583	0.770028	1	0
chr10	41210244	41234094	Ppil6	+	1.02848	0.00144384	0.995367	1	0
chr10	41239305	41250848	Cd164	+	104.818	0.0595925	0.654434	1	0
chr10	41258654	41307559	Ccdc162	-	0.463625	0.112561	0.637346	1	0
chr10	41287821	41296282	5730435O14Rik	+	0.0503479	0.0715633	0.582404	1	0
chr10	41438645	41529674	Cep57l1	-	2.58157	-0.133356	0.42139	1	0
chr10	41530379	41628242	Sesn1	+	11.7991	-0.100606	0.567435	1	0
chr10	41634796	41738188	Armc2	-	0.101877	0.102101	0.686206	1	0
chr10	41905591	41996548	Foxo3	-	6.30648	0.0479426	0.725535	1	0
chr10	42032390	42198371	Lace1	-	3.21854	0.0435678	0.789081	1	0
chr10	42221859	42255175	Snx3	+	93.2504	0.0342802	0.774414	1	0
chr10	42281776	42303394	Nr2e1	-	0.00304392	0.0216261	0.743709	1	0
chr10	42398721	42422268	Ostm1	+	13.202	0.0688924	0.672364	1	0
chr10	42481301	42552320	Sec63	+	22.2686	-0.0543777	0.648134	1	0
chr10	42580317	42680588	Scml4	+	0.531854	-0.306692	0.225639	1	0
chr10	42722305	42894336	Sobp	-	0.496613	-0.373142	0.137496	1	0
chr10	42894509	42896368	9030612E09Rik	+	0.104995	-0.165934	0.473376	1	0
chr10	42941291	43184688	Pdss2	+	4.01856	0.134262	0.297998	1	0
chr10	43198945	43235223	Bend3	+	2.85198	0.0132503	0.936972	1	0
chr10	43244926	43260800	1700021F05Rik	-	14.8857	-0.133079	0.182098	1	0
chr10	43298974	43304071	Cd24a	+	172.935	0.0187083	0.928531	1	0
chr10	43313232	43350719	F830002L21Rik	+	0.00857655	0.0384022	0.570721	1	0
chr10	43465963	43485642	1700027J07Rik	+	0	0	1	1	0
chr10	43593995	43621542	Qrsl1	-	4.5398	-0.0173636	0.89372	1	0
chr10	43621612	43667668	Rtn4ip1	+	2.67046	0.0245454	0.854258	1	0
chr10	43670112	43724652	Aim1	-	13.6559	0.0327429	0.85588	1	0
chr10	43890252	43939391	Speer5-ps1	+	0.00323293	0.00912569	0.89027	1	0
chr10	43988163	44084097	Atg5	+	20.7055	-0.0150496	0.892432	1	0
chr10	44079481	44079574	Mir1929	+	0.123303	-0.0283755	0.667935	1	0
chr10	44156980	44178493	Prdm1	-	2.4424	-0.00617742	0.977588	1	0
chr10	44787019	44878801	Prep	+	18.4398	0.0236373	0.881469	1	0
chr10	45009110	45038256	Popdc3	+	0.926803	-0.10632	0.622259	1	0
chr10	45055567	45089514	Bves	+	0.37285	-0.0594378	0.789058	1	0
chr10	45096424	45190007	Lin28b	-	0.0230694	-0.31914	0.0604583	1	0
chr10	45297634	45432151	Hace1	+	5.11522	-0.0809419	0.464501	1	0
chr10	45527509	45571824	D030045P18Rik	+	0.0426202	-0.206277	0.289684	1	0
chr10	48819268	49508560	Grik2	-	0.0562781	0.00459623	0.9836	1	0
chr10	50312474	50571008	Ascc3	+	7.65535	-0.0805111	0.65018	1	0
chr10	50615456	50708958	Sim1	+	0.656052	-0.0157605	0.949188	1	0
chr10	51200484	51206025	Gp49a	+	15.9162	-0.157073	0.419339	1	0
chr10	51210780	51216417	Lilrb4	+	25.7078	-0.117068	0.543771	1	0
chr10	51305255	51310266	Fam162b	-	0.01502	-0.0283755	0.667935	1	0
chr10	51334628	51351264	Gprc6a	-	0				0
chr10	51397565	51450235	Rfx6	+	0.00270971	-0.0283755	0.667935	1	0
chr10	51475979	51477000	4933411G06Rik	-	0				0
chr10	51742491	51748277	Vgll2	+	0.285997	-0.15952	0.392588	1	0
chr10	51765731	51915050	Ros1	-	0.509942	-0.00929836	0.962019	1	0
chr10	51953424	52041183	Dcbld1	+	8.91419	-0.00248119	0.991001	1	0
chr10	52056829	52101930	Gopc	-	8.85113	0.0637736	0.535454	1	0
chr10	52111413	52124410	Nepn	+	0.0186306	0.0162588	0.912398	1	0
chr10	52137352	52159998	Nus1	+	24.0507	0.0278652	0.847094	1	0
chr10	52262125	52265545	Zfa	-	0.0297193	-0.0902931	0.659663	1	0
chr10	52410306	52831428	Slc35f1	+	0.0772878	-0.18134	0.447037	1	0
chr10	52997886	53099657	Gm9766	-	1.18764	-0.256413	0.281937	1	0
chr10	53000075	53003493	Gm19395	+	0.0694882	0.0637523	0.676541	1	0
chr10	53057491	53065805	Pln	+	0.0316782	0.018054	0.910554	1	0
chr10	53218248	53238795	Gm20597	-	0.0628333	0.0690433	0.782092	1	0
chr10	53257129	53350245	Mcm9	-	2.46966	-0.0516379	0.748407	1	0
chr10	53316766	53329021	Asf1a	+	9.78959	0.00174664	0.987723	1	0
chr10	53352951	53470715	Fam184a	-	0.0760678	0.345696	0.15606	1	0
chr10	53625838	53795602	Man1a	-	23.0418	0.0792896	0.628221	1	0
chr10	53795727	53800887	Gm16998	+	0.222096	-0.104942	0.674058	1	0
chr10	55734099	55948495	D630037F22Rik	-	2.20484	0.020156	0.90351	1	0
chr10	55826722	55836686	Msl3l2	+	1.21654	0.149587	0.491033	1	0
chr10	56097105	56110225	Gja1	+	37.1665	0.446478	0.00775526	1	0
chr10	57198188	57206159	4930467K11Rik	-	0.0243523	-0.0138744	0.885619	1	0
chr10	57206190	57232949	Hsf2	+	6.98605	-0.057732	0.687986	1	0
chr10	57235581	57252335	Serinc1	-	104.278	-0.0976119	0.561823	1	0
chr10	57351786	57460918	Pkib	+	0.960276	-0.134112	0.459441	1	0
chr10	57504728	57508256	Fabp7	+	0.775004	-0.147049	0.480627	1	0
chr10	57514349	57531636	Smpdl3a	+	12.027	0.266294	0.146321	1	0
chr10	57692726	57693398	4933403O03Rik	-	0				0
chr10	57693645	57695423	Dux	-	0.0125972	-0.0157974	0.811264	1	0
chr10	57697595	57699408	Gm4981	-	0.00229897	-0.0158751	0.810329	1	0
chr10	57718273	57768340	Gcc2	+	8.42311	-0.0652118	0.703516	1	0
chr10	57786213	57887439	Lims1	+	28.6174	-0.0284047	0.756439	1	0
chr10	57909599	57956902	Ranbp2	+	19.8511	-0.130273	0.256638	1	0
chr10	57960684	58038992	Ccdc138	+	1.26074	-0.0104216	0.956296	1	0
chr10	58063535	58138444	Edar	-	0.00226525	-0.027527	0.677693	1	0
chr10	58159492	58167025	BB019430	+	0				0
chr10	58276106	58601664	Sh3rf3	+	0.205707	0.0774846	0.718531	1	0
chr10	58604374	58684595	Sept10	-	18.3102	-0.0974598	0.466339	1	0
chr10	58684669	58689181	Ankrd57	+	5.26616	-0.184322	0.0465958	1	0
chr10	58786043	58836052	P4ha1	+	39.1332	0.151819	0.474256	1	0
chr10	58866432	58884724	Pla2g12b	+	0.00875741	-0.0421748	0.606293	1	0
chr10	58885707	58904527	Oit3	-	0.685995	-0.0935925	0.664722	1	0
chr10	58911180	59079440	Ccdc109a	-	12.4437	0.00417627	0.972396	1	0
chr10	59165382	59326870	Cbara1	+	25.7257	0.0881546	0.379954	1	0
chr10	59342338	59360764	Dnajb12	+	17.7321	0.0355581	0.828452	1	0
chr10	59412422	59414518	Ddit4	-	88.9285	-0.0228535	0.897575	1	0
chr10	59450656	59465860	Anapc16	-	38.8417	-0.0317731	0.789847	1	0
chr10	59465552	59562738	Ascc1	+	15.2298	0.0390971	0.768813	1	0
chr10	59569004	59596661	Spock2	+	0.216028	0.317057	0.185646	1	0
chr10	59644275	59682008	Chst3	-	0.176785	0.203607	0.398768	1	0
chr10	59740375	59765348	Psap	+	400.461	-0.0197809	0.86715	1	0
chr10	59766021	60159238	Cdh23	-	0.215312	-0.0505881	0.838518	1	0
chr10	59809598	59835432	4632428N05Rik	+	15.667	-0.090877	0.423932	1	0
chr10	59862473	59866306	Gm17455	+	0.0366334	-0.0409802	0.721405	1	0
chr10	60174819	60215530	Slc29a3	-	6.94026	-0.105198	0.473309	1	0
chr10	60225342	60294329	Unc5b	-	36.4313	-0.13125	0.493506	1	0
chr10	60390973	60400880	Pldi	-	0.123329	-0.143138	0.531239	1	0
chr10	60494050	60500828	4930565A17	+	0				0
chr10	60552090	60557077	Pcbd1	+	52.66	-0.159509	0.252346	1	0
chr10	60561389	60610413	Sgpl1	-	38.699	-0.0935022	0.468805	1	0
chr10	60634711	60651589	Tbata	+	0.00646709	0.0180787	0.845772	1	0
chr10	60659859	60736186	Adamts14	-	3.56426	-0.305658	0.179118	1	0
chr10	60760583	60767011	Prf1	+	2.71284	-0.61921	0.014179	1	0
chr10	60782404	60846271	X99384	-	6.93875	-0.13926	0.166663	1	0
chr10	60880719	60888085	Nodal	+	0.0249261	0.0353919	0.798817	1	0
chr10	60895244	60915417	Eif4ebp2	-	18.2228	-0.00911898	0.953125	1	0
chr10	60938580	61044976	Lrrc20	+	4.67081	-0.200427	0.0789554	1	0
chr10	61058231	61089133	Npffr1	+	0.0079072	-0.0283779	0.683601	1	0
chr10	61111368	61136913	Ppa1	+	36.7329	0.138999	0.492901	1	0
chr10	61143068	61156045	Sar1a	+	72.8577	0.137737	0.386497	1	0
chr10	61158261	61165521	Tysnd1	+	6.34107	0.18326	0.1967	1	0
chr10	61178010	61201394	Aifm2	+	6.96698	0.0730784	0.581552	1	0
chr10	61201400	61246612	H2afy2	-	1.63948	0.171929	0.426552	1	0
chr10	61237484	61237569	Mir5108	+	0				0
chr10	61301245	61441856	Col13a1	-	0.93906	0.319781	0.0934722	1	0
chr10	61533769	61535319	Gm5424	+	0.0293673	0.031035	0.880047	1	0
chr10	61570403	61573761	2010107G23Rik	-	3.85923	-0.0096031	0.969662	1	0
chr10	61595837	61597511	Neurog3	+	0				0
chr10	61648143	61693966	Tspan15	-	21.9211	0.0883484	0.684627	1	0
chr10	61715185	61728738	Tacr2	+	0.00707105	-0.00629771	0.950788	1	0
chr10	61731602	61842656	Hk1	-	29.5433	-0.0870415	0.643469	1	0
chr10	61803354	61812614	2210417K05Rik	+	1.01939	-0.218571	0.387757	1	0
chr10	61845884	61885205	Hkdc1	-	1.45029	-0.187791	0.360177	1	0
chr10	61892125	61910521	Supv3l1	-	9.31547	-0.000892101	0.991633	1	0
chr10	61911907	61914101	4930507D05Rik	+	0.160337	0.0828286	0.740279	1	0
chr10	61917590	61949553	Vps26a	-	30.2284	-0.0596977	0.545911	1	0
chr10	61957175	61970503	Srgn	-	82.1509	0.00799823	0.969714	1	0
chr10	62021217	62041205	2510003E04Rik	-	11.6224	0.042915	0.688614	1	0
chr10	62042994	62065046	Ddx21	-	19.7356	0.0470221	0.749682	1	0
chr10	62078770	62113946	Ddx50	-	32.8857	-0.0243146	0.740004	1	0
chr10	62122169	62188847	Stox1	-	0.0673409	0.277301	0.247321	1	0
chr10	62206675	62255116	Ccar1	-	18.2148	-0.122893	0.300545	1	0
chr10	62267317	62342762	Tet1	-	0.0912919	-0.171609	0.459568	1	0
chr10	62383380	62409242	Slc25a16	+	6.42705	0.10165	0.463322	1	0
chr10	62409776	62436936	Dna2	+	2.39191	-0.163215	0.409443	1	0
chr10	62442970	62481490	Rufy2	+	3.80717	-0.17615	0.141579	1	0
chr10	62481507	62486597	Hnrnph3	-	11.38	0.000637976	0.997156	1	0
chr10	62487259	62521560	Pbld2	+	0.398308	0.0188306	0.940737	1	0
chr10	62524364	62540284	Pbld1	+	0.249304	-0.167882	0.506969	1	0
chr10	62562903	62563353	Atoh7	+	0				0
chr10	62578542	62666700	Mypn	-	0.41284	-0.184968	0.377549	1	0
chr10	62706544	62780629	Herc4	+	15.0991	-0.0805887	0.517867	1	0
chr10	62781752	62801783	Sirt1	-	4.87524	-0.247361	0.0130631	1	0
chr10	62845190	62871588	Dnajc12	+	3.401	-0.0780841	0.71971	1	0
chr10	62892845	64466415	Ctnna3	+	0.0364167	-0.0930615	0.610172	1	0
chr10	63391244	63553003	Lrrtm3	-	0.00932755	0.0777543	0.523141	1	0
chr10	65583356	65586812	1700023F02Rik	-	0				0
chr10	66471936	66559736	Reep3	-	15.435	-0.0867923	0.555012	1	0
chr10	66590005	66719074	Jmjd1c	+	12.2732	-0.267097	0.00486715	1	0
chr10	66729436	66748029	Nrbf2	-	14.2561	0.0271493	0.762105	1	0
chr10	67000616	67004936	Egr2	+	4.2938	0.0751341	0.694446	1	0
chr10	67007258	67011703	Ado	-	7.03367	0.0232533	0.832177	1	0
chr10	67348852	67375410	Zfp365	-	1.02183	0.341869	0.17431	1	0
chr10	67442345	67506612	Rtkn2	+	0.420254	0.165711	0.478976	1	0
chr10	67558340	67741474	Arid5b	-	7.99683	-0.0197298	0.909547	1	0
chr10	67781812	67783890	4930545H06Rik	-	0				0
chr10	67893703	68004623	1700040L02Rik	-	0.143328	0.132477	0.558468	1	0
chr10	68186493	68245402	Tmem26	+	0.345547	0.126156	0.618592	1	0
chr10	68675404	68754532	Rhobtb1	+	4.16924	0.00255148	0.98778	1	0
chr10	68799382	68815660	Cdk1	-	20.2793	0.0869787	0.687196	1	0
chr10	68996455	69490184	Ank3	+	4.15786	-0.137055	0.261786	1	0
chr10	69559868	69655948	Ccdc6	+	10.9362	-0.0518469	0.645052	1	0
chr10	69667414	69682459	2310015B20Rik	+	0.735983	-0.374809	0.0902462	1	0
chr10	69708023	69748699	Slc16a9	+	0.547387	-0.0153923	0.950833	1	0
chr10	69903415	70020433	Fam13c	+	0.682799	0.156181	0.522545	1	0
chr10	70021480	70062039	Phyhipl	-	0.0146899	-0.0640439	0.522931	1	0
chr10	70063796	70118711	D630013N20Rik	-	0.00987838	0.0126579	0.874162	1	0
chr10	70387847	70622382	Bicc1	-	39.1024	0.252482	0.27242	1	0
chr10	70631484	70644788	C730027H18Rik	-	2.82853	-0.100907	0.684191	1	0
chr10	70688224	70700792	Tfam	-	10.56	0.0222352	0.809528	1	0
chr10	70717727	70748010	Ube2d1	-	20.6391	0.00750037	0.952118	1	0
chr10	70793241	70807597	Cisd1	-	17.4446	0.0144561	0.917432	1	0
chr10	70810540	70848633	Ipmk	+	6.4589	-0.0194398	0.904691	1	0
chr10	71442632	71443438	1700049L16Rik	-	0				0
chr10	72117642	72132537	Zwint	+	21.4656	-0.0502176	0.787498	1	0
chr10	72436050	72549453	A330049N07Rik	-	0.27962	0.0428826	0.864335	1	0
chr10	73284614	74112477	Pcdh15	+	0.0199999	-0.181835	0.439149	1	0
chr10	74420221	74495331	Rtdr1	-	0				0
chr10	74429975	74478622	Gnaz	+	0.452241	-0.156632	0.53618	1	0
chr10	74499833	74516845	Rab36	+	1.35319	0.0147686	0.947279	1	0
chr10	74523640	74647668	Bcr	+	8.60009	-0.0621324	0.683941	1	0
chr10	74674817	74775145	Specc1l	+	11.2083	-0.052309	0.611068	1	0
chr10	74779687	74797533	Adora2a	+	0.823663	0.199719	0.332348	1	0
chr10	74814799	74815706	Gm5779	+	0.261643	0.174158	0.342113	1	0
chr10	74869778	74902940	Upb1	+	0.251187	-0.155863	0.498631	1	0
chr10	74969558	74980067	1110038D17Rik	-	12.073	-0.113193	0.25047	1	0
chr10	74980786	74998185	Snrpd3	+	99.704	0.0682738	0.563886	1	0
chr10	75012869	75023075	AI646023	-	0.836775	-0.0237651	0.925292	1	0
chr10	75036337	75048927	Ggt1	+	3.90203	-0.324223	0.193389	1	0
chr10	75052125	75079713	Ggt5	+	2.20319	0.227973	0.300257	1	0
chr10	75099363	75106753	Susd2	-	1.20778	0.197336	0.356552	1	0
chr10	75108854	75227102	Cabin1	-	8.00764	-0.089716	0.526253	1	0
chr10	75233977	75236119	Ddt	-	27.0826	0.17195	0.288094	1	0
chr10	75236866	75244159	Gstt3	-	5.01382	-0.0687388	0.781602	1	0
chr10	75246557	75261329	Gstt1	-	15.3565	0.0072275	0.97723	1	0
chr10	75277688	75285288	Gstt4	-	0.0159572	0.0269713	0.734664	1	0
chr10	75294589	75297626	Gstt2	-	1.87481	0.258054	0.301996	1	0
chr10	75322097	75322995	Mif	-	255.963	0.26929	0.155659	1	0
chr10	75356142	75358686	Derl3	+	0.437244	-0.117837	0.641657	1	0
chr10	75359513	75384359	Smarcb1	-	25.3545	0.167294	0.0924729	1	0
chr10	75385968	75395208	Mmp11	-	11.9674	0.119167	0.519701	1	0
chr10	75398317	75400479	Chchd10	+	10.9679	0.0760113	0.720132	1	0
chr10	75411056	75412391	Vpreb3	+	0.0562911	0.120286	0.270525	1	0
chr10	75417258	75472334	Gm5134	+	0.0228357	0.038651	0.837166	1	0
chr10	75495356	75505714	Zfp280b	+	3.08826	0.0927798	0.521538	1	0
chr10	75521365	75573763	Slc5a4b	-	0				0
chr10	75610195	75652010	Slc5a4a	+	0.00165441	0.00912569	0.89027	1	0
chr10	75669966	75700610	Prmt2	-	23.3695	0.00472988	0.973162	1	0
chr10	75716580	75724064	S100b	+	8.0045	-0.179841	0.475525	1	0
chr10	75725793	75808007	Dip2a	-	10.0394	-0.0390377	0.817262	1	0
chr10	75813998	75905657	Pcnt	-	4.79028	-0.0287847	0.840728	1	0
chr10	75852277	75863575	1700094J05Rik	+	0.0348641	-0.0533764	0.419696	1	0
chr10	75911825	75920907	2610028H24Rik	+	0.0191749	0.0708727	0.393888	1	0
chr10	75922311	75931715	Ybey	-	1.11407	-0.153771	0.472938	1	0
chr10	75931859	75978602	Mcm3ap	+	7.42341	0.0372225	0.679142	1	0
chr10	75994371	76016679	Lss	+	6.23241	0.0765938	0.557998	1	0
chr10	76008615	76024971	4930483K19Rik	-	0.421027	-0.325085	0.199226	1	0
chr10	76025016	76032945	1700027D21Rik	+	0.0211079	0.0960989	0.337842	1	0
chr10	76038392	76053083	Ftcd	+	0.0244641	-0.0611767	0.676764	1	0
chr10	76058500	76086149	Col6a2	-	100.444	0.405208	0.00836758	1	0
chr10	76171536	76188789	Col6a1	-	137.751	0.325365	0.0228762	1	0
chr10	76224598	76424692	Pcbp3	-	4.44283	0.106825	0.58873	1	0
chr10	76495483	76513177	Slc19a1	+	5.02547	0.0964615	0.511504	1	0
chr10	76514923	76629275	Col18a1	-	129.499	-0.103674	0.57996	1	0
chr10	76720517	76721968	Gm10941	-	1.80737	-0.00782938	0.973896	1	0
chr10	76722044	76732331	Pofut2	+	34.1396	0.173691	0.322516	1	0
chr10	76753471	76881018	Adarb1	-	3.19882	0.0423332	0.737347	1	0
chr10	76881120	76883684	Gm17769	+	0.120786	-0.0342805	0.892392	1	0
chr10	76949399	76978558	1810008A18Rik	-	12.1488	0.199021	0.0885135	1	0
chr10	76993092	77028419	Itgb2	+	20.6731	0.0498177	0.74707	1	0
chr10	77044511	77061477	Pttg1ip	+	92.2456	0.0646344	0.557122	1	0
chr10	77068978	77081076	Sumo3	+	58.5248	0.139369	0.167003	1	0
chr10	77085065	77108735	Ube2g2	+	26.1213	0.127322	0.407062	1	0
chr10	77103968	77104052	Mir1930	+	0.127043	0.00912569	0.89027	1	0
chr10	77152701	77153502	Gm19402	-	0	0	1	1	0
chr10	77169331	77169731	Gm10272	+	0.0121533	-0.0158751	0.810329	1	0
chr10	77174201	77174754	Gm10024	+	0				0
chr10	77178551	77178914	Gm10142	+	0				0
chr10	77183330	77184001	Krtap12-1	+	0				0
chr10	77189230	77189593	Gm10100	+	0.0267841	-0.0283755	0.667935	1	0
chr10	77233377	77234070	Gm3238	-	0	0	1	1	0
chr10	77261131	77261878	Gm19668	-	0				0
chr10	77277426	77278149	Gm2696	+	0				0
chr10	77288913	77289815	Krtap10-4	-	0				0
chr10	77298691	77299996	Krtap10-10	+	0	0	1	1	0
chr10	77315603	77316533	Gm10318	+	0				0
chr10	77324719	77325383	Gm3285	+	0				0
chr10	77356164	77358856	1700009J07Rik	+	0.0254881	-0.0877494	0.465921	1	0
chr10	77360319	77365281	Lrrc3	-	0.277473	-0.0342592	0.882728	1	0
chr10	77370466	77432617	Trpm2	-	0.761126	-0.223765	0.226446	1	0
chr10	77441394	77448183	1810043G02Rik	+	7.95786	0.0263748	0.881082	1	0
chr10	77449693	77472541	Pfkl	-	44.5874	0.142287	0.498276	1	0
chr10	77492775	77506325	Aire	-	0.433344	-0.0695673	0.771837	1	0
chr10	77505031	77526360	Dnmt3l	+	0.312214	0.54564	0.0261528	1	0
chr10	77532112	77542270	Icosl	+	5.67727	-0.275436	0.209427	1	0
chr10	77624811	77632513	D10Jhu81e	-	21.4922	0.183188	0.247046	1	0
chr10	77633654	77647894	Pwp2	-	6.99462	0.0239687	0.824963	1	0
chr10	77649470	77707387	Trappc10	-	10.6321	0.0370086	0.704228	1	0
chr10	77734307	77814445	Agpat3	-	15.6794	0.038039	0.616074	1	0
chr10	77863106	77875788	Rrp1	-	60.9421	0.0876502	0.355516	1	0
chr10	77888414	77890367	Cstb	+	273.325	-0.192226	0.101318	1	0
chr10	77899491	77927693	Pdxk	-	21.8245	-0.0457716	0.848213	1	0
chr10	78037244	78047247	Ilvbl	+	19.5418	0.0832365	0.648964	1	0
chr10	78047247	78054709	Syde1	-	12.2484	-0.0149593	0.901217	1	0
chr10	78074413	78080819	Olfr1357	-	0				0
chr10	78174739	78181038	Casp14	-	0.0121426	0.0868848	0.22821	1	0
chr10	78209668	78215812	Ccdc105	-	0.0228011	0.055105	0.673817	1	0
chr10	78243240	78277570	Slc1a6	+	0.0390346	-0.028373	0.86018	1	0
chr10	78309695	78310658	Olfr1356	-	0				0
chr10	78338293	78342851	Olfr1355	+	0				0
chr10	78379586	78380681	Olfr1354	+	0				0
chr10	78417951	78418884	Olfr8	+	0				0
chr10	78426053	78433357	Olfr1353	+	0				0
chr10	78443794	78447466	Olfr1352	+	0				0
chr10	78480068	78481028	Olfr1351	+	0.00512554	0.00912569	0.89027	1	0
chr10	78497467	78498547	Olfr57	+	0				0
chr10	78527118	78560345	2610008E11Rik	-	5.9406	-0.112483	0.33376	1	0
chr10	78611560	78657678	Vmn2r80	+	0				0
chr10	78710521	78757280	Vmn2r81	+	0				0
chr10	78819335	78859511	Vmn2r82	+	0				0
chr10	78931702	78954899	Vmn2r83	+	0.00393994	-0.0283755	0.667935	1	0
chr10	78989173	78996532	Ppap2c	-	41.9597	0.0010525	0.994816	1	0
chr10	79002989	79017836	Mier2	-	10.7977	-0.0722968	0.45451	1	0
chr10	79039221	79049881	Theg	-	0				0
chr10	79069598	79076770	C2cd4c	-	0.84594	-0.0412883	0.866244	1	0
chr10	79080682	79100663	Shc2	-	8.1714	0.120512	0.587643	1	0
chr10	79102270	79108483	Odf3l2	-	0.0255194	0.00416989	0.967644	1	0
chr10	79127318	79131281	Madcam1	+	0.0310519	-0.0265021	0.86354	1	0
chr10	79132154	79138871	Gm16517	+	15.1772	0.17081	0.377949	1	0
chr10	79144939	79151143	Cdc34	+	39.4348	0.0177615	0.900203	1	0
chr10	79151764	79158005	Gzmm	+	1.06561	-0.110441	0.660749	1	0
chr10	79167102	79174724	Bsg	+	564.953	0.0372121	0.860157	1	0
chr10	79179378	79198853	Hcn2	+	1.23015	-0.0145931	0.953815	1	0
chr10	79198869	79209326	Polrmt	-	5.60308	0.0283872	0.823414	1	0
chr10	79217863	79219706	Fgf22	+	0.143053	0.0612009	0.729598	1	0
chr10	79221259	79229697	Rnf126	-	21.6649	0.17627	0.215772	1	0
chr10	79240018	79244218	Fstl3	+	6.50929	0.286051	0.168106	1	0
chr10	79245375	79251730	Prss57	-	0.0367231	0.00942421	0.944809	1	0
chr10	79256316	79283641	Palm	+	11.6902	0.0898418	0.596408	1	0
chr10	79283765	79293197	9130017N09Rik	+	27.9105	-0.033644	0.89367	1	0
chr10	79314121	79317716	E130317F20Rik	-	0.883844	0.0543351	0.769216	1	0
chr10	79319248	79327178	Ptbp1	+	89.5423	0.0780868	0.435448	1	0
chr10	79323219	79337379	BC005764	-	3.76322	-0.213402	0.181209	1	0
chr10	79342411	79345917	Prtn3	+	1.59411	0.265867	0.264419	1	0
chr10	79349056	79350961	Elane	+	0.0480815	0.0259446	0.853092	1	0
chr10	79353597	79355401	Cfd	+	123.791	0.117155	0.45991	1	0
chr10	79357451	79371683	Med16	-	6.58929	0.1609	0.317638	1	0
chr10	79372797	79379675	C030046I01Rik	-	40.0522	-0.0706842	0.685227	1	0
chr10	79379715	79385017	Kiss1r	+	0.339738	-0.132171	0.569569	1	0
chr10	79389816	79417757	Arid3a	+	2.30119	-0.155702	0.320793	1	0
chr10	79422896	79431991	Wdr18	+	12.0528	0.12269	0.313365	1	0
chr10	79433468	79439864	Grin3b	+	0.379639	-0.0143449	0.952587	1	0
chr10	79439935	79447075	ORF61	-	40.0942	-0.0852532	0.432813	1	0
chr10	79451344	79458145	Cnn2	+	112.624	0.0349088	0.799481	1	0
chr10	79460359	79478317	Abca7	+	6.72139	-0.252743	0.057194	1	0
chr10	79479416	79494216	Hmha1	+	18.2658	-0.176309	0.227697	1	0
chr10	79498697	79502404	Polr2e	-	90.7711	-0.0103694	0.935215	1	0
chr10	79516254	79519184	Gpx4	+	334.107	-0.0329304	0.835577	1	0
chr10	79519758	79565447	Sbno2	-	32.2116	-0.0639809	0.577548	1	0
chr10	79579280	79593178	Stk11	+	37.3553	-0.0251956	0.834348	1	0
chr10	79593215	79602112	Dos	-	2.72572	0.0468329	0.738206	1	0
chr10	79605059	79608563	Atp5d	+	102.565	0.146704	0.309212	1	0
chr10	79611034	79621112	Midn	+	29.2347	-0.0202979	0.866508	1	0
chr10	79630585	79634398	Cirbp	+	29.9166	-0.0477378	0.787173	1	0
chr10	79635688	79637864	1600002K03Rik	+	12.2629	-0.0222063	0.896183	1	0
chr10	79642226	79652755	Efna2	+	1.00464	0.296831	0.130338	1	0
chr10	79689342	79707889	Mum1	+	10.6549	-0.118016	0.258147	1	0
chr10	79712196	79719537	Ndufs7	+	53.9243	0.0612622	0.667073	1	0
chr10	79720895	79723713	Gamt	-	8.73972	0.165975	0.416486	1	0
chr10	79727735	79751158	Dazap1	+	30.6068	0.0979184	0.298685	1	0
chr10	79755175	79756859	Rps15	+	1320.92	0.107119	0.493467	1	0
chr10	79764564	79780999	Apc2	+	0.147887	0.0311932	0.883524	1	0
chr10	79781001	79783293	2310011J03Rik	-	26.846	0.113262	0.418092	1	0
chr10	79784027	79792218	Pcsk4	-	1.723	-0.0989856	0.612455	1	0
chr10	79792889	79799186	Reep6	+	2.78486	-0.0899451	0.720503	1	0
chr10	79803460	79811191	Adamtsl5	-	5.22451	0.121596	0.546363	1	0
chr10	79819203	79828234	Plk5	+	0.0212712	-0.0322936	0.855084	1	0
chr10	79843099	79850396	Mex3d	-	12.3078	0.0805103	0.54924	1	0
chr10	79855285	79862224	Mbd3	-	42.6088	0.223539	0.0392919	1	0
chr10	79865741	79869566	Uqcr11	-	172.524	0.103712	0.542102	1	0
chr10	79871909	79896398	Tcf3	-	27.7501	0.0430527	0.676396	1	0
chr10	79957650	79980005	Onecut3	+	6.64652	-0.139488	0.546379	1	0
chr10	79982329	80001869	Atp8b3	-	0.0442344	-0.304339	0.180935	1	0
chr10	80003670	80024305	Rexo1	-	8.31359	-0.121824	0.321745	1	0
chr10	80029865	80040041	Klf16	-	6.27697	0.0880625	0.517309	1	0
chr10	80046393	80053086	Fam108a	-	38.739	0.161458	0.320579	1	0
chr10	80065624	80070399	Adat3	+	3.36549	0.0163854	0.92964	1	0
chr10	80071547	80078528	Scamp4	+	24.7856	0.080279	0.517556	1	0
chr10	80085524	80103516	Csnk1g2	+	46.1749	0.0301035	0.773356	1	0
chr10	80105361	80119816	Btbd2	-	12.4692	0.101478	0.583501	1	0
chr10	80128073	80134721	Mknk2	-	33.5195	0.030858	0.849486	1	0
chr10	80147997	80164565	Mob3a	-	15.0336	-0.0661523	0.703221	1	0
chr10	80165437	80168127	Izumo4	+	9.7191	-0.20623	0.312154	1	0
chr10	80169722	80204956	Ap3d1	-	24.1686	-0.0815169	0.385338	1	0
chr10	80217950	80257092	Dot1l	+	8.18542	-0.225245	0.0642492	1	0
chr10	80258843	80261371	Plekhj1	-	26.1932	0.0671066	0.612223	1	0
chr10	80261479	80267667	Sf3a2	+	18.1225	0.125491	0.354276	1	0
chr10	80267992	80270393	Amh	+	0.196044	-0.0792345	0.754467	1	0
chr10	80271240	80276243	Jsrp1	-	1.79422	-0.401181	0.0901023	1	0
chr10	80289400	80292035	Oaz1	+	390.153	0.0612143	0.689098	1	0
chr10	80291541	80291615	Mir1982	+	12.9297	-0.381627	0.111635	1	0
chr10	80295547	80306784	Lingo3	-	0.0116639	-0.0917154	0.479515	1	0
chr10	80315569	80317954	Lsm7	-	96.9097	-0.161373	0.301246	1	0
chr10	80318019	80331453	3110056O03Rik	+	8.47372	-0.0549293	0.650077	1	0
chr10	80342560	80362194	Tmprss9	+	0.00799484	-0.00080144	0.992274	1	0
chr10	80362239	80363714	Timm13	-	55.6133	0.113639	0.479906	1	0
chr10	80364107	80380990	Lmnb2	-	6.90037	0.0877221	0.505888	1	0
chr10	80392835	80394949	Gadd45b	+	21.5301	0.0609628	0.727178	1	0
chr10	80411368	80477670	Gng7	-	0.966018	0.276636	0.177568	1	0
chr10	80482334	80488122	Diras1	-	0.00895474	0.0609029	0.481064	1	0
chr10	80491284	80496657	Slc39a3	-	6.75502	0.0878995	0.490849	1	0
chr10	80506817	80522899	Sgta	-	37.3834	0.0538023	0.561956	1	0
chr10	80532827	80545105	Thop1	+	12.353	0.144019	0.351169	1	0
chr10	80547077	80561617	Creb3l3	-	1.20783	0.100361	0.677038	1	0
chr10	80568691	80587442	Map2k2	+	30.5525	0.0404788	0.698671	1	0
chr10	80599015	80614402	Zbtb7a	+	15.0175	-0.0587523	0.646743	1	0
chr10	80616715	80630465	Pias4	-	11.3038	-0.0336354	0.762271	1	0
chr10	80639375	80645254	Eef2	+	609.39	0.0802452	0.602332	1	0
chr10	80641705	80641758	Snord37	+	3.18538	-0.0857015	0.709701	1	0
chr10	80645751	80655942	Dapk3	+	14.5664	0.0472835	0.716115	1	0
chr10	80657435	80671115	2310050B05Rik	+	0.119954	-0.12844	0.150648	1	0
chr10	80660914	80664782	Itgb1bp3	-	0.231623	-0.216621	0.368196	1	0
chr10	80667257	80693524	Atcay	-	0.00509758	-0.00508687	0.950145	1	0
chr10	80695907	80714868	Zfr2	+	0.912019	0.175	0.468072	1	0
chr10	80720289	80725726	Matk	+	2.77035	-0.12487	0.618636	1	0
chr10	80727466	80729671	Mrpl54	-	62.037	0.0169428	0.910624	1	0
chr10	80730916	80735944	Apba3	+	13.4058	0.146195	0.236344	1	0
chr10	80734341	80734406	Mir3057	+	1.58608	0.0578292	0.777728	1	0
chr10	80735992	80754012	Tjp3	-	11.1769	-0.0250718	0.913801	1	0
chr10	80755716	80782719	Pip5k1c	+	32.6526	-0.00811756	0.944382	1	0
chr10	80783847	80788996	2510012J08Rik	+	10.6381	0.120106	0.290703	1	0
chr10	80791475	80797917	Tbxa2r	+	0.607731	0.457422	0.0441262	1	0
chr10	80800506	80806011	Gipc3	-	0.0392793	0.177661	0.288106	1	0
chr10	80808790	80813202	Hmg20b	-	27.6391	0.0238105	0.835297	1	0
chr10	80820314	80826768	F630110N24Rik	+	9.39334	-0.04499	0.730295	1	0
chr10	80826780	80828565	4930404N11Rik	-	12.1826	-0.140413	0.366253	1	0
chr10	80829623	80841115	Fzr1	-	19.5449	0.0512518	0.632815	1	0
chr10	80847172	80851097	Dohh	+	26.027	0.12681	0.424378	1	0
chr10	80855808	80857824	2210404O07Rik	+	3.21395	-0.243059	0.297504	1	0
chr10	80858935	80889918	Nfic	-	14.0004	0.0367116	0.796821	1	0
chr10	80921972	80945454	Celf5	-	0.309437	0.307328	0.224779	1	0
chr10	80949203	80959108	Ncln	-	30.4019	0.0937465	0.422624	1	0
chr10	80960489	80962882	S1pr4	-	0.237953	-0.164753	0.513335	1	0
chr10	80965058	80986970	Gna15	-	2.45436	-0.14868	0.468857	1	0
chr10	80991476	81007791	Gna11	-	20.6711	0.139452	0.281208	1	0
chr10	81022304	81029109	Aes	+	171.021	0.115546	0.26306	1	0
chr10	81038031	81053590	Tle2	+	7.36606	-0.176979	0.370303	1	0
chr10	81053649	81063645	Tle6	-	5.37845	-0.0458126	0.799708	1	0
chr10	81069052	81072581	BC025920	+	1.06738	-0.175976	0.457845	1	0
chr10	81084530	81090353	Sirt6	-	8.39602	-0.0697154	0.542555	1	0
chr10	81091284	81110357	Ankrd24	+	1.91127	-0.0580733	0.745193	1	0
chr10	81111813	81289235	Gm10778	+	0.0296033	-0.0925582	0.714765	1	0
chr10	81167569	81343831	Zfp433	+	0.214463	0.0354807	0.87641	1	0
chr10	81205565	81393225	Zfp781	-	0.131476	-0.148184	0.51949	1	0
chr10	81510871	81524331	Zfp873	+	3.96362	0.0137632	0.94342	1	0
chr10	81590757	81615810	AU041133	+	3.47769	-0.204502	0.215011	1	0
chr10	81687601	81704020	Zfp938	-	5.53362	0.118914	0.470085	1	0
chr10	82082595	82085973	1190007I07Rik	-	3.56738	-0.199996	0.280729	1	0
chr10	82092582	82113177	Tdg	+	16.9665	0.102085	0.451967	1	0
chr10	82113239	82153395	Glt8d2	-	0.357926	0.1442	0.566894	1	0
chr10	82161751	82204137	Hcfc2	+	6.83545	-0.0694606	0.608277	1	0
chr10	82211444	82226886	Nfyb	-	10.6524	-0.0922452	0.446182	1	0
chr10	82274867	82286987	1700028I16Rik	+	0.065451	-0.0363025	0.825001	1	0
chr10	82296695	82360469	Txnrd1	+	32.5411	0.0221025	0.876272	1	0
chr10	82329370	82330674	Eid3	+	0.629943	-0.288314	0.241832	1	0
chr10	82448241	82658636	Chst11	+	6.91748	0.31051	0.191219	1	0
chr10	82693883	82800562	Slc41a2	-	3.7919	0.150312	0.366017	1	0
chr10	82822965	82831580	D10Wsu102e	+	9.71623	-0.0235014	0.79469	1	0
chr10	82950191	82996885	Aldh1l2	-	1.47485	0.498167	0.028606	1	0
chr10	83006685	83059218	A230046K03Rik	+	12.1196	-0.156392	0.136432	1	0
chr10	83062778	83111409	Appl2	-	45.4759	-0.134177	0.259003	1	0
chr10	83185609	83225507	1500009L16Rik	+	0.664319	0.122716	0.625449	1	0
chr10	83834063	83903216	Nuak1	-	8.80686	-0.0580617	0.762711	1	0
chr10	83989049	83996633	Ckap4	-	36.0463	0.181574	0.374242	1	0
chr10	84010161	84016083	C330046G13Rik	-	0.00509715	0.0216261	0.743709	1	0
chr10	84039691	84077100	Tcp11l2	+	12.3853	-0.0152757	0.895125	1	0
chr10	84085181	84189923	Polr3b	+	7.09125	0.0524828	0.653749	1	0
chr10	84218792	84369283	Rfx4	+	0.00636722	0.125813	0.325689	1	0
chr10	84380360	84479192	Ric8b	+	8.13721	-0.0988876	0.30723	1	0
chr10	84559763	84565240	Fhl4	-	0.216651	-0.774418	0.00182277	0.741502	0
chr10	84565371	84580492	AI597468	+	11.7745	0.0643983	0.750503	1	0
chr10	84582177	84590772	Mterfd3	-	5.04264	0.0210574	0.895814	1	0
chr10	84594444	84647799	Cry1	-	3.95006	0.00413335	0.982484	1	0
chr10	84849558	85123037	Btbd11	+	2.40341	-0.0614157	0.805669	1	0
chr10	85334575	85351848	Pwp1	+	13.1982	-0.0141246	0.8881	1	0
chr10	85354712	85379690	Prdm4	-	10.6589	-0.0350508	0.716139	1	0
chr10	85391235	85392392	Ascl4	+	0	0	1	1	0
chr10	85401381	85420538	D10Wsu52e	-	61.7599	0.0454847	0.617694	1	0
chr10	85422435	85474605	Bpifc	-	0.0383427	0.0355147	0.813765	1	0
chr10	85484673	85511073	Fbxo7	+	7.88998	0.0681868	0.578098	1	0
chr10	85511490	85961641	Syn3	-	0.332925	0.0870384	0.728418	1	0
chr10	85558598	85576330	4930486F22Rik	+	0.0348379	0.091806	0.366051	1	0
chr10	85763156	85812250	Timp3	+	50.514	0.122839	0.574627	1	0
chr10	86148271	86152699	1810014B01Rik	+	1.78761	-0.114896	0.613338	1	0
chr10	86153585	86168189	Hsp90b1	-	256.724	0.0318076	0.829718	1	0
chr10	86168555	86239588	BC030307	+	0.343094	0.0387866	0.866221	1	0
chr10	86241749	86301134	Nt5dc3	+	5.18374	-0.0245732	0.888922	1	0
chr10	86303954	86470687	Stab2	-	0.0857633	-0.0409024	0.867402	1	0
chr10	86520790	86693344	1700113H08Rik	+	0.00284077	0.00912569	0.89027	1	0
chr10	86953785	86956405	Ascl1	-	0.00428178	-0.00337472	0.95931	1	0
chr10	86984539	87046882	Pah	+	6.9813	0.0332989	0.863946	1	0
chr10	87321800	87399792	Igf1	+	5.00497	0.344662	0.0697401	1	0
chr10	87429415	87430762	Tyms-ps	+	0.0960495	-0.325562	0.111154	1	0
chr10	87553816	87554130	Pmch	+	0.315657	-0.0417612	0.809236	1	0
chr10	87554142	87609686	4930547N16Rik	-	2.52225	0.0430876	0.842079	1	0
chr10	87609736	87641140	Nup37	+	15.7951	-0.128903	0.391323	1	0
chr10	87663841	87708903	Ccdc53	+	23.024	-0.0531715	0.695141	1	0
chr10	87785548	87819820	Dram1	-	41.8275	0.277571	0.266705	1	0
chr10	87842156	87910074	Gnptab	+	15.9351	0.19648	0.23657	1	0
chr10	87922331	87935981	Sycp3	+	0.706845	0.0153074	0.951723	1	0
chr10	87935557	87966715	Chpt1	-	9.19706	0.129505	0.541896	1	0
chr10	87981023	88067897	Mybpc1	-	3.7609	-0.291663	0.110819	1	0
chr10	88138014	88145768	Spic	-	0.928064	-0.0363625	0.885603	1	0
chr10	88192285	88193846	Gm4925	-	0.333956	-0.0667595	0.791648	1	0
chr10	88194158	88205947	Arl1	+	152.367	-0.0171496	0.894275	1	0
chr10	88209351	88289559	Utp20	-	5.14407	-0.0931076	0.48177	1	0
chr10	88348736	88392260	Slc5a8	+	0.00443549	0.0738956	0.447593	1	0
chr10	88411738	88720535	Ano4	-	0.0533652	0.255044	0.221931	1	0
chr10	88871567	88906712	Gas2l3	-	3.02041	-0.0141169	0.920491	1	0
chr10	88916978	88996367	Nr1h4	-	2.18586	0.0112594	0.9642	1	0
chr10	89036764	89083994	Slc17a8	-	0.076716	-0.0570655	0.821524	1	0
chr10	89102851	89149030	Scyl2	-	13.6567	-0.0466574	0.720703	1	0
chr10	89174717	89195040	Actr6	-	10.4291	-0.150492	0.242183	1	0
chr10	89207735	89282614	Uhrf1bp1l	+	11.2563	-0.0937628	0.598197	1	0
chr10	89336253	90435729	Anks1b	+	0.433925	-0.0793049			0
chr10	90452055	90545488	Apaf1	-	8.1737	-0.105345	0.400044	1	0
chr10	90545783	90565358	Ikbip	+	17.2916	0.203687	0.243703	1	0
chr10	90579322	90586708	Slc25a3	-	199.235	0.0223064	0.830604	1	0
chr10	90610315	90634327	Tmpo	-	20.0203	-0.00721724	0.95755	1	0
chr10	91534830	91534930	Mir135a-2	-	0				0
chr10	91544490	91627923	Rmst	-	0.00189456	-0.0158751	0.810329	1	0
chr10	91599884	91599968	Mir1251	-	0				0
chr10	92147489	92185163	Nedd1	-	11.2054	0.0502069	0.660732	1	0
chr10	92259501	92299091	Gm872	-	0.0227209	-0.0577294	0.596436	1	0
chr10	92623620	92704087	Cdk17	+	13.7093	-0.159974	0.440482	1	0
chr10	92625529	92625648	Mir1931	+	0.0350256	-0.0158751	0.810329	1	0
chr10	92710160	92773904	Elk3	-	28.353	0.0136762	0.883333	1	0
chr10	92798976	92811624	Gm17745	+	0.17401	-0.00783565	0.972877	1	0
[truncated: 20,631 more rows]

## Sheet: notes
isDE ("is differentially expressed"; 0 - no; 1 - yes) defined as:
	gene length > 250 bp
	meanRPKM > 0.25 (mean is across all samples used in a given comparison)
	fold change > 1.5 (up or down)
	pAdjusted < 0.1
DE analysis performed using DESeq2 (v1.12.4) using default settings and reporting moderated log2FoldChange values
coordinates refer to mm9 reference genome
