# Supplementary material for: Mutant p53R270H drives altered metabolism and increased invasion in pancreatic ductal adenocarcinoma
Source: JCI Insight. 2018 Jan 25;3(2):e97422. doi: 10.1172/jci.insight.97422 (PMC5821189; doi:10.1172/jci.insight.97422)
Supplement: Supplemental Table 2 [file jciinsight-3-97422-s003.xlsx]

## Sheet: barplot data
thresholdTypes	comparison	geneSetCategory	direction	geneSetSource	geneSetID	geneSet	Nsig	Ntotal	sigGeneSetGenes	sigGeneSetEntrez	pType	value	log10value	colorCat	color
lfc1_padj0.1_rpkm0.25	NoDox_Dox	Cell Signaling	up	GO:BP	GO:BP:0070374	positive regulation of ERK1 and ERK2 cascade	2	154	Alox15;Fgf21	11687;56636	FDR	0.0761777	1.11817	FDR_up	#66b3ff
lfc1_padj0.1_rpkm0.25	NoDox_Dox	Cell Signaling	up	GO:MF	GO:MF:0008083	growth factor activity	3	141	Gdf10;Fgf21;Igf2	14560;56636;16002	FDR	0.0927456	1.03271	FDR_up	#66b3ff
lfc0.58_padj0.1_rpkm0.25	NoDox_Dox	Cell Signaling	up	GO:BP	GO:BP:0046628	positive regulation of insulin receptor signaling pathway	2	13	Irs1;Igf2	16367;16002	FDR	0.0686302	1.16348	FDR_up	#66b3ff
lfc0.58_padj0.1_rpkm0.25	NoDox_Dox	Cell Signaling	up	GO:BP	GO:BP:0007205	protein kinase C-activating G-protein coupled receptor signaling pathway	3	25	Lrp1;Dgkh;Cck	16971;380921;12424	FDR	0.0459631	1.33759	FDR_up	#66b3ff
lfc0.38_padj0.1_rpkm0.25	NoDox_Dox	Cell Signaling	up	GO:BP	GO:BP:0035023	regulation of Rho protein signal transduction	5	63	Arhgef25;Trio;Fgd5;Plekhg2;Dlc1	52666;223435;232237;101497;50768	FDR	0.0387204	1.41206	FDR_up	#66b3ff
lfc0.38_padj0.1_rpkm0.25	NoDox_Dox	Cell Signaling	up	GO:MF	GO:MF:0005089	Rho guanyl-nucleotide exchange factor activity	4	64	Arhgef25;Trio;Fgd5;Plekhg2	52666;223435;232237;101497	FDR	0.0628505	1.20169	FDR_up	#66b3ff
lfc1_padj0.1_rpkm0.25	NoDox_Dox	Cell Signaling	up	GO:BP	GO:BP:0070374	positive regulation of ERK1 and ERK2 cascade	2	154	Alox15;Fgf21	11687;56636	pValue	0.0233974	1.63083	pValue_up	#cce6ff
lfc1_padj0.1_rpkm0.25	NoDox_Dox	Cell Signaling	up	GO:MF	GO:MF:0008083	growth factor activity	3	141	Gdf10;Fgf21;Igf2	14560;56636;16002	pValue	0.00136391	2.86522	pValue_up	#cce6ff
lfc0.58_padj0.1_rpkm0.25	NoDox_Dox	Cell Signaling	up	GO:BP	GO:BP:0046628	positive regulation of insulin receptor signaling pathway	2	13	Irs1;Igf2	16367;16002	pValue	0.00148873	2.82719	pValue_up	#cce6ff
lfc0.58_padj0.1_rpkm0.25	NoDox_Dox	Cell Signaling	up	GO:BP	GO:BP:0007205	protein kinase C-activating G-protein coupled receptor signaling pathway	3	25	Lrp1;Dgkh;Cck	16971;380921;12424	pValue	0.000184054	3.73505	pValue_up	#cce6ff
lfc0.38_padj0.1_rpkm0.25	NoDox_Dox	Cell Signaling	up	GO:BP	GO:BP:0035023	regulation of Rho protein signal transduction	5	63	Arhgef25;Trio;Fgd5;Plekhg2;Dlc1	52666;223435;232237;101497;50768	pValue	6.1755e-05	4.20933	pValue_up	#cce6ff
lfc0.38_padj0.1_rpkm0.25	NoDox_Dox	Cell Signaling	up	GO:MF	GO:MF:0005089	Rho guanyl-nucleotide exchange factor activity	4	64	Arhgef25;Trio;Fgd5;Plekhg2	52666;223435;232237;101497	pValue	0.000864193	3.06339	pValue_up	#cce6ff
lfc1_padj0.1_rpkm0.25	NoDox_Dox	Cell Fate	up	GO:BP	GO:BP:0042981	regulation of apoptotic process	2	211	Sell;Gdf10	20343;14560	FDR	0.0941562	1.02615	FDR_up	#66b3ff
lfc1_padj0.1_rpkm0.25	NoDox_Dox	Cell Fate	up	GO:BP	GO:BP:0016568	chromatin modification	2	243	Padi4;Trrap	18602;100683	FDR	0.0974278	1.01132	FDR_up	#66b3ff
lfc0.38_padj0.1_rpkm0.25	NoDox_Dox	Cell Fate	down	GO:BP	GO:BP:0097191	extrinsic apoptotic signaling pathway	2	41	Krt8;Fadd	16691;14082	FDR	0.0513319	1.28961	FDR_down	#ff668c
lfc1_padj0.1_rpkm0.25	NoDox_Dox	Cell Fate	up	GO:BP	GO:BP:0042981	regulation of apoptotic process	2	211	Sell;Gdf10	20343;14560	pValue	0.0416977	1.37989	pValue_up	#cce6ff
lfc1_padj0.1_rpkm0.25	NoDox_Dox	Cell Fate	up	GO:BP	GO:BP:0016568	chromatin modification	2	243	Padi4;Trrap	18602;100683	pValue	0.0537005	1.27002	pValue_up	#cce6ff
lfc0.38_padj0.1_rpkm0.25	NoDox_Dox	Cell Fate	down	GO:BP	GO:BP:0097191	extrinsic apoptotic signaling pathway	2	41	Krt8;Fadd	16691;14082	pValue	0.00193994	2.71221	pValue_down	#ffccda
lfc0.58_padj0.1_rpkm0.25	NoDox_Dox	ECM Remodeling / Invasion	up	GO:BP	GO:BP:0030335	positive regulation of cell migration	5	173	Irs1;Ccl5;Col1a1;Sema6c;Kit	16367;20304;12842;20360;16590	FDR	0.0647116	1.18902	FDR_up	#66b3ff
lfc0.58_padj0.1_rpkm0.25	NoDox_Dox	ECM Remodeling / Invasion	up	GO:BP	GO:BP:0030199	collagen fibril organization	3	37	Col1a1;Col11a2;Cyp1b1	12842;12815;13078	FDR	0.0459631	1.33759	FDR_up	#66b3ff
lfc0.58_padj0.1_rpkm0.25	NoDox_Dox	ECM Remodeling / Invasion	up	GO:MF	GO:MF:0005201	extracellular matrix structural constituent	3	29	Col1a1;Col11a2;Fbn1	12842;12815;14118	FDR	0.0401095	1.39675	FDR_up	#66b3ff
lfc0.58_padj0.1_rpkm0.25	NoDox_Dox	ECM Remodeling / Invasion	up	GO:CC	GO:CC:0031012	extracellular matrix	5	181	Col1a1;Ltbp2;Fbn1;Hspg2;Bgn	12842;16997;14118;15530;12111	FDR	0.0391666	1.40708	FDR_up	#66b3ff
lfc0.58_padj0.05_rpkm0.25	NoDox_Dox	ECM Remodeling / Invasion	up	GO:CC	GO:CC:0005578	proteinaceous extracellular matrix	3	288	Col11a2;Fbn1;Hspg2	12815;14118;15530	FDR	0.0507849	1.29427	FDR_up	#66b3ff
lfc0.58_padj0.05_rpkm0.25	NoDox_Dox	ECM Remodeling / Invasion	up	GO:CC	GO:CC:0005604	basement membrane	2	94	Fbn1;Hspg2	14118;15530	FDR	0.0507849	1.29427	FDR_up	#66b3ff
lfc0.58_padj0.1_rpkm0.25	NoDox_Dox	ECM Remodeling / Invasion	up	GO:BP	GO:BP:0030335	positive regulation of cell migration	5	173	Irs1;Ccl5;Col1a1;Sema6c;Kit	16367;20304;12842;20360;16590	pValue	0.00106701	2.97183	pValue_up	#cce6ff
lfc0.58_padj0.1_rpkm0.25	NoDox_Dox	ECM Remodeling / Invasion	up	GO:BP	GO:BP:0030199	collagen fibril organization	3	37	Col1a1;Col11a2;Cyp1b1	12842;12815;13078	pValue	0.000598218	3.22314	pValue_up	#cce6ff
lfc0.58_padj0.1_rpkm0.25	NoDox_Dox	ECM Remodeling / Invasion	up	GO:MF	GO:MF:0005201	extracellular matrix structural constituent	3	29	Col1a1;Col11a2;Fbn1	12842;12815;14118	pValue	0.00027101	3.56701	pValue_up	#cce6ff
lfc0.58_padj0.1_rpkm0.25	NoDox_Dox	ECM Remodeling / Invasion	up	GO:CC	GO:CC:0031012	extracellular matrix	5	181	Col1a1;Ltbp2;Fbn1;Hspg2;Bgn	12842;16997;14118;15530;12111	pValue	0.00116393	2.93407	pValue_up	#cce6ff
lfc0.58_padj0.05_rpkm0.25	NoDox_Dox	ECM Remodeling / Invasion	up	GO:CC	GO:CC:0005578	proteinaceous extracellular matrix	3	288	Col11a2;Fbn1;Hspg2	12815;14118;15530	pValue	0.00332611	2.47806	pValue_up	#cce6ff
lfc0.58_padj0.05_rpkm0.25	NoDox_Dox	ECM Remodeling / Invasion	up	GO:CC	GO:CC:0005604	basement membrane	2	94	Fbn1;Hspg2	14118;15530	pValue	0.00441608	2.35496	pValue_up	#cce6ff
lfc1_padj0.1_rpkm0.25	NoDox_Dox	Metabolism	up	GO:BP	GO:BP:0005975	carbohydrate metabolic process	2	182	B3gat2;Igf2	280645;16002	FDR	0.0898428	1.04652	FDR_up	#66b3ff
lfc0.58_padj0.1_rpkm0.25	NoDox_Dox	Metabolism	up	GO:BP	GO:BP:0045725	positive regulation of glycogen biosynthetic process	2	15	Irs1;Igf2	16367;16002	FDR	0.0765438	1.11609	FDR_up	#66b3ff
lfc0.58_padj0.1_rpkm0.25	NoDox_Dox	Metabolism	up	GO:BP	GO:BP:0006198	cAMP catabolic process	2	12	Pde1b;Pde4a	18574;18577	FDR	0.0647116	1.18902	FDR_up	#66b3ff
lfc0.38_padj0.1_rpkm0.25	NoDox_Dox	Metabolism	down	kegg	mmu00280	Valine, leucine and isoleucine degradation	3	53	Oxct1;Bckdha;Echs1	67041;12039;93747	FDR	0.0127437	1.8947	FDR_down	#ff668c
lfc0.38_padj0.1_rpkm0.25	NoDox_Dox	Metabolism	down	kegg	mmu00010	Glycolysis / Gluconeogenesis	2	62	Adh5;Akr1a1	11532;58810	FDR	0.0792587	1.10095	FDR_down	#ff668c
lfc0.38_padj0.1_rpkm0.25	NoDox_Dox	Metabolism	down	kegg	mmu00071	Fatty acid degradation	2	49	Adh5;Echs1	11532;93747	FDR	0.0602524	1.22003	FDR_down	#ff668c
lfc0.38_padj0.1_rpkm0.25	NoDox_Dox	Metabolism	down	kegg	mmu01200	Carbon metabolism	3	114	Adh5;Echs1;Taldo1	11532;93747;21351	FDR	0.0305537	1.51494	FDR_down	#ff668c
lfc0.38_padj0.1_rpkm0.25	NoDox_Dox	Metabolism	down	GO:BP	GO:BP:0008152	metabolic process	3	463	Oxct1;Bckdha;Echs1	67041;12039;93747	FDR	0.0705116	1.15174	FDR_down	#ff668c
lfc0.38_padj0.1_rpkm0.25	NoDox_Dox	Metabolism	down	GO:BP	GO:BP:0006914	autophagy	2	122	Tmem59;Ei24	56374;13663	FDR	0.0513319	1.28961	FDR_down	#ff668c
lfc1_padj0.1_rpkm0.25	NoDox_Dox	Metabolism	up	GO:BP	GO:BP:0005975	carbohydrate metabolic process	2	182	B3gat2;Igf2	280645;16002	pValue	0.0318584	1.49678	pValue_up	#cce6ff
lfc0.58_padj0.1_rpkm0.25	NoDox_Dox	Metabolism	up	GO:BP	GO:BP:0045725	positive regulation of glycogen biosynthetic process	2	15	Irs1;Igf2	16367;16002	pValue	0.00199246	2.70061	pValue_up	#cce6ff
lfc0.58_padj0.1_rpkm0.25	NoDox_Dox	Metabolism	up	GO:BP	GO:BP:0006198	cAMP catabolic process	2	12	Pde1b;Pde4a	18574;18577	pValue	0.00126335	2.89848	pValue_up	#cce6ff
lfc0.38_padj0.1_rpkm0.25	NoDox_Dox	Metabolism	down	kegg	mmu00280	Valine, leucine and isoleucine degradation	3	53	Oxct1;Bckdha;Echs1	67041;12039;93747	pValue	0.000254875	3.59367	pValue_down	#ffccda
lfc0.38_padj0.1_rpkm0.25	NoDox_Dox	Metabolism	down	kegg	mmu00010	Glycolysis / Gluconeogenesis	2	62	Adh5;Akr1a1	11532;58810	pValue	0.00951105	2.02177	pValue_down	#ffccda
lfc0.38_padj0.1_rpkm0.25	NoDox_Dox	Metabolism	down	kegg	mmu00071	Fatty acid degradation	2	49	Adh5;Echs1	11532;93747	pValue	0.00602524	2.22003	pValue_down	#ffccda
lfc0.38_padj0.1_rpkm0.25	NoDox_Dox	Metabolism	down	kegg	mmu01200	Carbon metabolism	3	114	Adh5;Echs1;Taldo1	11532;93747;21351	pValue	0.00238641	2.62226	pValue_down	#ffccda
lfc0.38_padj0.1_rpkm0.25	NoDox_Dox	Metabolism	down	GO:BP	GO:BP:0008152	metabolic process	3	463	Oxct1;Bckdha;Echs1	67041;12039;93747	pValue	0.0367966	1.43419	pValue_down	#ffccda
lfc0.38_padj0.1_rpkm0.25	NoDox_Dox	Metabolism	down	GO:BP	GO:BP:0006914	autophagy	2	122	Tmem59;Ei24	56374;13663	pValue	0.0161211	1.7926	pValue_down	#ffccda

## Sheet: NoDox_Dox DE summary
Threshold: FDR < 0.1 meanRPKM > 0.25
216
comparison: NoDox_Dox
direction of change: down
Threshold: FDR < 0.1 meanRPKM > 0.25 LFC < -1
5
Threshold: FDR < 0.1 meanRPKM > 0.25 LFC < -0.58
85
Threshold: FDR < 0.1 meanRPKM > 0.25 LFC < -0.38
143
comparison: NoDox_Dox
direction of change: up
Threshold: FDR < 0.1 meanRPKM > 0.25 LFC > 1
1
Threshold: FDR < 0.1 meanRPKM > 0.25 LFC > 0.58
5
Threshold: FDR < 0.1 meanRPKM > 0.25 LFC > 0.38
31
