# Supplementary material for: Mutant p53R270H drives altered metabolism and increased invasion in pancreatic ductal adenocarcinoma
Source: JCI Insight. 2018 Jan 25;3(2):e97422. doi: 10.1172/jci.insight.97422 (PMC5821189; doi:10.1172/jci.insight.97422)
Supplement: Supplemental Table 3 [file jciinsight-3-97422-s004.xlsx]

## Sheet: significant metabolites
ID	Metabolite	log2(Dox/Control)	Pval	Median centered abundance
				6378_CTL_1	6378_CTL_2	6378_CTL_3	6378_DOX_1	6378_DOX_2	6378_DOX_3
AICAR_rp	AICAR	2.949	0.015	0.391616	0.159316	0.221896	1.60838	1.90165	2.45643
ANTHRANILATE_rp	ANTHRANILATE	1.729	0	0.524133	0.448865	0.397931	1.50814	1.55985	1.47587
4-AMINOBUTANOIC ACID_rp	4-AMINOBUTANOIC ACID	1.631	0.002	0.564054	0.408889	0.57756	1.60425	1.42244	1.7767
N,N-DIMETHYL-GLYCINE_rp	N,N-DIMETHYL-GLYCINE	1.405	0.005	0.635423	0.543003	0.505261	1.67567	1.36458	1.41937
2-AMINOBUTANOIC ACID_rp	2-AMINOBUTANOIC ACID	1.006	0.002	0.661104	0.529386	0.777102	1.32888	1.2229	1.39914
INOSINE 5-PHOSPHATE_rp	INOSINE 5-PHOSPHATE	0.644	0.016	0.884582	0.70092	0.641647	1.11542	1.13516	1.23006
BIOTIN_hn	BIOTIN	0.628	0.004	0.696236	0.857917	0.80222	1.31795	1.14208	1.18054
URIDINE_hn	URIDINE	0.628	0.004	0.696236	0.857917	0.80222	1.31795	1.14208	1.18054
URATE_rp	URATE	0.55	0.004	0.882513	0.76365	0.736385	1.14845	1.11749	1.22144
L-HISTIDINE-1_rp	L-HISTIDINE-1	0.5	0.009	0.761155	0.780209	0.926946	1.07305	1.24544	1.17131
L-TRYPTOPHAN_hn	L-TRYPTOPHAN	0.422	0.004	0.789073	0.879125	0.890508	1.16678	1.10949	1.15067
L-ARGININE_hn	L-ARGININE	0.401	0.007	0.842278	0.89261	0.911767	1.20358	1.08823	1.20377
L-LYSINE_hn	L-LYSINE	0.375	0.001	0.914434	0.861669	0.844276	1.1652	1.14836	1.08557
L-VALINE_rp	L-VALINE	0.36	0.003	0.898375	0.908015	0.85927	1.14337	1.09198	1.18504
ALLANTOIN_hn	ALLANTOIN	0.357	0.008	0.853119	0.925037	0.850904	1.07496	1.09545	1.19704
L-METHIONINE_hn	L-METHIONINE	0.346	0.014	0.845679	0.917407	0.90864	1.21556	1.09748	1.08259
L-PHENYLALANINE_hn	L-PHENYLALANINE	0.321	0.002	0.836971	0.897626	0.916003	1.084	1.08806	1.1397
NICOTINATE_rp	NICOTINATE	0.317	0.047	0.895288	0.810678	0.968544	1.03146	1.07282	1.22657
FOLIC ACID_rp	FOLIC ACID	0.301	0.002	0.914409	0.894769	0.895375	1.08559	1.10682	1.13848
L-METHIONINE_rp	L-METHIONINE	0.257	0.006	0.891031	0.930561	0.929306	1.07489	1.06944	1.14233
4-PYRIDOXATE_rp	4-PYRIDOXATE	0.246	0.014	0.932891	0.92582	0.908638	1.06711	1.07272	1.14238
L-LYSINE-1_rp	L-LYSINE-1	0.176	0.024	0.979273	0.894381	0.955419	1.09774	1.02073	1.07669
L-LYSINE-3_rp	L-LYSINE-3	0.176	0.024	0.979273	0.894381	0.955419	1.09774	1.02073	1.07669
L-KYNURENINE_rp	L-KYNURENINE	0.134	0.032	0.940424	0.98207	0.910247	1.04824	1.04148	1.01793
D-TRYPTOPHAN_rp	D-TRYPTOPHAN	0.072	0.039	0.978835	0.985807	0.984694	1.05191	1.01419	1.03452
L-TRYPTOPHAN_rp	L-TRYPTOPHAN	0.072	0.039	0.978835	0.985807	0.984694	1.05191	1.01419	1.03452
TAURINE_hn	TAURINE	-0.236	0.004	1.04872	1.10788	1.08718	0.951277	0.880987	0.922373
THYMINE_hn	THYMINE	-0.269	0.015	1.07726	1.05749	1.09063	0.942508	0.845391	0.888937
CREATINE_hn	CREATINE	-0.348	0.028	1.08603	1.1423	1.23377	0.913965	0.905762	0.900834
L-GLUTAMIC ACID_rp	L-GLUTAMIC ACID	-0.413	0.001	1.11392	1.10686	1.16454	0.817381	0.831523	0.893136
ADENOSINE 5-DIPHOSPHATE_rp	ADENOSINE 5-DIPHOSPHATE	-0.417	0.015	1.06476	1.16527	1.13033	0.762971	0.818104	0.93524
CITRATE_rp	CITRATE	-0.427	0.029	1.20856	1.07201	1.14553	0.904112	0.927995	0.716097
DL-ISOCITRIC ACID_rp	DL-ISOCITRIC ACID	-0.427	0.029	1.20856	1.07201	1.14553	0.904112	0.927995	0.716097
D-ORNITHINE_rp	D-ORNITHINE	-0.458	0.01	1.25461	1.22244	1.08312	0.872641	0.802922	0.916876
L-ORNITHINE_rp	L-ORNITHINE	-0.458	0.01	1.25461	1.22244	1.08312	0.872641	0.802922	0.916876
ADENOSINE 3,5-DIPHOSPHATE_rp	ADENOSINE 3,5-DIPHOSPHATE	-0.484	0.048	1.36941	1.18773	1.04318	0.788395	0.829373	0.956819
URIDINE 5-TRIPHOSPHATE_hn	URIDINE 5-TRIPHOSPHATE	-0.612	0.022	1.11435	1.14586	1.17733	0.673971	0.68971	0.885646
INOSINE 5-MONOPHOSPHATE_rp	INOSINE 5-MONOPHOSPHATE	-0.65	0.02	1.22436	1.11816	1.31112	0.599155	0.84773	0.881836
CYTIDINE 5-DIPHOSPHOCHOLINE_rp	CYTIDINE 5-DIPHOSPHOCHOLINE	-0.668	0.042	1.0853	1.46127	1.46292	0.729406	0.9147	0.879977
3-CYTIDINE MONOPHOSPHATE_rp	3-CYTIDINE MONOPHOSPHATE	-0.752	0.007	1.1871	1.17344	1.24111	0.65489	0.657833	0.82656
PYRIDOXAL 5-PHOSPHATE_hn	PYRIDOXAL 5-PHOSPHATE	-0.761	0.005	1.372	1.33431	1.18665	0.750617	0.81335	0.732662
CYTIDINE 5-DIPHOSPHOCHOLINE_hn	CYTIDINE 5-DIPHOSPHOCHOLINE	-0.812	0.049	1.16709	1.32871	1.66106	0.809873	0.832914	0.724424
5-METHYLTHIO-ADENOSINE_rp	5-METHYLTHIO-ADENOSINE	-0.816	0.001	1.23409	1.36137	1.31276	0.765913	0.748417	0.705549
TAURINE_rp	TAURINE	-0.849	0.009	1.23331	1.1902	1.32875	0.539185	0.734807	0.809797
1-METHYLADENOSINE_rp	1-METHYLADENOSINE	-0.876	0.001	1.2282	1.37327	1.33171	0.673096	0.698162	0.771801
ADENOSINE 5-DIPHOSPHATE_hn	ADENOSINE 5-DIPHOSPHATE	-0.894	0.05	1.10883	1.16413	1.26564	0.608269	0.405178	0.891172
5-METHYLCYTOSINE_rp	5-METHYLCYTOSINE	-0.896	0.014	1.17187	1.34612	1.41383	0.828134	0.482845	0.801477
ADENOSINE 5-TRIPHOSPHATE_hn	ADENOSINE 5-TRIPHOSPHATE	-0.911	0.013	1.10182	1.39024	1.41	0.590947	0.586335	0.89818
N-PHOSPHOCREATINE_hn	N-PHOSPHOCREATINE	-0.92	0.049	1.72591	1.10854	1.3032	0.891456	0.758646	0.53744
A-D-GALACTOSE 1-PHOSPHATE_hn	A-D-GALACTOSE 1-PHOSPHATE	-0.931	0.05	1.16362	1.27935	1.25332	0.742002	0.836384	0.359903
THYMINE_rp	THYMINE	-0.942	0.008	1.21722	1.41009	1.51095	0.713735	0.782781	0.658031
CYTIDINE 5-MONOPHOSPHATE_hn	CYTIDINE 5-MONOPHOSPHATE	-1.071	0.01	1.21263	1.37561	1.315	0.62776	0.442402	0.787368
GUANOSINE 5-MONOPHOSPHATE_hn	GUANOSINE 5-MONOPHOSPHATE	-1.084	0.002	1.23198	1.40857	1.38251	0.76802	0.614674	0.51546
HYPOTAURINE_rp	HYPOTAURINE	-1.115	0.001	1.28557	1.38654	1.39514	0.644809	0.714429	0.518883
PHOSPHO_ENOL_PYRUVIC ACID_hn	PHOSPHO_ENOL_PYRUVIC ACID	-1.158	0.001	1.31576	1.36508	1.36631	0.545504	0.584048	0.684237
ADENINE_rp	ADENINE	-1.168	0.004	1.24884	1.38619	1.55004	0.751155	0.685277	0.426303
S-5-ADENOSYL-L-HOMOCYSTEINE_rp	S-5-ADENOSYL-L-HOMOCYSTEINE	-1.231	0.001	1.34964	1.39014	1.38815	0.579443	0.529365	0.650365
GUANINE_rp	GUANINE	-1.323	0.046	1.21357	1.98865	1.86903	0.606776	0.633983	0.786434
4-AMINOBUTANOATE_rp	4-AMINOBUTANOATE	-1.357	0.005	1.64814	1.37929	1.34855	0.65145	0.519368	0.537486
PHOSPHOCREATINE_rp	PHOSPHOCREATINE	-1.396	0.001	1.58433	1.46131	1.38791	0.565479	0.506845	0.612094
O-PHOSPHO-L-SERINE_rp	O-PHOSPHO-L-SERINE	-1.4	0.004	1.39326	1.47167	1.30245	0.362663	0.519162	0.697547
L-ALANINE_rp	L-ALANINE	-1.517	0.021	1.69631	1.96362	1.38973	0.610273	0.598849	0.554733
SARCOSINE_rp	SARCOSINE	-1.53	0.007	1.41871	1.32486	1.42097	0.675145	0.381147	0.386159
NICOTINAMIDE MONONUCLEOTIDE_hn	NICOTINAMIDE MONONUCLEOTIDE	-1.685	0.001	1.48863	1.60017	1.64564	0.466542	0.494792	0.511368
GUANOSINE_hn	GUANOSINE	-2.001	0.006	1.51537	1.8266	1.94854	0.363845	0.473185	0.484633
GUANINE_hn	GUANINE	-2.212	0.013	1.54747	2.06871	2.11776	0.414473	0.370501	0.452529
GUANOSINE_rp	GUANOSINE	-2.353	0.009	1.61189	1.98616	2.08724	0.388111	0.373764	0.350822
ALPHA-D-GLUCOSE 1-PHOSPHATE_hn	ALPHA-D-GLUCOSE 1-PHOSPHATE	-2.842	0.022	1.69549	1.46996	2.51592	0.225613	0.0367807	0.530039
D-FRUCTOSE 6-PHOSPHATE_hn	D-FRUCTOSE 6-PHOSPHATE	-2.842	0.022	1.69549	1.46996	2.51592	0.225613	0.0367807	0.530039
HYPOXANTHINE_rp	HYPOXANTHINE	-3.112	0.008	1.75164	2.19051	2.27691	0.24836	0.246012	0.224698
MALATE_hn	MALATE	-3.368	0.01	1.76943	2.43314	2.06428	0.162609	0.230565	0.213733
2_DEOXY-D-RIBOSE_hn	2_DEOXY-D-RIBOSE	-3.647	0	1.82318	1.9109	1.8735	0.105498	0.176822	0.165297

## Sheet: BCAA
	6378_CTL_1	6378_CTL_2	6378_CTL_3	6378_DOX_1	6378_DOX_2	6378_DOX_3	Fold_Change	P_value
L-LEUCINE_rp	0.977446	0.956981	0.974553	1.02255	1.04501	1.13487	1.0723	0.0995079
L-ISOLEUCINE_hn	0.605437	0.993797	1.0062	1.24255	1.21218	0.929458	1.21975	0.196061
L-VALINE_rp	0.898375	0.908015	0.85927	1.14337	1.09198	1.18504	1.27271	0.00329958
